# Supplementary material for: A structural variation reference for medical and population genetics
Source: Nature. 2020 May 27;581(7809):444–51. doi: 10.1038/s41586-020-2287-8 (PMC7334194; doi:10.1038/s41586-020-2287-8)
Supplement: Supplementary file 4 — This file contains Supplementary Tables 1-9. [file 41586_2020_2287_MOESM4_ESM.xlsx]

## Sheet: README
A structural variation resource for medical and population genetics
Collins*, Brand*, et al.
Supplementary Tables
Table of Contents
Table	Title	Description
Supplementary Table 1	Sample QC thresholds & filtering	This table provides a breakdown of the samples removed from the SV callset at various stages of analyses
Supplementary Table 2	Sample overlap with gnomAD SNV/indel analyses	Breakdown of samples based on overlap with Karczewski et al., 2020
Supplementary Table 3	SV callset summary	Statistics on the gnomAD-SV callset
Supplementary Table 4	SV callset benchmarking	Summary of analyses to benchmark the properties of the gnomAD-SV callset
Supplementary Table 5	Noncoding feature metadata	List of noncoding feature classes and data sources analyzed, as presented in Figure 5
Supplementary Table 6	Enrichment test results for SVs in strong LD with GWAS loci	Test statistics for enrichment tests of SVs in strong LD with GWAS loci
Supplementary Table 7	Common SVs in strong LD with SNV/indels	List of all SVs tagged by at least one SNV or indel in strong LD
Supplementary Table 8	Carrier frequencies of genomic disorder CNVs in gnomAD-SV	List of all genomic disorders evaluated in this study, and their carrier rates in gnomAD-SV
Supplementary Table 9	Sample size information for selected figures	Sample size information from selected figure sub-panels

## Sheet: SupplementaryTable1
Supplementary Table 1: Sample QC thresholds & filtering
	All Samples			PCR+ samples				PCR- samples
Analysis stage	Eligible samples	Sample failures	Fail rate	Threshold	Eligible samples	Sample failures	Fail rate	Threshold	Eligible samples	Sample failures	Fail rate
Filter phase I: before SV discovery
All phase I filters	14891	513	0.0344503		1631	228	0.139792		13260	285	0.0214932
Median absolute outlier bins Z-score	14891	215	0.0144383	<0.6	1631	109	0.0668302	<0.4	13260	106	0.00799397
Median 100bp bin coverage	14891	141	0.00946881	>30 & <100	1631	104	0.0637646	>30 & <100	13260	37	0.00279035
Dosage score (∂)	14891	86	0.0057753	>-0.003 & <0.444	1631	17	0.0104231	>-0.175 & <0.092	13260	69	0.00520362
Autosomal ploidy spread	14891	79	0.00530522	<1	1631	51	0.0312692	<0.8	13260	28	0.00211161
Pairwise alignment rate	14874	70	0.0047062	>0.95	1631	2	0.00122624	>0.95	13243	68	0.00513479
Library contamination	9143	42	0.00459368	<0.07	160	2	0.0125	<0.04	8983	40	0.00445286
Chimera rate	14874	39	0.00262203	<0.02	1631	8	0.00490497	<0.025	13243	31	0.00234086
Read length	14874	10	0.000672314	>125	1631	10	0.00613121	>125	13243	0	0
Ambiguous sex genotypes	14891	8	0.000537237	.	1631	0	0	.	13260	8	0.000603318
Discordant reported & inferred sex	14863	5	0.000336406	.	1631	0	0	.	13232	5	0.000377872
Filter phase II: during SV discovery
All phase II filters	14378	141	0.00980665		1403	69	0.0491803		12975	72	0.00554913
SV call count outliers after module 03	14378	133	0.00925024	< Q3 + 6*IQR & > Q1 - 6*IQR	1403	61	0.0434783	< Q3 + 6*IQR & > Q1 - 6*IQR	12975	72	0.00554913
SV call count outliers after minimum GQ filtering	14245	8	0.000561601	< Q3 + 6*IQR & > Q1 - 6*IQR	1342	8	0.00596125	< Q3 + 6*IQR & > Q1 - 6*IQR	12903	0	0
Filter phase III: after SV discovery
All phase III filters	14237	1584	0.111259		1334	279	0.209145		12903	1305	0.101139
Prune first-degree relatives	14237	1584	0.111259	.	1334	279	0.209145	.	12903	1305	0.101139
Final analysis cohort
Final analysis cohort	12653	-	-		1055	-	-		11598	-	-

## Sheet: SupplementaryTable2
Supplementary Table 2: Sample overlap with gnomAD SNV/indel analyses
	All Samples in gnomAD-SV			Samples in Karczewski et al., 2019			Samples not in Karczewski et al., 2019
Analysis stage	All	PCR+	PCR-	All	PCR+	PCR-	All	PCR+	PCR-
Initial cohort	14891	1631	13260	8540	1471	7069	6351	160	6191
Passed phase I filters (before SV discovery)	14378	1403	12975	8176	1246	6930	6202	157	6045
Passed phase II filters (during SV discovery)	14237	1334	12903	8040	1179	6861	6197	155	6042
Passed phase III filters (after SV discovery)	12653	1055	11598	7626	979	6647	5027	76	4951
Included in public VCF release	10847	540	10307	6842	540	6302	4005	0	4005
Please refer to Supplementary Table 1 and Supplementary Figure 23 for a description of sample filtering phases

## Sheet: SupplementaryTable3
Supplementary Table 3: SV callset summary
SV Class	Total SVs Discovered	Filter Pass Rate	SVs Used in Final Analyses*	Singleton (AC=1)	Rare (AC>1 & AF<1%)	Common (AF>1%)	Median Size (bp)
ALL	433371	0.786813	335470	166937	142744	24734	331
DEL	191527	0.915782	172637	88331	72017	12289	756
DUP	55380	0.85446	46408	21995	22118	2295	4282.5
MCNV	1108	0.952166	1055	0	0	1055	8878
INS	118700	0.935375	109278	52860	46469	9949	280
INV	850	0.943529	788	495	259	34	1418
CPX	5450	0.985138	5295	3248	1880	167	2229
CTX	10	1	9	8	1	0	NA
BND	60346	0	0	0	0	0	NA
*Final analyses restricted to filter-passing SV found in at least one unrelated individual (N=12,653 samples)

## Sheet: SupplementaryTable4
Supplementary Table 4: SV callset benchmarking
Analysis	Details	Samples	SVs	Measurement	Value
1. Trio analysis	Rate of Mendelian violations per trio for autosomal SVs with complete trio genotypes at at least one non-reference allele present in the trio	2,910 (970 trios)	8,512 per trio (median)	Mendelian violation rate	0.038
	Rate of apparently de novo heterozygous autosomal SVs in children with complete trio genotypes	2,910 (970 trios)	4,686 per trio (median)	Heterozygous genotype error rate (mix of FDR in children, FNR in parents, and true de novo SV)	0.03
	Fraction of homozygous genotypes in children where at least one parent is reference for autosomal SVs with complete trio genotypes	2,910 (970 trios)	1,227 per trio (median)	Genotype error rate (mix of homozygous FDR in parents & heterozygous FNR in children)	0.075
	Number of untransmitted homozygous genotypes in parents divided by the sum of transmitted heterozygous genotypes in children and untransmitted homozygous genotypes for autosomal SVs with complete trio genotypes	2,910 (970 trios)	4,624 per trio (median)	Heterozygous genotype FNR	0.019
2. CMA comparison	Fraction of autosomal CNVs >40kb from CMA (Sanders et al., 2015) with <30% coverage by simple repeats, segmental duplications, or somatic hypermutable sites that also have matching CNVs (≥50% coverage) in at least 50% of gnomAD-SV samples	1893	2524	Sensitivity (for large CNVs)	0.971
3. Hardy-Weinberg equilibrium	Fraction of autosomal biallelic SVs in HWE	12653	321140	HWE rate	0.857944
4. SV & SNV/indel linkage disequilibrium	Median maximum genotypic correlation coefficient between common (AF≥1%) SVs with <30% coverage by simple repeats and segmental duplications and all SNVs/indels within ±1Mb from a subset of 5,353 overlapping AFR and EUR samples in this study and Karczewski et al. (2019)	5353	23597	Pearson Correlation Coefficient (R2)	0.85
5. Doubleton genotype analysis	Fraction of doubleton (i.e., AC=2) SVs with ≤10% coverage by simple repeats and segmental duplications that also appear in two samples from the same population among all doubleton SVs appearing in any two samples (excluding 129 samples with uncertain population assignments)	12524	32044	Fraction of intra-population concordant doubleton SVs	0.79
6. Comparisons to 1000 Genomes Project	Correlation of AFs for biallelic autosomal SVs appearing at AF≥1% in either gnomAD and/or 1000 Genomes Project (Sudmant et al., 2015)	N/A	37907	R2	0.72
7. Long-read WGS comparison	Fraction of SVs with SR support and <30% coverage by simple repeats and segmental duplications that also have long-read WGS support as computationally evaluated by VaPoR (Zhao et al., 2017)	4	4,829 per sample (mean)	PPV	0.94

## Sheet: SupplementaryTable5
Supplementary Table 5: Noncoding feature metadata
Category name	Element count	Median element size (bp)	Noncoding deletions	Noncoding duplications	Reference(s)
VISTA validated enhancers	951	1677	219	78	76
ChromHMM genic enhancers	1623	600	115	30	79
Ultraconserved elements	4226	284	471	194	80
ChromHMM bivalent enhancers	826	400	44	14	79
ChromHMM enhancers	32088	800	4970	1733	79
ChromHMM polycomb repressed	6702	1600	1285	463	79
DNAseI hypersensitive sites	74638	410	8451	3289	48
Human accelerated regions	1501	186	542	254	81-83
Enhancer Atlas predictions	22707	2010	5012	1741	77
TF binding sites	154273	426	20754	6910	48
Recombination hotspots	14795	10000	16946	4398	84
Predicted super enhancers	2586	57566.5	9603	2265	78
TAD boundaries	10759	10000	8236	2165	75
Chromatin loop boundaries	10895	10000	7892	2119	75

## Sheet: SupplementaryTable6
Supplementary Table 6: Enrichment test results for SVs in strong LD with GWAS loci
Annotation	SVs	Odds Ratio	Odds Ratio (Lower 95% CI)	Odds Ratio (Upper 95% CI)	P-value
UTR	16	2.21247	1.10106	4.32172	0.022342
Promoter	17	2.02641	1.04197	3.82358	0.0314822
pLoF	12	1.88221	0.847236	3.98131	0.0966695
Intronic	682	1.62505	1.45179	1.81854	2.53181e-17
Partial CG	62	1.54248	1.11925	2.10542	0.00622122
Intergenic	1002	0.586504	0.525235	0.655037	1.47828e-21

## Sheet: SupplementaryTable7
Supplementary Table 7: Common SVs in strong LD with SNV/indels
Chrom	SV Start	SV End	SV Class	SV ID	AFR AF	EUR AF	AFR Max R2 to SNV or indel	EUR Max R2 to SNV or indel	AFR SNV or indel in Strong LD	EUR SNV or indel in Strong LD
1	1034435	1035236	DUP	gnomAD-SV_v2.1_DUP_1_81	0.396446	0.154866	0.592838	0.886837	NA	1:1027845_T_G_0.86;1:1027846_T_C_0.86;1:1029805_A_G_0.87;1:1030565_C_T_0.88;1:1030633_G_A_0.88;1:1031973_C_T_0.89;1:1032954_A_G_0.88;1:1033596_T_C_0.88;1:1033626_C_G_0.87;1:1033670_T_C_0.88;1:1033680_T_A_0.88;1:1033994_C_T_0.88;1:1034200_T_C_0.89;1:1034499_G_T_0.82;1:1034569_A_G_0.81;1:1034582_G_A_0.8;1:1034689_T_G_0.89;1:1034721_T_C_0.87
1	1142718	1143140	DEL	gnomAD-SV_v2.1_DEL_1_105	0.031392	0.122799	0.848573	0.82952	1:1125110_T_C_0.84;1:1131441_C_T_0.84;1:1132938_G_A_0.85	1:1122516_G_A_0.8;1:1123106_G_A_0.8;1:1124257_A_G_0.8;1:1125110_T_C_0.8;1:1126994_G_A_0.8;1:1127322_G_A_0.81;1:1127380_G_A_0.8;1:1127507_G_A_0.8;1:1127523_C_T_0.8;1:1128429_G_A_0.8;1:1129672_G_T_0.81;1:1130093_C_T_0.8;1:1130480_G_A_0.81;1:1132938_G_A_0.83;1:1132966_C_A_0.82;1:1133254_G_A_0.83;1:1134633_C_T_0.81;1:1134707_G_A_0.82
1	1162704	1163192	DEL	gnomAD-SV_v2.1_DEL_1_108	0.151297	0.093235	0.81227	0.753389	1:1157340_A_G_0.81;1:1157372_G_A_0.81;1:1157547_T_C_0.81;1:1157564_G_A_0.81;1:1157631_G_A_0.8;1:1157684_C_T_0.8;1:1157705_C_G_0.81;1:1157834_C_T_0.81;1:1157862_C_T_0.81;1:1157959_C_T_0.8;1:1157991_G_A_0.8;1:1158020_A_C_0.81;1:1158277_G_A_0.81;1:1158326_G_A_0.81;1:1158357_A_G_0.81;1:1158534_G_GAC_0.81;1:1158562_AAC_A_0.81;1:1158973_A_T_0.81;1:1158975_A_C_0.81;1:1159020_A_G_0.8;1:1159062_T_C_0.81;1…	NA
1	1294138	1294195	DEL	gnomAD-SV_v2.1_DEL_1_134	0.002882	0.013422	NA	0.865719	NA	1:1256507_G_GC_0.85;1:1257371_C_G_0.85;1:1258818_G_A_0.85;1:1264733_C_G_0.84;1:1265193_ATTTG_A_0.85;1:1267651_G_A_0.82;1:1270088_AC_A_0.85;1:1270251_C_T_0.85;1:1272072_G_T_0.85;1:1275730_G_A_0.85;1:1276322_C_T_0.81;1:1278047_G_A_0.85;1:1281839_G_A_0.82;1:1283173_G_T_0.85;1:1283418_G_C_0.85;1:1293472_C_T_0.85;1:1294138_ACCGCACCCTTGGAGGGACAAGAAGGTCCGAGGACATGGGCCCCTGATACCACGTGAT_A_0.85;1:1305719_G_A…
1	2533553	2533555	INS	gnomAD-SV_v2.1_INS_1_72	0.51782	0.31028	0.783561	0.877613	NA	1:2483961_G_A_0.82;1:2499898_G_A_0.81;1:2507415_G_T_0.83;1:2516781_G_A_0.8;1:2523212_G_C_0.87;1:2524205_C_T_0.86;1:2524915_G_T_0.87;1:2524966_C_T_0.87;1:2525660_G_A_0.85;1:2527678_A_G_0.86;1:2528133_T_C_0.87;1:2528682_T_C_0.86;1:2529192_A_G_0.87;1:2530341_A_AG_0.87;1:2530558_T_C_0.87;1:2530694_G_A_0.88;1:2531372_A_C_0.87;1:2531467_T_C_0.87;1:2531514_C_A_0.85;1:2532123_TCAAACAAACAAA_T_0.83;1:25321…
1	2837834	2837990	DEL	gnomAD-SV_v2.1_DEL_1_314	0.085073	0.01988	0.884879	0.879131	1:2837275_C_A_0.88;1:2837834_CGTGGATGCGGGGACCCGCATCCCCTCTCCCTTCACAGCTGAGTGACCCACATCCCCTCTCCCCTCGCA_C_0.8;1:2839465_GA_G_0.88;1:2839469_A_G_0.88;1:2839470_C_T_0.88	1:2837275_C_A_0.87;1:2837834_CGTGGATGCGGGGACCCGCATCCCCTCTCCCTTCACAGCTGAGTGACCCACATCCCCTCTCCCCTCGCA_C_0.86;1:2839465_GA_G_0.88;1:2839469_A_G_0.88;1:2839470_C_T_0.88;1:2845174_G_A_0.81
1	2911423	2911850	DEL	gnomAD-SV_v2.1_DEL_1_321	0.417096	0.102567	0.717375	0.914414	NA	1:2898960_C_T_0.84;1:2899349_C_T_0.85;1:2899488_T_C_0.86;1:2903159_A_G_0.85;1:2903577_T_C_0.87;1:2905605_T_C_0.87;1:2907435_C_A_0.86;1:2907667_T_C_0.85;1:2907980_A_T_0.84;1:2908070_A_G_0.87;1:2908388_C_T_0.86;1:2908806_G_A_0.86;1:2908848_G_T_0.81;1:2909250_A_G_0.85;1:2909371_G_A_0.82;1:2909716_A_G_0.91;1:2909737_A_T_0.85;1:2909838_C_A_0.85;1:2910033_T_C_0.86;1:2910325_A_G_0.88;1:2910344_A_G_0.91;…
1	2918895	2919366	DEL	gnomAD-SV_v2.1_DEL_1_323	0.027166	0.09399	0.936792	0.899064	1:2903159_A_G_0.93;1:2907667_T_C_0.94;1:2907980_A_T_0.93;1:2908806_G_A_0.92;1:2909250_A_G_0.94;1:2909737_A_T_0.93;1:2909838_C_A_0.93;1:2910033_T_C_0.94;1:2910396_T_C_0.94;1:2913235_A_G_0.94;1:2913896_C_T_0.94;1:2913897_C_T_0.94;1:2915263_C_A_0.94;1:2915334_T_C_0.94;1:2915884_G_A_0.94;1:2917698_C_T_0.94;1:2918229_C_T_0.92;1:2918907_C_T_0.94;1:2921282_G_A_0.86;1:2921417_C_G_0.86;1:2921860_G_A_0.86;…	1:2898960_C_T_0.87;1:2899349_C_T_0.87;1:2899488_T_C_0.87;1:2903159_A_G_0.89;1:2903577_T_C_0.87;1:2905605_T_C_0.87;1:2907435_C_A_0.88;1:2907667_T_C_0.89;1:2907980_A_T_0.89;1:2908070_A_G_0.88;1:2908388_C_T_0.86;1:2908806_G_A_0.88;1:2908848_G_T_0.86;1:2909250_A_G_0.89;1:2909371_G_A_0.87;1:2909716_A_G_0.84;1:2909737_A_T_0.89;1:2909838_C_A_0.89;1:2910033_T_C_0.9;1:2910325_A_G_0.88;1:2910344_A_G_0.83;1…
1	3021144	3021146	INS	gnomAD-SV_v2.1_INS_1_84	0.280099	0.117487	0.823792	0.862465	1:3021145_G_GGGACGGGGGTTCTGAGATAAGCAAGCCCCCACCAGGTGAGACCGGCGGAGCTGTGGCCACCGAGGTCCCGGGAGCTGGTGCT_0.81;1:3021687_C_T_0.82	1:3021145_G_GGGACGGGGGTTCTGAGATAAGCAAGCCCCCACCAGGTGAGACCGGCGGAGCTGTGGCCACCGAGGTCCCGGGAGCTGGTGCT_0.85;1:3021552_G_A_0.86;1:3021687_C_T_0.86
1	3097278	3097280	INS	gnomAD-SV_v2.1_INS_1_85	0.133588	0.044917	0.844377	0.903279	1:3097279_A_AGGGGT_0.84;1:3097280_C_CTT_0.84;1:3097282_C_CAGACAGAAGAGAACAGCG_0.84	1:3067705_C_A_0.86;1:3068646_G_C_0.87;1:3068953_CATCCATCCATCCATTT_C_0.87;1:3071017_C_G_0.84;1:3072956_C_T_0.88;1:3078729_A_G_0.88;1:3079167_C_T_0.87;1:3079171_G_T_0.87;1:3080086_G_A_0.84;1:3083935_C_T_0.89;1:3091439_C_T_0.89;1:3093175_A_G_0.87;1:3093890_G_A_0.9;1:3094865_C_T_0.87;1:3095089_G_A_0.89;1:3097021_C_T_0.85;1:3097279_A_AGGGGT_0.88;1:3097280_C_CTT_0.88;1:3097282_C_CAGACAGAAGAGAACAGCG_0.9…
1	3274131	3274133	INS	gnomAD-SV_v2.1_INS_1_91	0.140289	0.000468	0.86704	NA	1:3274235_G_A_0.85;1:3274824_C_T_0.85;1:3274955_G_A_0.87;1:3275077_A_G_0.85	NA
1	3481850	3481916	DEL	gnomAD-SV_v2.1_DEL_1_361	0.018603	9.4e-05	0.868326	NA	1:3481851_AGAAACACACGTGCAGAGCCCATCCCCAGACCCCACTCTGCCCCAGAGTTCACCAAGTTCCCTTCC_A_0.87	NA
1	3507388	3507465	DUP	gnomAD-SV_v2.1_DUP_1_279	0.002264	0.013519	NA	0.948871	NA	1:3497208_G_GC_0.8;1:3499078_C_T_0.89;1:3501187_A_G_0.8;1:3501384_C_T_0.89;1:3502760_G_A_0.88;1:3503082_G_C_0.88;1:3503397_C_T_0.88;1:3503512_T_C_0.89;1:3505915_G_A_0.91;1:3506326_T_A_0.82;1:3508487_C_A_0.84;1:3508522_G_A_0.84;1:3508851_G_A_0.95;1:3508921_G_C_0.91;1:3509390_CA_C_0.95;1:3509395_C_T_0.95;1:3510370_C_T_0.88;1:3510374_C_T_0.88
1	4155158	4155460	DEL	gnomAD-SV_v2.1_DEL_1_404	0.518732	0.290169	0.791958	0.919585	NA	1:4155841_A_G_0.92;1:4156118_C_G_0.92
1	4270882	4271480	DEL	gnomAD-SV_v2.1_DEL_1_411	0.011015	0.022093	0.892515	0.87722	1:4269675_C_A_0.89;1:4270626_C_T_0.89;1:4270706_T_C_0.89;1:4271709_T_G_0.89;1:4271827_C_T_0.89	1:4242109_A_G_0.85;1:4246543_G_A_0.85;1:4248046_T_C_0.82;1:4248064_C_A_0.83;1:4248617_AGT_A_0.82;1:4249269_A_C_0.85;1:4249311_C_G_0.85;1:4250050_T_A_0.85;1:4250148_C_T_0.85;1:4250703_G_A_0.85;1:4251086_T_TTGTG_0.85;1:4251222_T_A_0.85;1:4253313_T_A_0.84;1:4254482_C_T_0.82;1:4254566_T_TA_0.83;1:4255553_C_T_0.82;1:4257144_C_T_0.83;1:4257863_T_C_0.82;1:4258295_C_T_0.85;1:4258527_C_T_0.82;1:4258617_C_…
1	4436052	4436676	DEL	gnomAD-SV_v2.1_DEL_1_422	0.001749	0.014794	NA	0.892307	NA	1:4472009_T_A_0.89
1	4532041	4532043	INS	gnomAD-SV_v2.1_INS_1_133	0.132448	0.000749	0.844635	NA	1:4535084_C_T_0.84;1:4535558_A_G_0.84	NA
1	4676176	4676644	DEL	gnomAD-SV_v2.1_DEL_1_446	0.164986	0.043063	0.76171	0.912694	NA	1:4678968_T_G_0.91
1	4813476	4813478	INS	gnomAD-SV_v2.1_INS_1_138	0.086431	0.000655	0.865663	NA	1:4813477_C_CTGCTATAATA_0.87;1:4813480_T_TTTTAATTATTTATTTTTAATTATATTTTAATTATTTTATTTTATTTTATAAAATATTTTAATTATAATATTTTAATTATAATATTTATAA_0.83	NA
1	5047128	5047130	INS	gnomAD-SV_v2.1_INS_1_144	0.018786	9.4e-05	0.88727	NA	1:5038525_G_A_0.81;1:5044197_G_T_0.82;1:5048157_C_A_0.89	NA
1	5393421	5393423	INS	gnomAD-SV_v2.1_INS_1_157	0.015886	0	0.868009	NA	1:5388233_A_G_0.86;1:5390233_A_G_0.87	NA
1	5514716	5514785	DUP	gnomAD-SV_v2.1_DUP_1_330	0.027284	0.000374	0.890117	NA	1:5514866_G_A_0.89;1:5514915_G_A_0.89;1:5514974_A_C_0.89;1:5515435_A_G_0.89;1:5515695_C_T_0.89;1:5515720_A_G_0.89;1:5516010_G_A_0.82;1:5516030_A_G_0.82	NA
1	5534620	5534688	DEL	gnomAD-SV_v2.1_DEL_1_505	0.127746	0.000655	0.924655	NA	1:5534621_CAGGCA_C_0.92;1:5534627_TTCCTGTGGCCTCCCTCTCCCTGACTTTTGTTGAGAGATCGTGGTCCTTTGGGATCAACCCC_T_0.91	NA
1	5633689	5633986	DEL	gnomAD-SV_v2.1_DEL_1_510	0.062371	0.021442	0.877426	0.877257	1:5635386_C_T_0.88	1:5632270_C_T_0.85;1:5632645_A_T_0.88;1:5633323_TTTTTTG_T_0.87;1:5633462_A_C_0.87;1:5633576_C_G_0.87;1:5634161_G_T_0.87;1:5634284_G_A_0.87;1:5634292_A_G_0.87;1:5635290_C_T_0.87;1:5635386_C_T_0.86;1:5635907_C_T_0.87;1:5636176_A_G_0.87;1:5637568_G_A_0.85;1:5637801_G_A_0.85
1	6031799	6031904	DEL	gnomAD-SV_v2.1_DEL_1_544	0.014412	9.4e-05	0.936695	NA	1:5922010_G_A_0.81;1:5934132_T_C_0.83;1:5937158_C_T_0.84;1:5965670_C_T_0.91;1:5966748_C_G_0.9;1:5977127_G_C_0.91;1:5977166_C_T_0.9;1:5977475_AGGG_A_0.91;1:5977828_T_G_0.91;1:5980593_G_C_0.91;1:5980702_A_G_0.9;1:5981416_G_A_0.86;1:5981573_C_T_0.9;1:5981965_C_T_0.9;1:5982390_T_C_0.9;1:5989969_A_C_0.89;1:5990085_G_C_0.91;1:5995054_C_T_0.9;1:5995110_C_T_0.91;1:5996184_TCAGTA_T_0.86;1:5997300_G_A_0.91…	NA
1	6438168	6445895	DEL	gnomAD-SV_v2.1_DEL_1_587	0.00391	0.018629	NA	0.931978	NA	1:6334301_G_A_0.83;1:6347798_T_TA_0.93
1	6458635	6459610	DEL	gnomAD-SV_v2.1_DEL_1_591	0.061264	0.000187	0.815265	NA	1:6438897_C_T_0.81;1:6439679_A_C_0.82;1:6440083_G_A_0.81	NA
1	6814802	6814804	INS	gnomAD-SV_v2.1_INS_1_195	0.007524	0.033704	0.775703	0.857217	NA	1:6808227_G_A_0.86;1:6810177_CA_C_0.81;1:6810182_GTT_G_0.81;1:6810185_ACC_A_0.83;1:6811707_C_T_0.82;1:6811709_G_T_0.82;1:6812169_G_A_0.84;1:6815908_G_GTA_0.81;1:6816689_G_A_0.84;1:6817059_A_AT_0.82;1:6825284_GT_G_0.84;1:6825472_T_A_0.86;1:6833119_C_T_0.86;1:6835934_CTTT_C_0.83;1:6838517_A_G_0.85;1:6840024_C_T_0.84;1:6842429_G_A_0.83;1:6843928_A_C_0.83
1	6849256	6849258	INS	gnomAD-SV_v2.1_INS_1_196	0.014751	0.000281	0.882585	NA	1:6860732_G_A_0.88;1:6937237_A_G_0.87;1:6949443_G_C_0.87;1:6950147_C_T_0.87	NA
1	7078187	7078189	INS	gnomAD-SV_v2.1_INS_1_202	0.324402	0.267368	0.873851	0.906666	1:7069503_G_A_0.84;1:7071415_A_G_0.86;1:7073102_CCT_C_0.85;1:7076184_G_A_0.86;1:7081233_A_T_0.87;1:7090699_T_C_0.87	1:7066567_G_A_0.89;1:7071415_A_G_0.91;1:7073102_CCT_C_0.89;1:7076184_G_A_0.91;1:7081233_A_T_0.91;1:7089674_C_T_0.89;1:7090699_T_C_0.9;1:7090814_G_T_0.9;1:7090899_GT_G_0.86;1:7094802_C_T_0.85
1	7242034	7242036	INS	gnomAD-SV_v2.1_INS_1_208	0.116936	0.000843	0.856328	NA	1:7235452_TA_T_0.86;1:7235454_A_T_0.86;1:7237086_A_G_0.86	NA
1	7486238	7486240	INS	gnomAD-SV_v2.1_INS_1_217	0.04999	0.000375	0.904325	NA	1:7484965_C_T_0.84;1:7485014_A_T_0.84;1:7485072_C_T_0.84;1:7485556_G_T_0.9;1:7486105_G_A_0.89	NA
1	7577644	7580269	DEL	gnomAD-SV_v2.1_DEL_1_660	0.033958	0.01127	0.950586	NA	1:7580737_G_A_0.94;1:7581069_A_C_0.95;1:7581316_G_A_0.94;1:7581520_TTG_T_0.88;1:7581596_C_T_0.88;1:7581610_C_CT_0.87;1:7582764_G_A_0.92;1:7585509_T_TG_0.89	NA
1	7645755	7648432	DEL	gnomAD-SV_v2.1_DEL_1_667	0.014406	0	0.832346	NA	1:7678062_C_A_0.83	NA
1	8182405	8190875	DEL	gnomAD-SV_v2.1_DEL_1_700	0.03725	0	0.940454	NA	1:8169748_A_G_0.92;1:8172383_CG_C_0.92;1:8176811_C_A_0.91;1:8176874_C_T_0.92;1:8176915_C_T_0.9;1:8177002_C_T_0.92;1:8179432_C_T_0.87;1:8179758_T_A_0.84;1:8180155_A_G_0.86;1:8182333_C_T_0.94	NA
1	8247754	8250065	DEL	gnomAD-SV_v2.1_DEL_1_705	0.032105	9.4e-05	0.949572	NA	1:8226615_C_T_0.84;1:8231277_C_T_0.82;1:8246770_GC_G_0.95;1:8247622_G_A_0.91	NA
1	8277045	8277047	INS	gnomAD-SV_v2.1_INS_1_243	0.493298	0.148558	0.840669	0.90326	1:8276909_A_G_0.84	1:8276509_T_C_0.86;1:8276656_C_T_0.9;1:8276909_A_G_0.89
1	8446626	8446628	INS	gnomAD-SV_v2.1_INS_1_246	0.256334	0.496526	0.899538	0.885839	1:8429899_G_C_0.87;1:8433747_T_C_0.9;1:8447237_T_C_0.9;1:8454792_T_C_0.89;1:8466745_G_A_0.89	1:8429899_G_C_0.88;1:8433747_T_C_0.88;1:8447237_T_C_0.88;1:8454792_T_C_0.88;1:8466745_G_A_0.89;1:8473985_C_T_0.88
1	8550269	8551299	DEL	gnomAD-SV_v2.1_DEL_1_738	0.109771	0.000749	0.84931	NA	1:8515364_A_C_0.85;1:8518473_G_A_0.85;1:8519593_G_C_0.85;1:8521238_T_C_0.84;1:8560514_C_T_0.82	NA
1	9123548	9124053	DEL	gnomAD-SV_v2.1_DEL_1_785	0.134508	0.044016	0.810324	0.736147	1:9122668_C_T_0.81;1:9122945_T_TAAC_0.81;1:9122953_T_A_0.81;1:9122958_T_C_0.81;1:9123587_A_G_0.81	NA
1	9151686	9151688	INS	gnomAD-SV_v2.1_INS_1_290	0.02169	0	0.859366	NA	1:9144752_T_C_0.84;1:9145124_T_C_0.84;1:9148774_G_A_0.86;1:9150739_C_G_0.86;1:9151326_C_T_0.85;1:9152417_C_T_0.85;1:9152518_C_T_0.85;1:9153804_GT_G_0.85;1:9154846_C_G_0.85;1:9155462_A_T_0.84;1:9155640_A_G_0.85	NA
1	9572367	9572369	INS	gnomAD-SV_v2.1_INS_1_300	0.009177	0.031262	0.707735	0.918876	NA	1:9566961_G_A_0.92
1	9636804	9636806	INS	gnomAD-SV_v2.1_INS_1_301	0.076336	0.000468	0.858773	NA	1:9586624_C_A_0.82;1:9591591_T_A_0.83;1:9637235_G_T_0.86	NA
1	9789601	9789679	DUP	gnomAD-SV_v2.1_DUP_1_434	0.01299	0.000655	0.841916	NA	1:9799054_T_C_0.81;1:9799664_G_A_0.81;1:9800245_G_A_0.81;1:9802027_A_G_0.81;1:9802738_A_T_0.81;1:9805409_G_A_0.81;1:9805752_T_G_0.82;1:9807311_T_C_0.8;1:9807789_A_C_0.81;1:9808604_G_A_0.81;1:9809075_G_GC_0.8;1:9812299_C_G_0.8;1:9818328_G_A_0.81;1:9818744_T_C_0.81;1:9820903_A_G_0.81;1:9821755_G_A_0.8;1:9822345_C_T_0.81;1:9822990_T_C_0.84;1:9824707_A_T_0.82;1:9824888_A_G_0.81;1:9827201_A_C_0.81;1:9…	NA
1	9946154	9946156	INS	gnomAD-SV_v2.1_INS_1_315	0.012402	0	0.86137	NA	1:9920370_C_T_0.86;1:9929649_C_T_0.84;1:9944293_C_A_0.84;1:9946336_C_T_0.83;1:9972646_G_A_0.81	NA
1	10119287	10119289	INS	gnomAD-SV_v2.1_INS_1_320	0.024746	0.000281	0.857883	NA	1:10109651_A_T_0.81;1:10110135_G_A_0.83;1:10122908_G_A_0.85;1:10123281_G_A_0.85;1:10123737_C_T_0.86;1:10128172_C_T_0.82;1:10134398_A_G_0.83;1:10134754_A_G_0.85;1:10140943_T_C_0.85;1:10142507_C_T_0.84;1:10142855_T_TC_0.81;1:10152886_C_CA_0.8;1:10154261_G_C_0.81;1:10160675_C_T_0.8	NA
1	10249611	10252126	DEL	gnomAD-SV_v2.1_DEL_1_897	0.052594	0.000749	0.901569	NA	1:10104867_C_T_0.85;1:10126869_CAGG_C_0.84;1:10137613_A_G_0.83;1:10147970_A_T_0.83;1:10161163_A_C_0.84;1:10165364_T_C_0.84;1:10177720_C_A_0.84;1:10184967_T_G_0.85;1:10192640_C_T_0.86;1:10193269_A_T_0.86;1:10193270_T_G_0.86;1:10194166_A_G_0.86;1:10201765_A_T_0.85;1:10219103_T_C_0.86;1:10222658_G_A_0.82;1:10229934_G_A_0.87;1:10230194_A_G_0.87;1:10243305_C_T_0.86;1:10260098_C_T_0.8;1:10260795_C_T_0.…	NA
1	10369468	10378666	DEL	gnomAD-SV_v2.1_DEL_1_906	0.059477	0.000187	0.995226	NA	1:10275596_C_G_0.99;1:10287651_A_G_0.92;1:10287824_C_T_0.96;1:10290090_G_A_0.96;1:10293159_C_A_1.0;1:10295079_C_G_0.96;1:10296692_C_A_0.97;1:10298534_C_T_0.96;1:10302374_G_A_0.99;1:10303732_C_T_0.98;1:10304916_C_T_0.96;1:10309018_GA_G_0.96;1:10312779_G_GTT_0.95;1:10316758_A_T_0.89;1:10319802_C_T_0.98;1:10319892_A_G_0.89;1:10321327_A_G_0.9;1:10322798_G_A_0.97;1:10323341_AT_A_0.87;1:10330290_C_G_0.…	NA
1	10482501	10483768	DEL	gnomAD-SV_v2.1_DEL_1_920	0.313439	0.263114	0.488965	0.814885	NA	1:10384176_C_CTTGAAA_0.8;1:10384439_A_G_0.81;1:10385471_A_G_0.8;1:10391536_T_G_0.81;1:10391886_A_G_0.81;1:10406643_G_A_0.81;1:10410916_A_G_0.81;1:10414432_A_G_0.8;1:10420047_C_T_0.8;1:10420918_G_A_0.8;1:10422958_A_G_0.8;1:10424559_GC_G_0.8;1:10429971_C_G_0.8;1:10442392_C_G_0.8;1:10442903_A_G_0.81;1:10442926_G_C_0.81;1:10443590_A_AC_0.8;1:10453374_A_G_0.81;1:10460485_T_C_0.81;1:10468946_G_A_0.81;1…
1	10543591	10545994	DEL	gnomAD-SV_v2.1_DEL_1_927	0.034472	0.00206	0.861704	NA	1:10535855_C_T_0.86;1:10536647_C_G_0.86;1:10540677_G_T_0.86;1:10549100_C_T_0.86;1:10555662_C_T_0.85	NA
1	11060115	11062306	DEL	gnomAD-SV_v2.1_DEL_1_966	0.12783	0.001217	0.962852	NA	1:11055613_A_C_0.85;1:11055667_A_G_0.89;1:11056694_A_T_0.94;1:11058125_T_C_0.94;1:11059524_A_G_0.95;1:11059554_GA_G_0.9;1:11062836_A_T_0.96	NA
1	11212485	11212487	INS	gnomAD-SV_v2.1_INS_1_350	0.022199	0	0.846621	NA	1:11231281_G_A_0.85;1:11263769_T_C_0.84	NA
1	11230350	11232251	DEL	gnomAD-SV_v2.1_DEL_1_973	0.014612	9.4e-05	0.981308	NA	1:11115261_G_A_0.88;1:11115441_C_T_0.8;1:11117105_A_C_0.97;1:11119842_G_A_0.87;1:11122073_T_C_0.97;1:11122568_C_T_0.88;1:11131103_C_T_0.97;1:11132306_C_T_0.96;1:11136547_G_A_0.97;1:11142383_T_TAC_0.86;1:11142986_C_T_0.97;1:11158526_C_T_0.97;1:11159926_C_T_0.97;1:11159997_T_C_0.97;1:11161463_C_A_0.87;1:11164639_T_G_0.87;1:11165486_C_T_0.98;1:11179345_C_T_0.94;1:11185562_C_T_0.98;1:11195145_G_A_0.8…	NA
1	11299572	11299574	INS	gnomAD-SV_v2.1_INS_1_358	0.037617	0.000187	0.865086	NA	1:11167778_T_G_0.86;1:11174850_C_T_0.86;1:11214289_T_G_0.86;1:11220809_C_T_0.86;1:11222126_T_C_0.86;1:11230629_A_T_0.84;1:11238049_C_CA_0.86;1:11247838_T_C_0.87;1:11273097_CT_C_0.86;1:11278130_A_T_0.86;1:11279466_CA_C_0.86;1:11294783_G_A_0.86;1:11300055_C_T_0.86;1:11308669_G_A_0.87;1:11320958_T_C_0.86;1:11320993_T_C_0.86;1:11327354_T_G_0.82	NA
1	11739618	11739680	DEL	gnomAD-SV_v2.1_DEL_1_1006	0.035411	9.4e-05	0.875478	NA	1:11728013_G_A_0.83;1:11739618_CTGTCGCCCAGGCTGGAGTGCAGTGGCACGATCTGGGCTTACTTCAACCTCTGCATCCCGGGT_C_0.88	NA
1	11830207	11830209	INS	gnomAD-SV_v2.1_INS_1_379	0.111134	0.111496	0.881477	0.884672	1:11830542_G_T_0.85;1:11831244_C_G_0.83;1:11831303_G_T_0.86;1:11831543_C_T_0.87;1:11831875_A_G_0.88;1:11832912_C_CT_0.86;1:11832921_C_T_0.85;1:11833856_C_T_0.87;1:11833974_A_AG_0.82;1:11833976_A_T_0.87;1:11834709_G_A_0.82;1:11835070_G_A_0.82	1:11830542_G_T_0.88;1:11831244_C_G_0.87;1:11831303_G_T_0.88;1:11831354_T_TA_0.88;1:11831543_C_T_0.88;1:11831875_A_G_0.88;1:11832912_C_CT_0.88;1:11832921_C_T_0.87;1:11833856_C_T_0.88;1:11833976_A_T_0.86;1:11834709_G_A_0.88;1:11835070_G_A_0.87;1:11835455_T_G_0.88;1:11835556_C_T_0.87;1:11836037_C_T_0.88;1:11836233_G_A_0.88;1:11836670_C_A_0.87;1:11837367_C_T_0.87;1:11837473_C_T_0.88;1:11837649_A_C_0.…
1	11920549	11920551	INS	gnomAD-SV_v2.1_INS_1_382	0.064916	0.000562	0.857495	NA	1:11920704_T_G_0.84;1:11920925_A_G_0.86;1:11921481_G_A_0.84;1:11921738_A_G_0.83	NA
1	12475649	12475651	INS	gnomAD-SV_v2.1_INS_1_395	0.00639	0.029879	0.835085	0.882003	1:12378057_G_A_0.81;1:12436245_A_G_0.84	1:12363811_C_T_0.82;1:12366165_C_T_0.82;1:12374062_A_T_0.83;1:12375782_A_G_0.82;1:12378057_G_A_0.87;1:12405041_A_G_0.88;1:12412799_T_A_0.82;1:12425557_C_T_0.82;1:12429038_A_G_0.81;1:12429611_C_T_0.88;1:12431469_G_A_0.81;1:12436245_A_G_0.87;1:12467620_C_T_0.82;1:12487293_ATTTTATTAT_A_0.85;1:12488475_C_A_0.83;1:12492582_A_G_0.81;1:12499791_A_G_0.81;1:12506960_A_G_0.81;1:12507389_A_T_0.81;1:12529115…
1	12500842	12500911	DEL	gnomAD-SV_v2.1_DEL_1_1049	0.033161	0.000187	0.888099	NA	1:12325233_C_T_0.82;1:12334423_G_A_0.83;1:12393462_C_T_0.84;1:12449916_G_A_0.84;1:12451624_A_G_0.83;1:12460828_G_A_0.85;1:12477752_G_A_0.85;1:12500840_GACAATCACTTGAGTCTGGGAGGCAGAGGTTGCAGTGAGCTGAGATCGTGCCACTGCACTCCAGCCTGGGCA_G_0.89;1:12509450_C_CT_0.8;1:12514607_T_A_0.86;1:12522726_T_C_0.84;1:12562039_T_G_0.84;1:12568741_G_A_0.83;1:12570618_C_T_0.86	NA
1	12737560	12737562	INS	gnomAD-SV_v2.1_INS_1_402	0.285758	0.094934	0.791922	0.93594	NA	1:12722411_C_G_0.86;1:12723453_T_A_0.9;1:12724931_G_A_0.9;1:12725516_A_G_0.91;1:12725943_T_C_0.91;1:12727614_T_C_0.91;1:12727901_A_C_0.91;1:12728153_G_T_0.9;1:12730415_G_A_0.91;1:12730528_CT_C_0.9;1:12731572_T_C_0.9;1:12732531_A_T_0.91;1:12732650_A_G_0.89;1:12733832_AT_A_0.92;1:12734555_A_C_0.92;1:12734774_A_G_0.92;1:12735511_T_C_0.92;1:12735790_T_A_0.92;1:12736136_C_T_0.93;1:12736395_C_T_0.93;1:…
1	12743404	12746628	DEL	gnomAD-SV_v2.1_DEL_1_1068	0.053406	0.000187	0.813424	NA	1:12742417_C_A_0.81	NA
1	13940018	13940020	INS	gnomAD-SV_v2.1_INS_1_418	0.062669	9.4e-05	0.829265	NA	1:13938907_A_G_0.82;1:13940478_A_T_0.83;1:13942293_A_C_0.83;1:13943987_C_T_0.82	NA
1	14163092	14167002	DEL	gnomAD-SV_v2.1_DEL_1_1174	0.108069	0.000468	0.939	NA	1:14161763_G_A_0.87;1:14168194_G_A_0.94	NA
1	14254125	14254127	INS	gnomAD-SV_v2.1_INS_1_428	0.010406	9.4e-05	0.916155	NA	1:14250958_G_A_0.92;1:14254976_A_C_0.85;1:14257448_G_C_0.85;1:14259183_C_T_0.85;1:14264930_G_C_0.92	NA
1	14436262	14436264	INS	gnomAD-SV_v2.1_INS_1_437	0.307882	0.227579	0.830942	0.885914	1:14433775_T_C_0.8;1:14435366_C_T_0.81;1:14436795_AT_A_0.83;1:14436961_T_C_0.83;1:14436962_G_A_0.83;1:14439209_A_G_0.83;1:14439289_A_C_0.83;1:14439423_T_C_0.83;1:14439900_T_C_0.83;1:14439942_G_A_0.83;1:14440020_A_G_0.83;1:14440062_C_T_0.81	1:14428690_C_A_0.87;1:14428970_T_A_0.87;1:14429175_C_T_0.87;1:14429250_C_A_0.87;1:14429302_G_A_0.87;1:14429407_C_CT_0.85;1:14429409_C_T_0.86;1:14429683_C_T_0.87;1:14429759_C_T_0.87;1:14431061_T_C_0.87;1:14433775_T_C_0.87;1:14435366_C_T_0.88;1:14436795_AT_A_0.88;1:14436961_T_C_0.88;1:14436962_G_A_0.88;1:14438284_C_G_0.8;1:14438308_A_C_0.85;1:14439209_A_G_0.88;1:14439289_A_C_0.88;1:14439423_T_C_0.8…
1	15260062	15260064	INS	gnomAD-SV_v2.1_INS_1_468	0.073009	0.000562	0.836072	NA	1:15258984_C_G_0.84	NA
1	15457497	15457499	INS	gnomAD-SV_v2.1_INS_1_472	0.146751	0.000936	0.920429	NA	1:15443417_ACGGGCAAC_A_0.83;1:15449209_A_G_0.85;1:15449335_A_C_0.86;1:15451754_C_T_0.86;1:15455827_A_T_0.91;1:15456209_G_A_0.91;1:15456213_AAC_A_0.91;1:15456218_G_GTA_0.91;1:15456284_G_A_0.91;1:15456289_C_T_0.91;1:15456296_C_G_0.91;1:15456407_T_A_0.9;1:15456413_G_A_0.9;1:15456532_T_TGA_0.92;1:15456590_A_G_0.92;1:15456708_A_AT_0.9;1:15456710_A_G_0.9;1:15456859_A_C_0.91;1:15456885_G_T_0.92;1:154569…	NA
1	15486999	15492000	DEL	gnomAD-SV_v2.1_DEL_1_1240	0.015632	0.000406	0.899292	NA	1:15486049_T_G_0.9;1:15496478_G_A_0.85	NA
1	15490118	15490120	INS	gnomAD-SV_v2.1_INS_1_473	0.019179	0.095553	0.894689	0.917879	1:15481130_T_C_0.84;1:15489271_G_A_0.89	1:15481130_T_C_0.83;1:15489271_G_A_0.92
1	15496639	15496641	INS	gnomAD-SV_v2.1_INS_1_474	0.023042	0.002812	0.838891	NA	1:15487524_C_T_0.83;1:15494579_C_T_0.84	NA
1	15699851	15699853	INS	gnomAD-SV_v2.1_INS_1_480	0.119749	0.000375	0.88189	NA	1:15700749_G_A_0.88;1:15701180_T_C_0.88;1:15704949_G_A_0.8;1:15705589_CACAGAG_C_0.88;1:15716095_GC_G_0.87;1:15723408_C_T_0.85	NA
1	16151934	16155439	DEL	gnomAD-SV_v2.1_DEL_1_1302	0.112575	0.301836	0.930318	0.787372	1:16126676_G_A_0.89;1:16126932_C_T_0.9;1:16127480_G_C_0.89;1:16128205_G_A_0.89;1:16128519_T_C_0.91;1:16129377_G_A_0.91;1:16129580_CTTTTT_C_0.87;1:16129598_C_T_0.84;1:16130585_T_G_0.91;1:16132172_G_A_0.9;1:16139916_G_A_0.89;1:16140272_G_A_0.91;1:16141614_C_T_0.88;1:16141862_C_T_0.91;1:16142960_G_T_0.91;1:16143630_G_A_0.92;1:16145143_C_A_0.92;1:16146894_AT_A_0.81;1:16147377_G_A_0.9;1:16147625_C_T_0…	NA
1	16329335	16329337	INS	gnomAD-SV_v2.1_INS_1_498	0.059804	0.076266	0.853092	0.932654	1:16329833_G_A_0.85;1:16330100_G_A_0.84;1:16335730_A_G_0.8	1:16126494_C_T_0.85;1:16126557_T_C_0.86;1:16130153_C_G_0.85;1:16131401_T_C_0.84;1:16136174_AT_A_0.81;1:16140485_C_CA_0.85;1:16142587_G_A_0.84;1:16145371_T_G_0.85;1:16146193_G_A_0.86;1:16146721_A_ATTTT_0.81;1:16155788_G_A_0.86;1:16157722_C_T_0.85;1:16159067_C_T_0.86;1:16161958_G_T_0.86;1:16184198_C_T_0.87;1:16189969_A_G_0.86;1:16194658_T_A_0.87;1:16194933_C_CT_0.83;1:16205604_T_TG_0.86;1:16208928_…
1	16407683	16408899	CPX	gnomAD-SV_v2.1_CPX_1_33	0.045013	0.013296	0.542918	0.914777	NA	1:16391617_C_A_0.9;1:16400004_C_A_0.91
1	16429752	16435627	DEL	gnomAD-SV_v2.1_DEL_1_1323	0.077018	0.001123	0.870694	NA	1:16436465_AG_A_0.87	NA
1	17441122	17441124	INS	gnomAD-SV_v2.1_INS_1_525	0.189313	0.002996	0.854959	NA	1:17434189_C_T_0.82;1:17445284_G_A_0.85;1:17445529_T_TGTGAAAGGGGTC_0.84;1:17445586_T_A_0.84;1:17445910_G_C_0.84;1:17447226_T_C_0.85	NA
1	17617715	17617717	INS	gnomAD-SV_v2.1_INS_1_533	0.054863	0.000187	0.832894	NA	1:17631891_TG_T_0.83	NA
1	17642028	17642886	DEL	gnomAD-SV_v2.1_DEL_1_1410	0.019148	0.000187	0.899633	NA	1:17644037_T_A_0.89;1:17644625_A_T_0.89;1:17644638_G_A_0.89;1:17645076_G_A_0.89;1:17645338_T_G_0.89;1:17645429_C_T_0.89;1:17645619_A_T_0.89;1:17645723_G_A_0.89;1:17645787_G_A_0.89;1:17646199_G_T_0.89;1:17647012_A_G_0.89;1:17648753_C_T_0.89;1:17650006_C_A_0.89;1:17650732_G_A_0.88;1:17653816_T_C_0.89;1:17654088_G_A_0.87;1:17655451_G_A_0.89;1:17655499_TATTTATTAAGATATCTTAATATAATAA_T_0.88;1:17655647_A…	NA
1	17705413	17705908	DEL	gnomAD-SV_v2.1_DEL_1_1421	0.089374	0.000749	0.845112	NA	1:17700741_C_T_0.83;1:17701121_C_CA_0.84;1:17701257_G_A_0.84;1:17701686_T_G_0.84;1:17701744_G_C_0.83;1:17701881_C_T_0.84;1:17702308_CT_C_0.83;1:17702769_T_C_0.82;1:17704673_T_C_0.85;1:17704969_C_G_0.84;1:17706016_T_G_0.85;1:17706139_C_T_0.84	NA
1	18611373	18611375	INS	gnomAD-SV_v2.1_INS_1_567	0.003399	0.013972	NA	0.929778	NA	1:18610781_A_T_0.93;1:18611086_C_T_0.87;1:18612764_T_C_0.91;1:18613156_G_C_0.91;1:18613331_G_A_0.91;1:18613710_TAAATAA_T_0.84;1:18614857_G_A_0.91;1:18615790_A_G_0.93;1:18624850_C_T_0.84
1	18786869	18786923	DUP	gnomAD-SV_v2.1_DUP_1_628	0.044965	0.000374	0.886648	NA	1:18787447_G_A_0.87;1:18789027_G_A_0.89	NA
1	19445085	19445087	INS	gnomAD-SV_v2.1_INS_1_593	0.011242	0.00075	0.899671	NA	1:19411416_G_A_0.9;1:19415491_G_A_0.88;1:19425287_CAGA_C_0.89;1:19427645_G_C_0.9;1:19427750_G_A_0.9;1:19428588_G_C_0.9;1:19431350_C_A_0.9;1:19434319_A_G_0.9;1:19437600_C_A_0.9;1:19453762_CCA_C_0.9;1:19463997_C_T_0.9;1:19464738_T_G_0.9;1:19489462_CT_C_0.86;1:19493933_A_C_0.87;1:19498404_TA_T_0.89;1:19500571_TG_T_0.85;1:19503181_C_T_0.87;1:19504845_G_C_0.87;1:19506612_T_C_0.89;1:19506871_C_T_0.89;1…	NA
1	19486388	19486390	INS	gnomAD-SV_v2.1_INS_1_594	0.02147	0.000656	0.831142	NA	1:19408330_T_C_0.81;1:19410353_A_AC_0.81;1:19413861_C_T_0.81;1:19416779_C_T_0.8;1:19418964_A_T_0.82;1:19422060_G_A_0.81;1:19483200_G_A_0.8;1:19495202_T_C_0.83;1:19497806_G_C_0.83;1:19501844_T_C_0.81;1:19502311_G_A_0.83;1:19505131_G_A_0.83;1:19529305_G_A_0.83	NA
1	19647197	19648313	DEL	gnomAD-SV_v2.1_DEL_1_1518	0.131454	0.002061	0.858106	NA	1:19643165_TTTG_T_0.85;1:19643880_C_T_0.85;1:19643884_G_A_0.85;1:19645025_C_T_0.86;1:19652270_G_C_0.85;1:19657596_C_T_0.83;1:19658877_C_A_0.85;1:19668812_G_A_0.81;1:19669343_G_T_0.85;1:19671079_G_T_0.84;1:19671080_C_T_0.84;1:19673627_A_T_0.85	NA
1	19898275	19898277	INS	gnomAD-SV_v2.1_INS_1_601	0.042606	9.4e-05	0.839477	NA	1:19887004_T_C_0.8;1:19890943_A_G_0.83;1:19891142_C_T_0.83;1:19893165_G_T_0.82;1:19893612_G_A_0.81;1:19894699_A_AT_0.82;1:19896828_C_T_0.84;1:19897312_G_A_0.83;1:19900133_G_A_0.84;1:19900165_G_T_0.84;1:19900454_T_C_0.81;1:19903150_C_T_0.84;1:19908764_G_A_0.8;1:19911162_C_T_0.8;1:19911825_A_C_0.8;1:19911860_C_T_0.8;1:19911946_A_G_0.8;1:19912222_C_A_0.84;1:19912638_TGGG_T_0.8;1:19913282_T_G_0.8;1:1…	NA
1	19954876	19955217	DEL	gnomAD-SV_v2.1_DEL_1_1537	0.069679	0.222504	0.930665	0.860961	1:19939895_G_A_0.93;1:19943823_C_A_0.91;1:19954816_G_A_0.92;1:19954877_GCTTTAAAAGTAATTTCCTGGCCGGATGCGGTGGCTCACACCTGTAATCCCAGCACTTTGGGAGGCC_G_0.89;1:19954953_G_A_0.92;1:19956522_G_T_0.92	1:19906231_G_A_0.81;1:19906713_G_A_0.81;1:19907488_G_A_0.81;1:19916886_G_C_0.84;1:19917889_C_CA_0.83;1:19922306_AT_A_0.85;1:19925482_G_A_0.85;1:19925759_C_T_0.86;1:19931367_G_T_0.85;1:19934900_G_A_0.85;1:19939895_G_A_0.86;1:19943823_C_A_0.86;1:19954014_G_T_0.85;1:19954816_G_A_0.86;1:19954877_GCTTTAAAAGTAATTTCCTGGCCGGATGCGGTGGCTCACACCTGTAATCCCAGCACTTTGGGAGGCC_G_0.84;1:19954953_G_A_0.85;1:19956522_…
1	19976462	19976464	INS	gnomAD-SV_v2.1_INS_1_603	0.020591	0	0.84526	NA	1:19976104_G_A_0.81;1:19976551_C_T_0.8;1:19976672_C_T_0.85	NA
1	20162883	20162885	INS	gnomAD-SV_v2.1_INS_1_615	0.034157	0.000468	0.891778	NA	1:20162918_G_A_0.86;1:20162940_C_A_0.88;1:20163054_A_G_0.88;1:20163441_G_A_0.87;1:20163572_C_T_0.88;1:20163731_G_A_0.88;1:20163875_T_C_0.88;1:20163879_T_C_0.88;1:20164543_G_T_0.87;1:20165192_T_G_0.89;1:20165394_A_T_0.89;1:20165408_T_A_0.88;1:20165454_A_G_0.89;1:20165477_T_A_0.89;1:20165703_T_C_0.89;1:20166477_C_T_0.89;1:20166533_T_A_0.87;1:20166536_A_T_0.88;1:20166921_A_G_0.89;1:20167192_G_A_0.89…	NA
1	20257081	20257083	INS	gnomAD-SV_v2.1_INS_1_619	0.029497	0.131244	0.860423	0.89626	1:20251223_G_C_0.85;1:20251774_G_C_0.86;1:20255043_G_GT_0.85;1:20255270_A_G_0.86;1:20260155_G_A_0.84;1:20262534_G_C_0.84;1:20262547_GA_G_0.82;1:20263843_T_C_0.86;1:20265795_A_G_0.86;1:20272338_C_A_0.86;1:20274703_A_C_0.83;1:20274948_C_T_0.85	1:20251223_G_C_0.88;1:20251774_G_C_0.88;1:20255043_G_GT_0.88;1:20255270_A_G_0.89;1:20258473_T_C_0.89;1:20260155_G_A_0.88;1:20262534_G_C_0.87;1:20262547_GA_G_0.85;1:20263843_T_C_0.9;1:20265795_A_G_0.89;1:20269763_AT_A_0.88;1:20272338_C_A_0.89;1:20274662_GT_G_0.86;1:20274703_A_C_0.89;1:20274948_C_T_0.89;1:20275207_A_C_0.89
1	20317994	20317996	INS	gnomAD-SV_v2.1_INS_1_620	0.064127	0.00103	0.834336	NA	1:20318302_CCT_C_0.83;1:20335909_G_A_0.83	NA
1	20407096	20410687	DEL	gnomAD-SV_v2.1_DEL_1_1565	0.033031	0.000187	0.971171	NA	1:20406309_T_G_0.97;1:20406620_C_T_0.96	NA
1	20497193	20497737	DEL	gnomAD-SV_v2.1_DEL_1_1573	0.261679	0.191457	0.900867	0.897245	1:20482701_G_A_0.84;1:20491132_G_C_0.86;1:20498664_G_A_0.9;1:20500591_C_T_0.9;1:20501362_C_T_0.89;1:20501582_G_A_0.88	1:20482701_G_A_0.89;1:20488701_C_G_0.89;1:20491132_G_C_0.88;1:20498664_G_A_0.89;1:20500591_C_T_0.89;1:20501362_C_T_0.9;1:20501582_G_A_0.89
1	20913607	20913663	DEL	gnomAD-SV_v2.1_DEL_1_1597	0.311484	0.425187	0.839404	0.717443	1:20909480_TTGTG_T_0.82;1:20910770_C_T_0.83;1:20913605_GGAGTCAAGGAGTCCTGAAGGCCGGTCCCAGGCCTGGGCAGGGCTGGGTGGGGCAGACT_G_0.84	NA
1	20944736	20944738	INS	gnomAD-SV_v2.1_INS_1_639	0.349424	0.2894	0.800542	0.847081	1:20944909_G_A_0.8	1:20944230_A_C_0.83;1:20944469_C_T_0.84;1:20944517_G_A_0.84;1:20944889_G_A_0.82;1:20944909_G_A_0.83;1:20944922_C_T_0.84;1:20945055_C_T_0.84;1:20945252_G_GC_0.84;1:20945452_A_G_0.85;1:20945931_A_G_0.84;1:20945979_G_A_0.85;1:20946239_C_G_0.84;1:20946266_G_A_0.84;1:20947137_G_A_0.81;1:20947161_G_A_0.82;1:20947326_T_A_0.84;1:20947524_A_AAATAAATT_0.82;1:20947693_A_C_0.84;1:20947810_C_T_0.84;1:20948101…
1	21246358	21246520	DEL	gnomAD-SV_v2.1_DEL_1_1619	0.006177	0.037761	NA	0.81756	NA	1:21040310_T_C_0.82
1	21292126	21292181	DUP	gnomAD-SV_v2.1_DUP_1_679	0.242921	0.387299	0.770392	0.869314	NA	1:21178467_C_T_0.8;1:21179527_A_G_0.8;1:21182540_A_G_0.8;1:21188871_C_A_0.8;1:21201325_T_C_0.8;1:21203996_A_G_0.8;1:21219050_C_T_0.8;1:21220701_G_C_0.8;1:21222770_A_C_0.8;1:21236503_T_C_0.8;1:21243059_C_T_0.81;1:21247365_C_T_0.8;1:21247944_T_C_0.8;1:21252696_T_C_0.8;1:21255675_C_A_0.8;1:21256368_T_C_0.8;1:21257235_T_A_0.81;1:21258204_G_A_0.81;1:21264496_C_CT_0.84;1:21270808_G_A_0.8;1:21276854_A_G…
1	21455989	21455991	INS	gnomAD-SV_v2.1_INS_1_666	0.015803	9.4e-05	0.856069	NA	1:21260018_C_G_0.86	NA
1	21492587	21492589	INS	gnomAD-SV_v2.1_INS_1_668	0.254335	0.415679	0.87662	0.895124	1:21229286_A_T_0.83;1:21270808_G_A_0.85;1:21295864_C_T_0.84;1:21296363_T_C_0.84;1:21310047_T_TA_0.8;1:21314454_T_C_0.85;1:21314455_G_A_0.85;1:21322860_C_T_0.86;1:21323854_GA_G_0.81;1:21325360_C_A_0.85;1:21327302_AG_A_0.85;1:21332812_G_T_0.81;1:21334542_C_T_0.85;1:21334829_CT_C_0.84;1:21337155_C_G_0.85;1:21343245_G_C_0.85;1:21355543_A_G_0.86;1:21355841_C_G_0.86;1:21356930_T_C_0.86;1:21361176_G_A_0…	1:21124290_T_C_0.81;1:21126346_A_G_0.81;1:21134997_A_G_0.81;1:21136610_C_T_0.81;1:21140385_T_G_0.8;1:21141022_A_G_0.81;1:21166144_C_T_0.8;1:21167102_T_A_0.82;1:21169385_T_C_0.8;1:21169996_T_C_0.81;1:21172038_T_C_0.81;1:21172501_T_C_0.82;1:21180250_G_A_0.82;1:21185411_T_C_0.82;1:21186608_C_A_0.82;1:21188361_A_G_0.82;1:21196585_T_TA_0.81;1:21196764_C_T_0.81;1:21203898_A_C_0.82;1:21206143_T_G_0.82;1…
1	21530388	21531247	INV	gnomAD-SV_v2.1_INV_1_4	0.008146	0.037117	0.818446	0.929084	1:21517261_A_G_0.82;1:21526465_A_C_0.82;1:21527311_G_A_0.82	1:21067688_G_C_0.8;1:21081278_T_C_0.8;1:21089999_A_C_0.8;1:21097584_A_T_0.8;1:21100337_AATTAGCACT_A_0.8;1:21106416_G_C_0.8;1:21114392_C_G_0.8;1:21120950_G_A_0.8;1:21132778_T_A_0.8;1:21157305_T_C_0.8;1:21180757_C_T_0.8;1:21197712_C_A_0.8;1:21201135_G_A_0.8;1:21206063_T_C_0.8;1:21215706_C_T_0.81;1:21215952_G_A_0.81;1:21216574_T_C_0.81;1:21235765_G_C_0.81;1:21239334_C_T_0.81;1:21256778_T_C_0.8;1:212…
1	21728810	21729196	DEL	gnomAD-SV_v2.1_DEL_1_1656	0.023878	0.000187	0.926233	NA	1:21727469_C_G_0.93	NA
1	22012334	22012412	DEL	gnomAD-SV_v2.1_DEL_1_1676	0.078576	9.4e-05	0.884804	NA	1:22011167_CAAGTCTTACATTT_C_0.82;1:22012326_TCAGCCTGGCATGGTGGCTCATGCCTGTAATTCTAGCATTTTGGGAGGCCCAGGTGGCCAGATCACAGGGGGCCAGGAGTTCGGGAC_T_0.83;1:22021372_C_G_0.88;1:22037289_G_A_0.82;1:22042645_A_AT_0.84;1:22049236_A_G_0.84;1:22098038_TA_T_0.82	NA
1	22216022	22216245	DEL	gnomAD-SV_v2.1_DEL_1_1692	0.017497	0	0.911968	NA	1:22223302_T_G_0.81;1:22223323_C_G_0.91;1:22224878_C_G_0.9;1:22228444_C_T_0.89;1:22230043_A_G_0.8;1:22234632_G_A_0.9	NA
1	22420505	22421089	DEL	gnomAD-SV_v2.1_DEL_1_1706	0.037281	0.000187	0.900013	NA	1:22379024_G_GC_0.9;1:22379829_T_C_0.86;1:22379848_A_C_0.86;1:22381737_T_C_0.88;1:22381976_A_T_0.86;1:22382900_A_G_0.9;1:22390220_C_CT_0.87;1:22390365_C_T_0.9;1:22390383_T_G_0.9;1:22391516_G_A_0.9;1:22392708_A_G_0.82;1:22393146_T_C_0.9;1:22393569_C_T_0.9;1:22395602_G_A_0.89;1:22396273_T_TTTTGTTTG_0.86;1:22396603_A_G_0.9;1:22397185_T_C_0.88;1:22397324_G_A_0.88;1:22399742_G_A_0.89;1:22400313_A_AT_0…	NA
1	22499758	22509304	DEL	gnomAD-SV_v2.1_DEL_1_1711	0.029024	9.4e-05	0.995485	NA	1:22495429_AGGG_A_0.81;1:22495437_G_GAA_0.81;1:22495442_G_A_0.82;1:22511798_G_A_1.0	NA
1	22896932	22897028	DUP	gnomAD-SV_v2.1_DUP_1_711	0.532954	0.20903	0.73972	0.8855	NA	1:22896834_T_C_0.88;1:22904887_C_G_0.85;1:22905416_T_G_0.83;1:22905450_C_A_0.82;1:22905469_T_C_0.86;1:22905847_C_CGT_0.86;1:22906247_A_C_0.89;1:22908721_G_A_0.88;1:22909018_CA_C_0.86;1:22909717_A_G_0.88;1:22911163_A_G_0.81;1:22911378_G_A_0.85;1:22911834_A_G_0.85
1	23707239	23707299	DUP	gnomAD-SV_v2.1_DUP_1_727	0.025387	0.000468	0.90859	NA	1:23689657_A_G_0.85;1:23689943_G_A_0.85;1:23691927_C_T_0.84;1:23692801_A_G_0.85;1:23695489_C_T_0.83;1:23695590_C_G_0.85;1:23697010_A_G_0.85;1:23699571_G_T_0.83;1:23699879_C_T_0.82;1:23700493_A_G_0.85;1:23701210_G_A_0.86;1:23702860_T_C_0.85;1:23706249_A_G_0.91;1:23707240_C_CAGGGAATAGCAGAGAGTTTGGGAAGAGATGAGGAAAGAGTAGGGAAGAAATATTTCTAT_0.81;1:23707432_G_C_0.91	NA
1	23981126	23981128	INS	gnomAD-SV_v2.1_INS_1_758	0.25175	0.335961	0.861852	0.86881	1:23987905_G_A_0.86;1:23988534_G_A_0.86;1:23997404_A_G_0.85;1:24001692_A_G_0.85;1:24001914_C_T_0.82;1:24003923_C_T_0.81	1:23980248_T_TG_0.82;1:23986473_C_T_0.82;1:23987905_G_A_0.87;1:23988534_G_A_0.86;1:23991742_T_G_0.87;1:23995452_G_A_0.87;1:23997399_A_T_0.86;1:23997404_A_G_0.86;1:23998609_G_A_0.87;1:23999032_T_A_0.82;1:24001692_A_G_0.86;1:24001914_C_T_0.84;1:24003923_C_T_0.86;1:24004331_C_T_0.86
1	24520346	24523674	DEL	gnomAD-SV_v2.1_DEL_1_1852	0.05495	0.145787	0.870321	0.963028	1:24513154_AAAC_A_0.86;1:24513613_C_A_0.87	1:24508747_T_C_0.81;1:24508818_G_T_0.83;1:24508819_A_C_0.83;1:24509133_C_T_0.87;1:24510252_T_C_0.87;1:24510421_T_C_0.88;1:24511566_G_A_0.87;1:24511663_G_T_0.85;1:24512055_C_T_0.87;1:24512576_T_C_0.89;1:24512804_A_G_0.89;1:24512881_G_T_0.88;1:24513154_AAAC_A_0.86;1:24513613_C_A_0.88;1:24513768_G_A_0.87;1:24516387_TA_T_0.89;1:24518157_GGA_G_0.91;1:24518643_A_G_0.96;1:24519437_C_A_0.96
1	24579563	24579565	INS	gnomAD-SV_v2.1_INS_1_777	0.057323	0	0.897245	NA	1:24577049_G_A_0.9;1:24583335_G_A_0.87;1:24587054_C_T_0.88;1:24588403_TA_T_0.87;1:24589827_T_C_0.86;1:24605931_C_G_0.82;1:24606324_A_C_0.84;1:24607032_T_C_0.81;1:24607600_G_A_0.83;1:24609699_C_T_0.83;1:24610732_CGGCTGAGTCCTGGGTGACTCA_C_0.83;1:24611074_G_A_0.83;1:24617701_C_G_0.82	NA
1	24704541	24704606	DEL	gnomAD-SV_v2.1_DEL_1_1860	0.019773	0	0.911662	NA	1:24704541_TGCCGAGG_T_0.9;1:24704551_A_T_0.9;1:24704554_CTG_C_0.9;1:24704562_AG_A_0.89;1:24704565_TGG_T_0.89;1:24704568_AC_A_0.9;1:24704571_GCCC_G_0.91;1:24704576_G_T_0.91;1:24704579_TAGTAGCCACAGG_T_0.91;1:24704594_GCATGTGGCTATT_G_0.9	NA
1	24857592	24857594	INS	gnomAD-SV_v2.1_INS_1_785	0.249214	0.003934	0.861945	NA	1:24839588_G_A_0.85;1:24843003_G_A_0.85;1:24844956_T_A_0.85;1:24847317_T_C_0.85;1:24848642_T_C_0.85;1:24848695_T_C_0.85;1:24848868_T_A_0.85;1:24849240_T_C_0.86;1:24849437_C_T_0.85;1:24849507_A_G_0.85;1:24849544_G_GTATGTAC_0.84;1:24849959_C_T_0.86;1:24850056_C_CACAT_0.85;1:24850195_A_G_0.84;1:24851959_C_G_0.85;1:24852211_C_T_0.86;1:24852438_C_T_0.86;1:24852726_C_T_0.86;1:24852977_G_GA_0.84;1:24854…	NA
1	24895773	24900862	DEL	gnomAD-SV_v2.1_DEL_1_1869	0.104548	0.000374	0.977033	NA	1:24894937_T_C_0.84;1:24895110_C_T_0.87;1:24895293_A_G_0.95;1:24895492_T_C_0.95;1:24895517_GT_G_0.94;1:24895554_C_T_0.96;1:24895588_A_G_0.95;1:24902076_C_T_0.98;1:24902925_C_T_0.94;1:24905335_G_A_0.84	NA
1	24941264	24941266	INS	gnomAD-SV_v2.1_INS_1_787	0.608247	0.3576	0.802171	0.855126	1:24941790_G_A_0.8;1:24942232_G_A_0.8;1:24942470_G_T_0.8;1:24942878_C_A_0.8	1:24939809_G_A_0.85;1:24940171_CA_C_0.85;1:24940569_T_C_0.85;1:24941172_T_A_0.84;1:24941790_G_A_0.85;1:24941854_G_A_0.85;1:24942232_G_A_0.85;1:24942470_G_T_0.86;1:24942878_C_A_0.85;1:24944912_A_G_0.84;1:24945040_TA_T_0.83;1:24945312_A_G_0.84;1:24945574_C_T_0.84;1:24945655_T_C_0.85;1:24949050_TCCGG_T_0.83;1:24949054_G_GAAAATAA_0.83;1:24952693_A_G_0.84;1:24955263_G_A_0.84
1	24958354	24958917	DEL	gnomAD-SV_v2.1_DEL_1_1877	0.164455	0.029112	0.812342	0.800255	1:24957527_T_C_0.81;1:24959272_A_G_0.8;1:24959938_T_C_0.81	1:24957527_T_C_0.8;1:24959272_A_G_0.8;1:24959938_T_C_0.8;1:24963647_A_G_0.8;1:24965799_A_G_0.8
1	25563276	25563278	INS	gnomAD-SV_v2.1_INS_1_805	0.05317	0.000281	0.826881	NA	1:25536618_T_A_0.83;1:25536851_G_C_0.83;1:25540433_C_T_0.82;1:25543394_C_A_0.82;1:25547169_T_C_0.81;1:25547405_G_A_0.82;1:25551196_CAG_C_0.83;1:25552526_G_A_0.81;1:25557030_G_A_0.81;1:25560996_G_C_0.81;1:25565960_T_C_0.83;1:25570641_G_A_0.83;1:25571347_G_A_0.83;1:25574025_G_T_0.82;1:25574685_TAATG_T_0.83;1:25575832_C_T_0.82;1:25575978_C_T_0.83;1:25576497_G_A_0.83;1:25580343_C_A_0.83;1:25667492_T_…	NA
1	26148940	26149361	DEL	gnomAD-SV_v2.1_DEL_1_1975	0.121268	0.000749	0.911318	NA	1:26152652_G_A_0.91;1:26154812_G_A_0.91;1:26154964_T_C_0.91;1:26156578_T_C_0.91;1:26163666_CA_C_0.91;1:26168198_G_T_0.91;1:26172882_C_A_0.82;1:26174420_A_G_0.91	NA
1	26228584	26228586	INS	gnomAD-SV_v2.1_INS_1_827	0.261113	0.002153	0.826008	NA	1:26208066_G_A_0.8;1:26220118_G_A_0.83;1:26228742_T_G_0.82	NA
1	26268410	26269100	DEL	gnomAD-SV_v2.1_DEL_1_1982	0.036744	0	0.892647	NA	1:26264089_G_A_0.89;1:26265249_C_T_0.88;1:26271788_T_C_0.87;1:26272269_C_T_0.85;1:26273903_G_A_0.87;1:26289215_C_T_0.82;1:26297004_A_G_0.83;1:26313552_T_C_0.81;1:26317266_T_C_0.83;1:26317731_T_A_0.82;1:26318832_A_C_0.81;1:26323022_A_G_0.82;1:26327548_T_C_0.83;1:26331004_T_C_0.81;1:26335310_T_A_0.81;1:26341097_CAT_C_0.81	NA
1	26460131	26464769	DEL	gnomAD-SV_v2.1_DEL_1_1993	0.20179	0.170848	0.981823	0.997302	1:26431931_T_C_0.98;1:26432239_A_T_0.91;1:26432246_G_A_0.93;1:26432460_T_G_0.88;1:26432719_C_T_0.88;1:26433085_ATTTT_A_0.87;1:26433692_CTTTTTT_C_0.84;1:26433730_G_A_0.92;1:26435224_C_CATTT_0.95;1:26435919_C_T_0.98;1:26436231_C_A_0.98;1:26436352_G_GACATA_0.96;1:26436688_G_C_0.98;1:26436867_G_GT_0.84;1:26437262_A_C_0.98;1:26437741_G_C_0.97;1:26438498_G_C_0.98;1:26438933_T_C_0.98;1:26439586_C_T_0.98…	1:26387625_A_C_0.87;1:26388241_C_G_0.93;1:26388773_A_G_0.87;1:26389633_T_C_0.9;1:26389647_G_A_0.91;1:26390154_C_T_0.94;1:26390181_T_A_0.94;1:26390328_A_G_0.94;1:26390833_A_G_0.94;1:26391662_G_A_0.94;1:26391849_A_C_0.92;1:26392437_G_A_0.96;1:26392535_C_T_0.96;1:26393329_C_T_0.95;1:26393347_C_G_0.94;1:26394729_A_G_0.93;1:26394997_A_C_0.93;1:26395539_C_T_0.96;1:26395617_T_G_0.94;1:26395741_G_A_0.91;…
1	26566041	26566105	DEL	gnomAD-SV_v2.1_DEL_1_2002	0.052763	0.000281	0.881064	NA	1:26565846_T_A_0.85;1:26566042_CATGTTGGTCAGGCTGGTCTCGAACTCCTGACCTCAGTTGATCTGCCCGCCTTGGCCTCCCAAA_C_0.87;1:26569685_G_A_0.83;1:26572229_C_T_0.88;1:26573641_T_C_0.88;1:26574277_C_T_0.84;1:26577582_C_T_0.82;1:26579406_C_T_0.85;1:26583868_A_C_0.85;1:26585057_A_G_0.88;1:26589950_A_T_0.88;1:26591551_T_C_0.81;1:26601895_C_CTG_0.84;1:26605594_CCT_C_0.84;1:26605599_G_GA_0.84;1:26611372_T_G_0.83;1:26613989_…	NA
1	26766435	26766511	DEL	gnomAD-SV_v2.1_DEL_1_2017	0.055728	0.000562	0.908972	NA	1:26766434_ATCGTGGCTAACACGGTGAAACCCCATCTCTATTAAAAATACAAAAAGTTAGCCGGGCGTGGTGGCGGGCACCTGTAG_A_0.89;1:26773391_G_C_0.91;1:26827703_G_A_0.91;1:26862559_C_T_0.81	NA
1	27234029	27234092	DEL	gnomAD-SV_v2.1_DEL_1_2057	0.01063	0.000187	0.833879	NA	1:27234030_ACGGGTTCTAGGATATTTGAATGCCCCAAGGACAGGGTGGAGTTAATGCGGGACACAGCATGC_A_0.83	NA
1	27287534	27288062	DEL	gnomAD-SV_v2.1_DEL_1_2061	0.09687	0.000843	0.893327	NA	1:27266402_G_A_0.89;1:27267422_A_T_0.86;1:27267532_C_T_0.86;1:27270431_C_T_0.85;1:27276778_C_A_0.88;1:27278671_C_T_0.85;1:27292045_G_A_0.88;1:27297699_C_T_0.89;1:27312853_G_T_0.87;1:27314400_C_T_0.84	NA
1	27464869	27466108	DEL	gnomAD-SV_v2.1_DEL_1_2077	0.01276	0	0.828373	NA	1:27445582_G_A_0.83	NA
1	27490874	27490876	INS	gnomAD-SV_v2.1_INS_1_872	0.012784	9.4e-05	0.839532	NA	1:27422896_T_A_0.83;1:27503132_T_A_0.84;1:27514998_C_T_0.8;1:27521399_C_T_0.83	NA
1	27804011	27804441	DEL	gnomAD-SV_v2.1_DEL_1_2103	0.280857	0.095144	0.794915	0.900582	NA	1:27704560_G_C_0.81;1:27704987_C_CT_0.82;1:27705565_G_T_0.86;1:27707980_A_G_0.86;1:27709020_T_C_0.87;1:27709858_G_T_0.83;1:27710660_T_C_0.88;1:27712218_C_A_0.85;1:27712235_C_A_0.85;1:27712608_G_A_0.82;1:27713378_A_G_0.87;1:27713499_T_A_0.86;1:27713565_C_G_0.86;1:27714597_CA_C_0.86;1:27716213_T_C_0.86;1:27716697_G_A_0.85;1:27716849_A_G_0.86;1:27718954_A_G_0.87;1:27719092_A_T_0.84;1:27727764_A_G_0.…
1	27979350	27979435	DUP	gnomAD-SV_v2.1_DUP_1_819	0.145576	0.004128	0.832383	NA	1:27976723_C_G_0.83;1:27977007_C_G_0.83	NA
1	28466596	28466598	INS	gnomAD-SV_v2.1_INS_1_919	0.02999	9.4e-05	0.875291	NA	1:28469353_C_T_0.88	NA
1	28551362	28554053	DEL	gnomAD-SV_v2.1_DEL_1_2157	0.026857	0.038476	0.955839	0.968925	1:28570314_G_A_0.96	1:28503211_G_A_0.91;1:28509635_T_C_0.97;1:28520233_C_G_0.82;1:28523588_C_T_0.83;1:28533025_T_C_0.82;1:28542598_G_A_0.82;1:28546379_G_A_0.82;1:28555564_A_C_0.82;1:28556605_A_T_0.83;1:28556878_C_T_0.82;1:28560820_C_T_0.82;1:28570314_G_A_0.96;1:28570769_A_T_0.95;1:28573226_A_G_0.83;1:28576658_C_G_0.91;1:28578921_G_A_0.91;1:28581065_A_T_0.91
1	28688019	28688021	INS	gnomAD-SV_v2.1_INS_1_933	0.034152	9.4e-05	0.879206	NA	1:28662159_C_T_0.85;1:28664764_G_A_0.85;1:28667317_G_T_0.83;1:28668702_A_G_0.86;1:28668924_T_C_0.86;1:28669120_G_A_0.8;1:28671911_T_C_0.84;1:28672785_C_T_0.86;1:28676199_G_C_0.84;1:28676554_C_T_0.84;1:28682944_C_T_0.87;1:28685909_G_C_0.86;1:28686583_G_A_0.87;1:28687822_A_G_0.85;1:28690097_AAAAG_A_0.86;1:28690606_C_T_0.88;1:28690826_T_A_0.87;1:28692780_G_A_0.87;1:28693981_G_A_0.87;1:28694040_G_A_0…	NA
1	28745539	28745541	INS	gnomAD-SV_v2.1_INS_1_938	0.605383	0.320865	0.839532	0.911719	1:28706714_T_C_0.81;1:28706947_T_C_0.82;1:28706949_T_G_0.82;1:28706972_A_G_0.83;1:28707612_C_T_0.81;1:28707678_C_T_0.82;1:28709115_A_G_0.82;1:28709655_C_T_0.83;1:28709970_A_G_0.83;1:28710043_G_A_0.83;1:28710177_G_T_0.83;1:28711227_A_G_0.83;1:28711415_C_T_0.83;1:28711955_C_T_0.81;1:28712166_T_C_0.8;1:28712421_C_T_0.83;1:28713095_T_A_0.83;1:28714270_G_C_0.83;1:28714664_A_G_0.83;1:28714700_C_CA_0.81…	1:28650377_G_A_0.84;1:28663703_G_A_0.82;1:28664248_G_A_0.86;1:28664534_G_C_0.87;1:28664922_C_A_0.87;1:28665576_A_G_0.86;1:28668558_T_C_0.87;1:28676095_T_G_0.87;1:28677207_A_G_0.86;1:28677820_T_C_0.86;1:28678762_C_CA_0.86;1:28679153_A_G_0.88;1:28680202_C_CTT_0.86;1:28682557_C_T_0.88;1:28683194_T_C_0.88;1:28683267_T_C_0.88;1:28683652_A_G_0.87;1:28683680_C_T_0.87;1:28683713_G_A_0.85;1:28683714_T_TG_…
1	28906069	28906504	DEL	gnomAD-SV_v2.1_DEL_1_2196	0.015744	0	0.920084	NA	1:28874552_T_C_0.92;1:28905530_TC_T_0.92;1:28951150_T_C_0.89	NA
1	29304453	29306209	DEL	gnomAD-SV_v2.1_DEL_1_2235	0.054446	0.009736	0.955174	1	1:29280974_G_A_0.96;1:29444953_C_T_0.94	1:29186859_A_G_0.82;1:29188220_G_A_0.82;1:29196431_T_C_0.94;1:29199434_G_C_0.94;1:29213017_G_A_0.91;1:29215737_C_G_0.94;1:29217701_C_A_0.94;1:29222461_C_G_0.82;1:29222624_C_G_0.82;1:29225209_G_A_0.97;1:29225448_G_A_0.82;1:29226838_C_T_0.82;1:29226855_AG_A_0.82;1:29226911_A_T_0.82;1:29227292_A_G_0.86;1:29227329_C_T_0.84;1:29227928_C_G_0.97;1:29227957_G_A_0.97;1:29257383_T_C_1.0;1:29280974_G_A_0.97…
1	29321461	29321463	INS	gnomAD-SV_v2.1_INS_1_957	0.418763	0.239824	0.862261	0.890683	1:29243907_C_G_0.86;1:29243978_A_G_0.85;1:29245406_T_C_0.86;1:29256117_C_T_0.85;1:29264889_C_T_0.86;1:29265506_C_T_0.86;1:29272057_C_A_0.86;1:29275417_C_T_0.86;1:29286646_G_T_0.85;1:29288078_A_G_0.85;1:29295074_G_T_0.85;1:29300083_T_G_0.85	1:29233717_C_T_0.89;1:29234955_T_A_0.85;1:29243907_C_G_0.88;1:29243978_A_G_0.88;1:29245406_T_C_0.88;1:29256117_C_T_0.88;1:29264889_C_T_0.89;1:29265506_C_T_0.89;1:29272057_C_A_0.89;1:29275417_C_T_0.89;1:29286646_G_T_0.88;1:29288078_A_G_0.89;1:29295074_G_T_0.89;1:29300083_T_G_0.89;1:29306226_CT_C_0.86;1:29307065_T_A_0.87
1	29349052	29352462	DEL	gnomAD-SV_v2.1_DEL_1_2237	0.01914	9.4e-05	0.915103	NA	1:29290993_G_C_0.85;1:29311621_G_A_0.85;1:29347718_G_T_0.82;1:29357659_A_G_0.92;1:29362190_GA_G_0.83;1:29380380_A_AT_0.92;1:29383369_T_A_0.92;1:29428786_G_C_0.91;1:29465024_A_C_0.86;1:29488295_G_C_0.89;1:29491152_T_C_0.87;1:29550053_C_G_0.82;1:29550857_G_C_0.89;1:29552821_C_T_0.87;1:29575458_G_A_0.82	NA
1	29349076	29541085	CPX	gnomAD-SV_v2.1_CPX_1_61	0.018285	9.4e-05	0.898704	NA	1:29251499_A_G_0.82;1:29290993_G_C_0.84;1:29311621_G_A_0.83;1:29347718_G_T_0.8;1:29357659_A_G_0.9;1:29362190_GA_G_0.81;1:29380380_A_AT_0.9;1:29383369_T_A_0.9;1:29428786_G_C_0.89;1:29465024_A_C_0.84;1:29488295_G_C_0.87;1:29491152_T_C_0.85;1:29550857_G_C_0.86;1:29552821_C_T_0.84	NA
1	29862406	29862408	INS	gnomAD-SV_v2.1_INS_1_978	0.054969	0.001123	0.883562	NA	1:29858022_T_G_0.88;1:29865491_T_C_0.88;1:29865701_C_T_0.88	NA
1	30029942	30030359	DEL	gnomAD-SV_v2.1_DEL_1_2258	0.091068	0.070867	0.553402	0.914969	NA	1:30029845_T_C_0.91;1:30029876_G_A_0.91
1	30377060	30377062	INS	gnomAD-SV_v2.1_INS_1_988	0.022704	0.000188	0.872748	NA	1:30373136_C_T_0.8;1:30373499_C_T_0.87	NA
1	30738622	30739931	DEL	gnomAD-SV_v2.1_DEL_1_2309	0.016876	0.08856	0.774365	0.953142	NA	1:30733492_C_T_0.95;1:30734589_A_G_0.95;1:30734640_C_T_0.95;1:30734834_AATG_A_0.95;1:30734871_C_A_0.89;1:30735051_C_A_0.83;1:30744462_T_A_0.92
1	31040659	31041659	DEL	gnomAD-SV_v2.1_DEL_1_2322	0.208479	0.025089	0.900392	0.788508	1:31038747_G_C_0.9;1:31040408_T_C_0.9;1:31040434_A_G_0.9;1:31041722_T_C_0.85;1:31041837_C_A_0.9;1:31041916_C_T_0.9;1:31041973_T_C_0.89;1:31042204_T_G_0.87;1:31042635_G_A_0.89;1:31042640_A_G_0.89;1:31042643_T_A_0.89;1:31042911_CAGGATGGGGAA_C_0.88;1:31042955_A_G_0.89;1:31043041_A_G_0.89;1:31043044_C_A_0.89;1:31043056_G_C_0.9;1:31043210_G_A_0.89;1:31043498_G_C_0.9;1:31043625_G_A_0.9	NA
1	31070599	31070672	DUP	gnomAD-SV_v2.1_DUP_1_889	0.382704	0.303624	0.661978	0.832255	NA	1:31070859_G_A_0.83;1:31071054_G_C_0.83;1:31071509_A_G_0.83;1:31071744_A_G_0.83;1:31071864_C_T_0.83;1:31071877_C_A_0.83;1:31071959_G_A_0.83
1	31090506	31090508	INS	gnomAD-SV_v2.1_INS_1_1001	0.05286	0.001498	0.85818	NA	1:31092318_G_A_0.86;1:31093062_CACCTT_C_0.85;1:31098667_A_G_0.83;1:31099623_C_T_0.84;1:31105107_A_T_0.86;1:31107654_T_C_0.83	NA
1	31470734	31470813	DEL	gnomAD-SV_v2.1_DEL_1_2349	0.014018	0.00487	0.898363	0.860052	1:31382631_A_G_0.81;1:31392960_A_T_0.89;1:31401110_C_A_0.84;1:31402569_C_A_0.88;1:31406388_G_A_0.9;1:31416906_T_G_0.85;1:31453966_A_T_0.89;1:31459196_C_T_0.9;1:31464110_G_A_0.87;1:31464222_C_T_0.89;1:31464389_A_G_0.85;1:31470733_CTGCTAAGTTACACTTTCAGCCACTAATTTACATTCTCAGTTATACTGCCACGGGCCAGATTTTCAAATATTTCCCTGCAA_C_0.86;1:31477519_T_C_0.9;1:31481424_G_A_0.89;1:31482445_C_A_0.88;1:31483708_G_A_0.9;1:3…	1:31382631_A_G_0.82;1:31382965_C_A_0.86;1:31390478_C_T_0.86;1:31390916_T_G_0.82;1:31391442_G_A_0.86;1:31392960_A_T_0.82;1:31401110_C_A_0.86;1:31402569_C_A_0.82;1:31406388_G_A_0.82;1:31416906_T_G_0.82;1:31453966_A_T_0.82;1:31459196_C_T_0.82;1:31464110_G_A_0.82;1:31464222_C_T_0.82;1:31464389_A_G_0.82;1:31477519_T_C_0.82;1:31481424_G_A_0.82;1:31482445_C_A_0.82;1:31483708_G_A_0.82;1:31484771_C_CA_0.8…
1	32281375	32281458	DUP	gnomAD-SV_v2.1_DUP_1_915	0.143654	0.106428	0.740822	0.862279	NA	1:32276442_C_T_0.86;1:32276521_A_C_0.86;1:32277068_A_G_0.86;1:32285400_T_C_0.86;1:32287259_A_G_0.81;1:32288426_A_G_0.81;1:32289120_C_CA_0.84;1:32289547_T_C_0.81;1:32289588_T_C_0.81;1:32290463_T_C_0.85;1:32292468_G_A_0.83;1:32296867_T_C_0.82;1:32302791_G_T_0.82
1	32871677	32871969	DEL	gnomAD-SV_v2.1_DEL_1_2481	0.013686	9.4e-05	0.907009	NA	1:32819137_C_T_0.91	NA
1	32874334	32875451	DEL	gnomAD-SV_v2.1_DEL_1_2482	0.034405	0.000375	0.935302	NA	1:32871458_T_A_0.92;1:32872271_A_G_0.94;1:32875538_G_T_0.86;1:32879297_G_A_0.93;1:32880420_G_T_0.93;1:32881152_T_G_0.94;1:32884352_G_A_0.93;1:32884822_GCTT_G_0.9;1:32888019_C_G_0.91;1:32890851_G_A_0.9;1:32891067_G_A_0.92;1:32891243_CT_C_0.87	NA
1	32911500	32911502	INS	gnomAD-SV_v2.1_INS_1_1052	0.018335	0.000281	0.838305	NA	1:32906224_G_A_0.84;1:32919380_G_C_0.81;1:32920179_G_A_0.82;1:32921084_C_T_0.81;1:32922008_G_A_0.84;1:32924557_A_T_0.82;1:32927941_G_A_0.81	NA
1	32967989	32967991	INS	gnomAD-SV_v2.1_INS_1_1054	0.02005	0.000468	0.856217	NA	1:32965925_A_G_0.8;1:32971039_A_AAAAAC_0.86;1:32971885_T_C_0.86;1:32974449_A_G_0.83;1:32976945_G_A_0.83;1:32979203_C_T_0.83;1:32984967_C_T_0.82;1:32990376_T_TA_0.82	NA
1	34636330	34636332	INS	gnomAD-SV_v2.1_INS_1_1101	0.062448	0.000468	0.800685	NA	1:34638584_G_A_0.8	NA
1	35101421	35111976	DEL	gnomAD-SV_v2.1_DEL_1_2604	0.138123	0.182244	0.733472	0.986407	NA	1:35095503_G_A_0.94;1:35095652_C_A_0.95;1:35097197_A_G_0.98;1:35099435_C_T_0.98;1:35099742_A_G_0.98;1:35099993_G_A_0.99;1:35116255_T_C_0.97;1:35116619_T_A_0.85
1	35349258	35350190	DEL	gnomAD-SV_v2.1_DEL_1_2617	0.018419	0	0.900658	NA	1:35347534_A_T_0.9;1:35348425_G_T_0.85;1:35348426_C_T_0.85;1:35362364_T_A_0.9	NA
1	35585004	35585116	DEL	gnomAD-SV_v2.1_DEL_1_2629	0.020305	9.4e-05	0.876864	NA	1:35414735_G_A_0.85;1:35423321_G_A_0.85;1:35441519_G_A_0.86;1:35442832_G_A_0.87;1:35450738_G_C_0.86;1:35456556_C_T_0.87;1:35458815_C_A_0.86;1:35478014_A_G_0.87;1:35480838_A_G_0.87;1:35487878_T_G_0.86;1:35487895_G_A_0.85;1:35508757_A_G_0.87;1:35553266_T_A_0.87;1:35560990_G_A_0.86;1:35564291_TGA_T_0.87;1:35565907_C_G_0.87;1:35584996_GAAA_G_0.85;1:35585013_GAAATA_G_0.84;1:35585019_G_C_0.83;1:3558502…	NA
1	36312657	36312659	INS	gnomAD-SV_v2.1_INS_1_1155	0.021739	0	0.828409	NA	1:36279182_A_AC_0.83;1:36326471_G_A_0.83;1:36327749_A_G_0.82	NA
1	36313568	36313570	INS	gnomAD-SV_v2.1_INS_1_1156	0.045728	9.4e-05	0.808956	NA	1:36298751_G_A_0.81	NA
1	36474678	36474680	INS	gnomAD-SV_v2.1_INS_1_1166	0.254896	0.014984	0.803336	0.930472	1:36483290_G_A_0.8	1:36324122_A_G_0.91;1:36329971_G_A_0.91;1:36344728_T_C_0.89;1:36356612_G_T_0.93;1:36359669_A_G_0.91;1:36364122_C_T_0.93;1:36366100_G_A_0.93;1:36366489_A_C_0.91;1:36366516_T_A_0.87;1:36366732_C_T_0.93;1:36367377_A_G_0.93;1:36381622_C_T_0.91;1:36381630_A_AT_0.87;1:36382450_T_A_0.93;1:36383716_C_T_0.93;1:36385061_G_A_0.93;1:36390519_A_G_0.91;1:36391661_TGAA_T_0.93;1:36394725_A_C_0.93;1:36395115_A_C_…
1	36897235	36897237	INS	gnomAD-SV_v2.1_INS_1_1179	0.041158	0.003746	0.887835	NA	1:36876805_G_A_0.84;1:36883624_C_T_0.89;1:36887366_C_T_0.89;1:36893510_C_T_0.88;1:36905248_T_C_0.89;1:36906097_G_T_0.89;1:36906472_C_T_0.89;1:36906760_T_C_0.88;1:36909591_C_T_0.86	NA
1	37211665	37211667	INS	gnomAD-SV_v2.1_INS_1_1193	0.075598	0.151498	0.96564	0.90983	1:37200565_C_T_0.83;1:37203337_G_A_0.85;1:37203863_T_TC_0.9;1:37203882_C_G_0.92;1:37204006_C_A_0.87;1:37204356_G_T_0.82;1:37207456_AT_A_0.94;1:37209263_C_T_0.97;1:37214820_A_AC_0.93;1:37220657_C_T_0.93;1:37220661_T_A_0.92;1:37222762_G_A_0.92;1:37228561_G_A_0.88;1:37230687_G_T_0.89;1:37233073_G_A_0.82;1:37235328_C_A_0.86;1:37235433_G_A_0.85;1:37239998_C_G_0.83	1:37196039_G_T_0.81;1:37196280_T_C_0.82;1:37198331_A_T_0.82;1:37199608_C_T_0.82;1:37200565_C_T_0.83;1:37201387_T_C_0.83;1:37201498_C_T_0.82;1:37201769_G_A_0.83;1:37203324_G_T_0.83;1:37203337_G_A_0.83;1:37203863_T_TC_0.86;1:37203882_C_G_0.88;1:37204314_G_A_0.88;1:37204356_G_T_0.89;1:37204760_G_A_0.91;1:37205830_C_A_0.9;1:37207133_T_A_0.91;1:37207456_AT_A_0.91;1:37209263_C_T_0.91;1:37214820_A_AC_0.…
1	37215794	37215796	INS	gnomAD-SV_v2.1_INS_1_1194	0.150217	0.498481	0.834336	0.720224	1:37204435_T_C_0.83;1:37210112_G_T_0.82;1:37210357_AT_A_0.83;1:37212710_G_A_0.83	NA
1	37305793	37305795	INS	gnomAD-SV_v2.1_INS_1_1195	0.011988	0	0.800041	NA	1:37311151_T_A_0.8	NA
1	37816416	37816722	DEL	gnomAD-SV_v2.1_DEL_1_2752	0.148796	0.4587	0.913038	0.667489	1:37817430_T_A_0.9;1:37818383_G_A_0.9;1:37820973_C_T_0.91;1:37824508_G_A_0.84;1:37825159_T_C_0.84;1:37826757_C_T_0.84;1:37826993_C_T_0.81;1:37827889_G_A_0.8;1:37831635_C_T_0.8;1:37835712_T_C_0.8;1:37835891_G_A_0.8;1:37845484_C_T_0.8	NA
1	38208247	38208408	DEL	gnomAD-SV_v2.1_DEL_1_2785	0.267607	0.355172	0.923252	0.921888	1:38207315_A_C_0.91;1:38207563_C_T_0.92;1:38207825_G_T_0.86;1:38208000_C_T_0.92;1:38208174_T_C_0.91;1:38208596_A_G_0.92;1:38210436_TCTGA_T_0.84;1:38212125_A_G_0.85	1:38198744_T_C_0.86;1:38198986_C_T_0.9;1:38199716_C_T_0.9;1:38201346_A_T_0.88;1:38201353_A_G_0.88;1:38202675_C_T_0.9;1:38202720_C_T_0.9;1:38203267_T_G_0.91;1:38203359_G_C_0.9;1:38204493_TA_T_0.9;1:38204554_T_TA_0.91;1:38204937_C_A_0.91;1:38206139_A_G_0.9;1:38207315_A_C_0.91;1:38207430_T_TA_0.85;1:38207563_C_T_0.92;1:38207825_G_T_0.92;1:38208000_C_T_0.92;1:38208174_T_C_0.92;1:38208596_A_G_0.92;1:3…
1	38241381	38241383	INS	gnomAD-SV_v2.1_INS_1_1230	0.778967	0.568246	0.729606	0.890834	NA	1:38229334_TAG_T_0.81;1:38233399_C_G_0.89;1:38234434_G_C_0.85;1:38235738_T_C_0.88;1:38236393_C_T_0.89;1:38237644_A_G_0.88;1:38237723_T_C_0.88;1:38238302_C_G_0.88;1:38238743_G_A_0.87;1:38238903_G_A_0.88;1:38238977_AAAAC_A_0.85;1:38239032_T_C_0.86;1:38239161_C_CA_0.87;1:38240300_C_T_0.89;1:38240901_T_A_0.82;1:38240931_A_G_0.88;1:38241111_C_T_0.88;1:38241485_C_G_0.87;1:38241630_C_G_0.89;1:38241697_C…
1	38853912	38853914	INS	gnomAD-SV_v2.1_INS_1_1250	0.022855	0	0.809514	NA	1:38850311_A_T_0.8;1:38868168_T_G_0.81	NA
1	39222761	39222763	INS	gnomAD-SV_v2.1_INS_1_1257	0.024182	0.126081	0.886648	0.871684	1:39221060_T_C_0.81;1:39222762_G_GTAGACTGAGACAGGACCAGGGGCATAGCATCCAGAGGATGATCACTGGGATCCTGCC_0.89	1:39222762_G_GTAGACTGAGACAGGACCAGGGGCATAGCATCCAGAGGATGATCACTGGGATCCTGCC_0.87
1	39295595	39295597	INS	gnomAD-SV_v2.1_INS_1_1259	0.107495	0.002623	0.842595	NA	1:39290782_G_A_0.82;1:39290922_T_C_0.82;1:39293276_T_A_0.84;1:39293411_G_A_0.84;1:39293675_A_G_0.84;1:39293833_G_A_0.84;1:39294085_A_G_0.84;1:39294613_G_A_0.84;1:39295438_G_C_0.82;1:39296159_G_C_0.83;1:39296197_G_C_0.84;1:39296479_G_A_0.84;1:39296898_G_A_0.84;1:39297359_G_A_0.83;1:39297376_C_T_0.83;1:39297409_T_C_0.83	NA
1	39433012	39440847	DEL	gnomAD-SV_v2.1_DEL_1_2864	0.014098	0.000843	0.977805	NA	1:39428648_C_T_0.98;1:39444588_T_C_0.81;1:39445573_G_T_0.88;1:39445824_G_A_0.88;1:39446240_T_C_0.87;1:39447231_C_T_0.86;1:39450787_G_A_0.87	NA
1	39677661	39677663	INS	gnomAD-SV_v2.1_INS_1_1265	0.356435	0.054733	0.843018	0.893951	1:39599649_C_T_0.8;1:39608376_T_A_0.81;1:39627783_G_A_0.8;1:39634472_C_T_0.82;1:39634671_C_T_0.82;1:39635760_G_A_0.8;1:39635918_A_G_0.81;1:39654662_G_A_0.84;1:39667125_A_C_0.82;1:39673140_C_T_0.82;1:39684443_ATT_A_0.81;1:39689182_A_G_0.82;1:39692941_T_C_0.83;1:39702695_T_G_0.83;1:39714181_G_C_0.82;1:39715384_A_G_0.84;1:39726721_A_G_0.84;1:39731164_G_A_0.82;1:39743712_A_T_0.83;1:39744607_T_G_0.83;…	1:39634472_C_T_0.87;1:39634671_C_T_0.88;1:39654662_G_A_0.89;1:39686216_G_A_0.86;1:39726721_A_G_0.89;1:39728964_A_G_0.87;1:39743712_A_T_0.86;1:39744607_T_G_0.87;1:39753683_C_T_0.87;1:39756944_T_C_0.87;1:39762052_T_G_0.85;1:39766138_TA_T_0.85;1:39785641_G_A_0.85;1:39805302_T_C_0.85;1:39828382_T_C_0.85;1:39831331_T_G_0.85;1:39840703_A_ACC_0.85;1:39851913_C_G_0.84;1:39859555_AAAG_A_0.84;1:39864048_T_…
1	39747156	39747158	INS	gnomAD-SV_v2.1_INS_1_1268	0.113001	0.038983	0.893951	0.943715	1:39615880_T_C_0.84;1:39621793_T_C_0.84;1:39624761_A_G_0.87;1:39635670_T_G_0.82;1:39646545_C_T_0.86;1:39646781_C_T_0.86;1:39654698_T_C_0.87;1:39658979_G_T_0.87;1:39679685_A_G_0.86;1:39689224_T_C_0.87;1:39692446_C_T_0.86;1:39703114_C_A_0.89;1:39705998_C_T_0.88;1:39706008_G_A_0.87;1:39706960_A_G_0.88;1:39709289_G_A_0.83;1:39713469_C_T_0.88;1:39714772_A_G_0.89;1:39739058_A_G_0.89;1:39740257_G_A_0.88…	1:39684550_C_T_0.94;1:39689224_T_C_0.94;1:39703114_C_A_0.93;1:39703820_G_A_0.93;1:39704868_G_A_0.82;1:39705685_G_A_0.94;1:39705998_C_T_0.93;1:39706008_G_A_0.93;1:39706960_A_G_0.92;1:39709289_G_A_0.93;1:39709299_T_C_0.93;1:39709923_C_T_0.94;1:39710310_C_T_0.92;1:39713469_C_T_0.94;1:39714772_A_G_0.94;1:39719072_C_T_0.94;1:39738803_ATTTTTTT_A_0.84;1:39739058_A_G_0.92;1:39740257_G_A_0.94;1:39741267_G…
1	40262577	40262579	INS	gnomAD-SV_v2.1_INS_1_1284	0.004839	0.022394	NA	0.914797	NA	1:40257896_T_TTTTTG_0.86;1:40257954_C_G_0.86;1:40258073_ATATT_A_0.86;1:40258707_C_A_0.9;1:40258739_G_A_0.89;1:40258823_C_T_0.89;1:40258852_T_C_0.9;1:40259224_G_A_0.86;1:40259542_C_T_0.9;1:40259548_A_G_0.9;1:40259777_G_C_0.9;1:40259778_C_T_0.9;1:40259804_A_G_0.9;1:40259823_C_G_0.9;1:40260124_C_T_0.81;1:40260131_GA_G_0.82;1:40260450_G_C_0.85;1:40261041_G_T_0.84;1:40261245_T_A_0.83;1:40261412_T_C_0.…
1	40354428	40354430	INS	gnomAD-SV_v2.1_INS_1_1291	0.261591	0.056618	0.893422	0.89679	1:40299821_A_G_0.86;1:40332118_T_C_0.87;1:40334841_A_G_0.87;1:40347373_C_T_0.89;1:40358726_G_A_0.88	1:40294097_C_T_0.86;1:40296268_T_TTTTG_0.88;1:40299821_A_G_0.88;1:40300843_T_A_0.86;1:40319024_T_A_0.82;1:40324647_G_A_0.86;1:40331359_A_AG_0.82;1:40332118_T_C_0.9;1:40334841_A_G_0.88;1:40336289_GA_G_0.83;1:40341774_G_C_0.9;1:40342200_GTATC_G_0.8;1:40345157_A_AAT_0.84;1:40347373_C_T_0.9;1:40348588_G_C_0.9;1:40349333_G_A_0.88;1:40352771_C_T_0.89;1:40357240_A_C_0.9;1:40357445_C_T_0.89;1:40358726_G_…
1	40496443	40496558	DUP	gnomAD-SV_v2.1_DUP_1_1036	0.04455	0.000936	0.8952	NA	1:40499630_T_C_0.87;1:40512182_A_G_0.86;1:40515419_C_T_0.86;1:40517445_G_A_0.89;1:40518244_A_G_0.83;1:40518837_A_G_0.87;1:40528995_A_T_0.86;1:40531157_A_G_0.9;1:40531850_G_A_0.84	NA
1	40524685	40524687	INS	gnomAD-SV_v2.1_INS_1_1302	0.170237	0.097524	0.887006	0.903165	1:40501987_C_T_0.85;1:40509096_C_CT_0.88;1:40510989_C_T_0.88;1:40513321_C_T_0.89;1:40514066_A_C_0.88;1:40515396_C_A_0.88;1:40520607_C_T_0.8	1:40475173_A_G_0.84;1:40475321_G_GT_0.82;1:40475379_G_A_0.88;1:40475475_G_A_0.86;1:40475742_T_C_0.85;1:40475835_A_T_0.86;1:40476031_C_T_0.86;1:40476052_A_G_0.85;1:40476187_A_G_0.85;1:40476220_A_G_0.83;1:40476226_G_A_0.83;1:40476227_A_G_0.83;1:40476235_G_A_0.83;1:40476237_T_C_0.82;1:40476602_G_T_0.85;1:40477584_T_G_0.82;1:40477635_C_T_0.87;1:40477645_C_T_0.87;1:40477738_C_CT_0.84;1:40477750_A_T_0.…
1	40575440	40587366	DEL	gnomAD-SV_v2.1_DEL_1_2937	0.017493	0.000562	0.992813	NA	1:40557089_G_C_0.81;1:40591752_C_T_0.99;1:40615235_A_G_0.96;1:40733004_GTTATTTTATTTTATTTTATT_G_0.88;1:40758400_C_A_0.89	NA
1	40966775	40970571	DEL	gnomAD-SV_v2.1_DEL_1_2972	0.0142	0.000281	0.95365	NA	1:40982212_TAA_T_0.95	NA
1	41021683	41028578	DEL	gnomAD-SV_v2.1_DEL_1_2978	0.04929	0.03314	0.971664	0.969792	1:41019309_CTCT_C_0.82;1:41020111_T_G_0.94;1:41020165_T_C_0.97	1:40951486_T_C_0.96;1:40952962_T_G_0.95;1:40954498_T_A_0.95;1:40955545_T_C_0.91;1:40957437_G_A_0.8;1:40957459_A_G_0.9;1:40960097_C_T_0.94;1:40961449_T_C_0.96;1:40963059_C_T_0.95;1:40968734_G_A_0.94;1:40969063_C_T_0.94;1:40972231_C_T_0.89;1:40974430_G_C_0.92;1:40978471_G_T_0.95;1:40981230_G_A_0.95;1:40988190_CAAAT_C_0.95;1:41001264_G_T_0.9;1:41005412_A_AT_0.96;1:41009331_C_G_0.95;1:41015222_C_CT_0…
1	41108449	41108554	DEL	gnomAD-SV_v2.1_DEL_1_2986	0.18208	0.198535	0.708173	0.857161	NA	1:41092578_T_C_0.86
1	41273678	41273730	DEL	gnomAD-SV_v2.1_DEL_1_2992	0.027013	9.4e-05	0.844892	NA	1:41273679_TGAGGCAGGCAGATTTCTTGAGCCTTGGAGAGTGATGCTGCAGTGAGCTATG_T_0.84	NA
1	41502709	41502711	INS	gnomAD-SV_v2.1_INS_1_1345	0.045689	0.000374	0.862447	NA	1:41480213_A_G_0.85;1:41481987_A_G_0.86;1:41482170_T_A_0.86;1:41482481_G_A_0.86;1:41483370_G_A_0.86;1:41487889_T_G_0.85;1:41495152_G_A_0.86;1:41498902_G_A_0.85;1:41501059_A_G_0.86;1:41506393_G_A_0.86;1:41507292_G_A_0.86;1:41508891_G_A_0.85;1:41512497_G_T_0.85;1:41513218_A_C_0.85;1:41515545_G_A_0.85;1:41519448_G_C_0.86;1:41526836_G_A_0.86;1:41527002_C_T_0.86;1:41529540_T_G_0.86;1:41533250_A_G_0.86…	NA
1	41744015	41744608	DEL	gnomAD-SV_v2.1_DEL_1_3016	0.173564	0.001123	0.896487	NA	1:41476662_G_A_0.8;1:41497879_A_G_0.84;1:41609420_GC_G_0.86;1:41627631_C_T_0.86;1:41715292_A_G_0.87;1:41719774_C_CA_0.87;1:41744645_CATATTAAAACATGTTTTTTGACCTAAAATTTTTTTTTTCCTCTAATTTTAAAAGAAATTAAA_C_0.87;1:41744811_AGGTATTCCCGG_A_0.9	NA
1	41744649	41744707	DEL	gnomAD-SV_v2.1_DEL_1_3017	0.161558	0.000936	0.839221	NA	1:41609420_GC_G_0.8;1:41627631_C_T_0.81;1:41715292_A_G_0.81;1:41719774_C_CA_0.81;1:41744645_CATATTAAAACATGTTTTTTGACCTAAAATTTTTTTTTTCCTCTAATTTTAAAAGAAATTAAA_C_0.84;1:41744811_AGGTATTCCCGG_A_0.83	NA
1	42071749	42072603	DEL	gnomAD-SV_v2.1_DEL_1_3034	0.029745	9.4e-05	0.907618	NA	1:42053057_C_T_0.9;1:42061513_G_A_0.84;1:42064769_T_C_0.84;1:42071037_C_T_0.81;1:42077881_T_C_0.88;1:42082505_T_C_0.91;1:42087387_C_T_0.84	NA
1	42144090	42144516	DEL	gnomAD-SV_v2.1_DEL_1_3039	0.025108	0.000187	0.856125	NA	1:42141654_C_T_0.86;1:42150095_C_T_0.83	NA
1	42414406	42414408	INS	gnomAD-SV_v2.1_INS_1_1372	0.193852	0.001872	0.895654	NA	1:42412802_C_G_0.88;1:42412846_G_C_0.88;1:42412891_C_T_0.89;1:42414574_T_G_0.88;1:42417771_G_A_0.89;1:42421214_G_A_0.9;1:42426443_A_G_0.8;1:42429262_G_A_0.87;1:42436681_A_G_0.87;1:42439452_G_A_0.89;1:42444342_T_C_0.87;1:42445077_G_A_0.85;1:42448158_G_A_0.85;1:42448796_G_A_0.87;1:42449272_G_T_0.85;1:42449570_G_A_0.85;1:42459357_A_C_0.86;1:42459587_C_T_0.85;1:42459957_G_A_0.84	NA
1	42704995	42705050	DUP	gnomAD-SV_v2.1_DUP_1_1065	0.023947	0.000187	0.911185	NA	1:42637912_C_T_0.89;1:42646205_T_C_0.91;1:42648064_C_T_0.91;1:42655251_G_C_0.9;1:42656542_C_A_0.91;1:42659831_T_C_0.9;1:42660684_G_A_0.91;1:42663342_T_A_0.87;1:42664573_T_C_0.91;1:42672378_T_C_0.91;1:42677662_C_T_0.89;1:42681550_T_C_0.91;1:42683941_G_A_0.9;1:42691102_A_T_0.91;1:42692044_A_G_0.9;1:42696292_C_T_0.91;1:42703060_T_C_0.83;1:42704996_T_TTTGTTCTCAATCTCAGAGTATAATATAAACTGTAGATTTTTCATAAATG…	NA
1	42768621	42768623	INS	gnomAD-SV_v2.1_INS_1_1392	0.02548	0.000187	0.842889	NA	1:42637912_C_T_0.82;1:42646205_T_C_0.84;1:42648064_C_T_0.84;1:42655251_G_C_0.83;1:42656542_C_A_0.84;1:42659831_T_C_0.83;1:42660684_G_A_0.84;1:42663342_T_A_0.82;1:42664573_T_C_0.84;1:42672378_T_C_0.84;1:42677662_C_T_0.83;1:42681550_T_C_0.84;1:42683941_G_A_0.83;1:42691102_A_T_0.84;1:42692044_A_G_0.83;1:42696292_C_T_0.84;1:42703060_T_C_0.81;1:42705742_A_G_0.84;1:42706548_T_C_0.84;1:42708230_A_T_0.82…	NA
1	42918657	42918659	INS	gnomAD-SV_v2.1_INS_1_1400	0.016269	0	0.921139	NA	1:42906356_T_G_0.89;1:42918431_C_A_0.92;1:42918885_C_T_0.92;1:42934884_T_TA_0.91;1:42936193_A_G_0.92;1:42938317_C_CT_0.87;1:42939462_A_G_0.92;1:42939984_T_C_0.92;1:42940998_C_T_0.92;1:42941947_C_G_0.92;1:42944412_G_T_0.91;1:42945428_A_G_0.92;1:42947749_C_T_0.92;1:42949533_T_C_0.92;1:42950825_T_C_0.92;1:42952138_A_G_0.89;1:42955362_A_G_0.92;1:42956218_T_TTAC_0.9;1:42956674_C_A_0.9;1:42957176_G_A_0…	NA
1	42948238	42948240	INS	gnomAD-SV_v2.1_INS_1_1402	0.055279	0	0.826299	NA	1:42911393_C_T_0.82;1:42922272_G_A_0.81;1:42922545_C_A_0.81;1:42930947_G_A_0.81;1:42935160_G_C_0.82;1:42937356_C_T_0.83;1:42937881_A_G_0.82;1:42946818_CA_C_0.82;1:42947481_T_C_0.82;1:42953152_G_A_0.82;1:42960161_C_A_0.82;1:42961160_T_C_0.81;1:42963593_G_T_0.82;1:42965763_A_C_0.82;1:42966604_G_A_0.82;1:42968915_A_G_0.82;1:42972777_T_C_0.82;1:42973570_CT_C_0.82;1:42974312_A_G_0.82;1:42974979_A_G_0.…	NA
1	43008087	43008523	DEL	gnomAD-SV_v2.1_DEL_1_3081	0.090909	0.156509	0.843201	0.824718	1:42956396_T_C_0.84;1:42957692_A_AACTG_0.84;1:42958453_A_G_0.84;1:42960058_A_G_0.84;1:42961371_TA_T_0.83;1:42962800_A_T_0.84;1:42963741_A_C_0.84;1:42966146_G_A_0.82;1:42966434_GT_G_0.84;1:42967148_T_G_0.84;1:42968130_G_A_0.84;1:42968318_A_G_0.84;1:42968319_G_A_0.84;1:42969561_C_A_0.84;1:42970885_G_GA_0.84;1:42971073_C_T_0.84;1:42971523_T_C_0.84;1:42973099_A_G_0.84;1:42973407_A_ATAGT_0.84;1:429736…	1:42906660_A_G_0.82;1:42906709_A_G_0.82;1:42907041_C_T_0.82;1:42907983_G_A_0.82;1:42907989_G_A_0.82;1:42908102_A_C_0.82;1:42908848_T_C_0.82;1:42910092_C_G_0.82;1:42910152_T_C_0.82;1:42910347_T_G_0.82;1:42912815_G_A_0.82;1:42913760_C_T_0.82;1:42913794_CAGAT_C_0.82;1:42914601_C_T_0.82;1:42927362_C_T_0.82;1:42930166_C_A_0.82;1:42935675_A_G_0.82;1:42936407_G_A_0.82;1:42937842_T_G_0.82;1:42939021_C_G_…
1	43180768	43180770	INS	gnomAD-SV_v2.1_INS_1_1415	0.039669	0.000655	0.847707	NA	1:43154045_T_C_0.82;1:43190737_T_G_0.85;1:43193121_G_A_0.85;1:43203478_C_T_0.84;1:43204958_C_T_0.84;1:43209458_C_A_0.83;1:43209548_C_T_0.83;1:43223556_G_A_0.83;1:43230437_C_A_0.8;1:43233051_A_C_0.81	NA
1	43283268	43283270	INS	gnomAD-SV_v2.1_INS_1_1421	0.023834	0.000656	0.881139	NA	1:43266860_G_A_0.84;1:43272285_C_T_0.83;1:43281325_CTAAAT_C_0.88;1:43288312_C_T_0.84	NA
1	43385242	43386695	DEL	gnomAD-SV_v2.1_DEL_1_3106	0.046923	0.000749	0.809586	NA	1:43379750_C_A_0.81;1:43381865_A_G_0.81;1:43383108_C_T_0.81;1:43390300_C_T_0.81	NA
1	43538310	43539043	DEL	gnomAD-SV_v2.1_DEL_1_3118	0.041572	0.006272	0.393254	0.954041	NA	1:43531946_G_A_0.91;1:43567305_C_T_0.95;1:43572563_T_C_0.95;1:43573631_G_A_0.95;1:43574194_A_G_0.95;1:43578612_T_C_0.91;1:43580616_T_A_0.95;1:43585976_AG_A_0.91;1:43587177_C_T_0.83;1:43591470_C_T_0.95;1:43591917_G_C_0.83;1:43592027_T_C_0.83;1:43592367_A_G_0.83;1:43595103_AG_A_0.83;1:43597229_C_T_0.83;1:43599425_A_G_0.95;1:43599620_G_A_0.95;1:43601776_T_C_0.83;1:43606532_C_T_0.91;1:43606580_G_A_0.…
1	43547025	43547027	INS	gnomAD-SV_v2.1_INS_1_1433	0.332441	0.135887	0.875722	0.923886	1:43542190_C_T_0.85;1:43542830_T_C_0.85;1:43543406_G_A_0.87;1:43543771_A_G_0.88;1:43545040_AAAATATATC_A_0.83;1:43546161_T_C_0.86;1:43546169_T_G_0.86;1:43546204_C_T_0.87;1:43546704_G_T_0.87;1:43546820_T_G_0.87;1:43547025_C_G_0.85;1:43547887_A_G_0.87;1:43548441_A_G_0.87;1:43548721_T_C_0.86;1:43550331_C_CT_0.83;1:43551422_A_T_0.86	1:43543406_G_A_0.91;1:43543617_T_C_0.88;1:43543771_A_G_0.91;1:43545040_AAAATATATC_A_0.86;1:43546161_T_C_0.92;1:43546169_T_G_0.92;1:43546204_C_T_0.92;1:43546704_G_T_0.92;1:43546820_T_G_0.92;1:43547025_C_G_0.86;1:43547839_A_C_0.86;1:43547887_A_G_0.91;1:43548441_A_G_0.92;1:43548721_T_C_0.91;1:43551422_A_T_0.9;1:43552369_A_G_0.85;1:43554448_A_C_0.85;1:43555818_T_C_0.87;1:43556367_C_T_0.87;1:43557279_…
1	43694062	43695543	DEL	gnomAD-SV_v2.1_DEL_1_3130	0.124717	0.05879	0.840449	0.863413	1:43699158_T_TAA_0.8;1:43699970_G_A_0.84	1:43699158_T_TAA_0.8;1:43699970_G_A_0.86
1	43842390	43842392	INS	gnomAD-SV_v2.1_INS_1_1438	0.022685	0.000189	0.894992	NA	1:43778468_ACAGATCAC_A_0.81;1:43787041_C_T_0.82;1:43791443_C_T_0.81;1:43805093_T_C_0.83;1:43816037_C_G_0.83;1:43824482_G_T_0.89;1:43831563_G_GCCT_0.87;1:43838764_C_G_0.89;1:43848708_T_C_0.83;1:43852993_G_T_0.83;1:43858297_G_A_0.83;1:43859110_T_C_0.83;1:43863930_A_G_0.83;1:43869683_C_T_0.83;1:43876605_T_C_0.82;1:43879269_A_G_0.83;1:43880282_A_C_0.83;1:43881794_G_C_0.83;1:43881985_G_T_0.83;1:438819…	NA
1	44065809	44066421	DEL	gnomAD-SV_v2.1_DEL_1_3152	0.014921	9.4e-05	0.885274	NA	1:44052510_G_A_0.89;1:44061730_G_A_0.87;1:44064080_G_A_0.89;1:44066988_G_A_0.89;1:44068137_G_A_0.89;1:44068421_G_A_0.89	NA
1	44208909	44208911	INS	gnomAD-SV_v2.1_INS_1_1458	0.139856	0.291204	0.849586	0.81615	1:44241870_C_T_0.85;1:44244183_C_T_0.85;1:44248419_CT_C_0.84	1:44198531_A_G_0.8;1:44199469_A_C_0.81;1:44202733_A_G_0.81;1:44202786_C_CA_0.8;1:44207553_C_T_0.81;1:44210191_C_T_0.8;1:44211119_A_ACT_0.81;1:44213051_C_G_0.81;1:44213482_C_A_0.82;1:44214269_A_T_0.81;1:44214888_A_G_0.81;1:44215015_G_T_0.81;1:44215412_T_C_0.81;1:44215859_A_G_0.8;1:44216376_T_C_0.81;1:44216634_C_T_0.81;1:44217753_G_A_0.81;1:44219546_G_T_0.81;1:44219933_G_A_0.81;1:44220670_G_A_0.81;…
1	44353491	44353493	INS	gnomAD-SV_v2.1_INS_1_1470	0.047826	9.4e-05	0.87118	NA	1:44344149_T_G_0.85;1:44344208_T_C_0.86;1:44346414_T_C_0.86;1:44351704_A_G_0.85;1:44354010_A_AAAC_0.83;1:44361621_A_C_0.87;1:44364148_A_G_0.84	NA
1	44736469	44736471	INS	gnomAD-SV_v2.1_INS_1_1480	0.002882	0.016332	NA	0.890494	NA	1:44660526_G_T_0.89;1:44695408_G_A_0.89
1	44821575	44823690	CPX	gnomAD-SV_v2.1_CPX_1_89	0.020585	0.041854	0.970718	0.980654	1:44628241_G_A_0.96;1:44643177_T_G_0.93;1:44665987_G_A_0.95;1:44686140_G_A_0.93;1:44690028_C_G_0.95;1:44693055_G_A_0.95;1:44699551_T_C_0.96;1:44700764_A_G_0.96;1:44714873_C_T_0.95;1:44726884_C_T_0.95;1:44727320_C_A_0.96;1:44742036_A_G_0.96;1:44748115_G_C_0.95;1:44752263_G_GC_0.96;1:44752434_T_C_0.96;1:44770522_C_T_0.96;1:44781765_C_A_0.97;1:44818635_C_G_0.97;1:44823256_T_G_0.96;1:44828525_G_T_0.97	1:44615917_T_C_0.93;1:44628241_G_A_0.95;1:44631258_C_G_0.94;1:44638382_G_A_0.95;1:44638876_T_C_0.95;1:44641759_T_C_0.96;1:44643152_T_A_0.95;1:44643177_T_G_0.95;1:44649480_G_A_0.96;1:44654701_T_C_0.97;1:44657680_C_T_0.95;1:44665987_G_A_0.93;1:44677358_C_T_0.85;1:44679675_C_T_0.96;1:44686140_G_A_0.95;1:44690028_C_G_0.98;1:44693055_G_A_0.98;1:44699551_T_C_0.98;1:44700764_A_G_0.98;1:44704711_C_A_0.9;…
1	44823396	44824060	DEL	gnomAD-SV_v2.1_DEL_1_3198	0.020066	0.040644	0.914108	0.933059	1:44628241_G_A_0.9;1:44643177_T_G_0.88;1:44665987_G_A_0.9;1:44686140_G_A_0.89;1:44690028_C_G_0.9;1:44693055_G_A_0.9;1:44699551_T_C_0.9;1:44700764_A_G_0.91;1:44714873_C_T_0.9;1:44726884_C_T_0.9;1:44727320_C_A_0.91;1:44742036_A_G_0.91;1:44748115_G_C_0.89;1:44752263_G_GC_0.91;1:44752434_T_C_0.91;1:44770522_C_T_0.91;1:44781765_C_A_0.91;1:44818635_C_G_0.91;1:44823256_T_G_0.91;1:44828525_G_T_0.91	1:44615917_T_C_0.89;1:44628241_G_A_0.91;1:44631258_C_G_0.91;1:44638382_G_A_0.92;1:44638876_T_C_0.92;1:44641759_T_C_0.93;1:44643152_T_A_0.92;1:44643177_T_G_0.92;1:44649480_G_A_0.91;1:44654701_T_C_0.93;1:44657680_C_T_0.92;1:44665987_G_A_0.89;1:44677358_C_T_0.84;1:44679675_C_T_0.93;1:44686140_G_A_0.92;1:44690028_C_G_0.93;1:44693055_G_A_0.93;1:44699551_T_C_0.93;1:44700764_A_G_0.93;1:44704711_C_A_0.88…
1	44874798	44874945	DEL	gnomAD-SV_v2.1_DEL_1_3199	0.025844	0	0.921773	NA	1:44868227_C_A_0.92;1:44870511_CAG_C_0.91;1:44874192_T_A_0.88;1:44875000_A_G_0.92	NA
1	44879475	44882977	DUP	gnomAD-SV_v2.1_DUP_1_1097	0.001749	0.011236	NA	0.954607	NA	1:44891968_C_T_0.95;1:44902621_G_A_0.84;1:44906043_G_C_0.84;1:44921090_C_T_0.82;1:44923578_C_T_0.82;1:44926250_G_A_0.84;1:44927245_G_A_0.82;1:44929962_A_C_0.82;1:44930260_G_C_0.82;1:44930795_G_T_0.82;1:44940480_T_C_0.81;1:44940662_AT_A_0.81;1:44947146_A_G_0.81;1:44947359_GA_G_0.86;1:44953285_A_T_0.81;1:44953286_C_T_0.81;1:44955180_A_G_0.81;1:44955756_G_A_0.81;1:44958480_G_A_0.81;1:44960849_C_T_0.…
1	44933822	44934277	DEL	gnomAD-SV_v2.1_DEL_1_3202	0.196012	0.215638	0.683102	0.83251	NA	1:44930132_A_G_0.83;1:44934387_A_G_0.83
1	45314836	45314913	DEL	gnomAD-SV_v2.1_DEL_1_3229	0.007516	0.036752	0.906418	0.899197	1:45314836_GGTTTTTCCTCTGTCTCACTGTCAGGGGTTCTAAGGGCTCCATGGGGAAGGACAGGAAAGGGTACATAGGAGGGCTCT_G_0.91;1:45608523_T_TA_0.81	1:45314836_GGTTTTTCCTCTGTCTCACTGTCAGGGGTTCTAAGGGCTCCATGGGGAAGGACAGGAAAGGGTACATAGGAGGGCTCT_G_0.9
1	45339631	45339772	DEL	gnomAD-SV_v2.1_DEL_1_3231	0.021224	0	0.883525	NA	1:45325196_G_A_0.88;1:45325247_T_C_0.88;1:45327928_C_T_0.88;1:45328341_G_A_0.88;1:45330086_T_C_0.88;1:45332176_G_A_0.87;1:45334397_G_T_0.86;1:45335147_C_T_0.84;1:45335753_C_T_0.88;1:45337027_G_C_0.86;1:45338035_T_A_0.88;1:45339120_C_T_0.88;1:45339143_A_G_0.88;1:45341703_C_T_0.88;1:45346908_T_A_0.88;1:45347091_G_A_0.88;1:45349373_G_A_0.88;1:45351972_C_T_0.86;1:45354402_T_A_0.87;1:45358131_A_G_0.86…	NA
1	45417630	45417969	DEL	gnomAD-SV_v2.1_DEL_1_3240	0.168246	0.15743	0.795539	0.817469	NA	1:45378361_C_T_0.81;1:45380077_T_C_0.81;1:45380454_T_G_0.81;1:45381251_C_G_0.81;1:45384498_G_C_0.81;1:45384631_C_T_0.81;1:45384817_C_T_0.81;1:45386706_T_C_0.82;1:45386759_C_A_0.82;1:45391661_G_A_0.81;1:45393277_A_G_0.82;1:45393419_T_A_0.82;1:45396188_C_T_0.81;1:45396338_A_G_0.81;1:45396376_A_G_0.81;1:45397448_C_T_0.81;1:45398526_C_T_0.82;1:45399746_A_T_0.81;1:45399893_C_T_0.81;1:45400263_A_G_0.82…
1	45537748	45541057	DEL	gnomAD-SV_v2.1_DEL_1_3246	0.02233	0.000187	0.982438	NA	1:45545169_C_T_0.97;1:45560265_C_T_0.98;1:45572172_T_C_0.84;1:45581517_C_T_0.89;1:45585877_G_A_0.9;1:45591155_C_A_0.88;1:45596055_C_T_0.9;1:45604928_A_C_0.9;1:45617294_G_A_0.88;1:45622951_A_G_0.9;1:45634178_A_C_0.9;1:45640488_ACAGTT_A_0.89;1:45642426_C_A_0.85;1:45645650_C_G_0.9;1:45646937_G_C_0.9;1:45662458_A_G_0.89;1:45665034_G_A_0.89;1:45673532_G_A_0.9;1:45685864_G_A_0.89;1:45697741_ATTATGAACCA…	NA
1	45621127	45621129	INS	gnomAD-SV_v2.1_INS_1_1514	0.053402	0.000468	0.893157	NA	1:45549706_C_T_0.87;1:45559678_G_A_0.86;1:45567288_C_CA_0.89;1:45568574_G_A_0.89;1:45568906_T_C_0.86;1:45572944_A_C_0.86;1:45590724_T_C_0.89;1:45604588_G_A_0.83;1:45610374_T_C_0.82;1:45610611_A_G_0.87;1:45612750_C_CT_0.82;1:45614743_C_A_0.89;1:45615860_A_G_0.84;1:45618442_A_C_0.89;1:45623530_T_C_0.89;1:45624525_T_C_0.88;1:45626743_T_C_0.86;1:45631236_C_T_0.88;1:45631237_A_G_0.87;1:45636540_G_A_0.…	NA
1	45708770	45709300	DEL	gnomAD-SV_v2.1_DEL_1_3254	0.069665	0.00103	0.932731	NA	1:45535413_C_T_0.82;1:45603607_T_C_0.86;1:45676143_A_T_0.88;1:45677407_G_A_0.88;1:45677982_T_C_0.88;1:45688307_CTTTA_C_0.88;1:45689429_T_C_0.86;1:45689825_C_T_0.86;1:45692347_C_A_0.85;1:45693592_A_AT_0.84;1:45693593_G_T_0.84;1:45693596_A_ATGGTCATAC_0.84;1:45693598_T_TTTGC_0.84;1:45693600_A_ACAGAGGAAAG_0.84;1:45696993_C_CA_0.8;1:45705314_C_T_0.87;1:45714590_C_T_0.93;1:45715879_AATTT_A_0.92;1:45719…	NA
1	45856058	45856628	DEL	gnomAD-SV_v2.1_DEL_1_3268	0.013832	9.4e-05	0.952088	NA	1:45834299_G_A_0.83;1:45836419_T_A_0.9;1:45861136_C_T_0.95;1:45886632_T_C_0.89;1:45892709_G_A_0.89;1:45956994_A_G_0.86	NA
1	46103193	46103195	INS	gnomAD-SV_v2.1_INS_1_1531	0.215489	0.297147	0.837719	0.887816	1:46092476_C_G_0.83;1:46092962_GA_G_0.81;1:46111040_C_T_0.83;1:46112218_T_C_0.84;1:46122516_GT_G_0.82;1:46131805_C_CT_0.82;1:46159805_GT_G_0.82;1:46159814_ATAT_A_0.8;1:46163647_C_T_0.82;1:46177748_A_G_0.81	1:46041100_T_G_0.85;1:46041515_C_T_0.84;1:46045522_T_C_0.84;1:46046507_T_G_0.81;1:46048489_C_T_0.81;1:46050004_TTCGG_T_0.82;1:46053683_G_A_0.83;1:46054486_A_G_0.84;1:46054629_GTGTT_G_0.82;1:46055600_C_T_0.85;1:46055858_A_G_0.84;1:46056152_C_T_0.81;1:46057144_A_G_0.83;1:46058425_G_A_0.84;1:46066608_A_G_0.83;1:46071323_A_G_0.84;1:46071421_A_G_0.82;1:46075171_A_AAAAC_0.82;1:46077428_G_C_0.83;1:46078…
1	46207294	46207613	DEL	gnomAD-SV_v2.1_DEL_1_3293	0.211297	0.265985	0.857976	0.821307	1:46078630_A_G_0.8;1:46078854_A_G_0.8;1:46078884_C_T_0.8;1:46079391_T_C_0.81;1:46079493_A_G_0.8;1:46079580_AT_A_0.81;1:46080220_GT_G_0.8;1:46080300_A_T_0.81;1:46080947_A_C_0.81;1:46081282_T_C_0.81;1:46081422_C_G_0.8;1:46081960_C_T_0.81;1:46082431_C_A_0.81;1:46082965_C_T_0.81;1:46085112_A_G_0.81;1:46086913_C_T_0.82;1:46087577_G_A_0.81;1:46089225_C_G_0.82;1:46089801_G_A_0.82;1:46090252_A_G_0.81;1:4…	1:46095272_T_C_0.8;1:46095976_G_A_0.81;1:46096402_AT_A_0.81;1:46100181_G_A_0.81;1:46100322_T_C_0.82;1:46100378_A_T_0.8;1:46100394_G_C_0.81;1:46101323_C_T_0.81;1:46101806_A_C_0.81;1:46104464_T_C_0.81;1:46104636_C_T_0.81;1:46105401_C_A_0.81;1:46106922_T_A_0.82;1:46107243_C_T_0.81;1:46107868_T_C_0.81;1:46108491_A_C_0.81;1:46109794_T_C_0.81;1:46110094_A_G_0.81;1:46110841_G_A_0.81;1:46111040_C_T_0.81;…
1	46372149	46372230	DEL	gnomAD-SV_v2.1_DEL_1_3308	0.028757	0.000281	0.895105	NA	1:46307130_G_GTA_0.84;1:46308681_T_C_0.88;1:46311096_G_T_0.88;1:46336123_AG_A_0.9;1:46341421_G_A_0.88;1:46343570_A_G_0.87;1:46346540_A_G_0.82;1:46347744_G_T_0.81;1:46350964_C_T_0.87;1:46358168_C_T_0.87;1:46372148_AGTTAAAACTTAAAGAATTTAAGGTGAAAATGTTACAGTAAGCTAAGATTAATTTATTGTTAAAAAAATAATGTAGCCTAAGT_A_0.89;1:46373425_T_C_0.81;1:46380861_C_T_0.88;1:46382230_A_G_0.88	NA
1	46788956	46788958	INS	gnomAD-SV_v2.1_INS_1_1559	0.026327	0.000187	0.852021	NA	1:46789926_C_T_0.85	NA
1	46803097	46803624	DEL	gnomAD-SV_v2.1_DEL_1_3351	0.02553	0.001872	0.933079	NA	1:46799082_C_CA_0.91;1:46799109_T_C_0.91;1:46799340_C_T_0.9;1:46799458_T_G_0.92;1:46800064_C_T_0.92;1:46800081_C_T_0.92;1:46800365_T_C_0.92;1:46800398_T_C_0.92;1:46800422_T_A_0.93;1:46800689_T_C_0.92;1:46800957_A_G_0.92;1:46801601_A_G_0.92;1:46801625_G_C_0.92;1:46801744_C_T_0.92;1:46801775_A_G_0.92;1:46801856_TGAGGTCAG_T_0.93;1:46801870_T_C_0.92;1:46801919_C_T_0.92;1:46802128_A_G_0.91;1:46802170_…	NA
1	46859669	46859734	DUP	gnomAD-SV_v2.1_DUP_1_1160	0.027114	9.4e-05	0.823429	NA	1:46862355_A_C_0.82	NA
1	46988626	46988773	DEL	gnomAD-SV_v2.1_DEL_1_3361	0.036812	9.4e-05	0.863952	NA	1:46984681_T_TTAA_0.84;1:46988469_C_G_0.86;1:46992920_C_T_0.82;1:46993597_G_A_0.81	NA
1	47441049	47444427	DEL	gnomAD-SV_v2.1_DEL_1_3379	0.010084	0	0.910975	NA	1:47504336_A_G_0.91	NA
1	47825042	47825044	INS	gnomAD-SV_v2.1_INS_1_1616	0.24141	0.001218	0.819478	NA	1:47812830_C_G_0.81;1:47815333_C_G_0.81;1:47820472_T_A_0.81;1:47821220_C_T_0.82;1:47829167_G_A_0.82;1:47834013_A_G_0.82;1:47836003_T_C_0.81	NA
1	48588838	48588961	DEL	gnomAD-SV_v2.1_DEL_1_3442	0.019885	0.000375	0.912827	NA	1:48635513_C_T_0.91;1:48722688_T_A_0.83;1:48734228_A_T_0.83;1:48760444_C_A_0.81;1:48896183_A_G_0.81	NA
1	48722122	48723671	DEL	gnomAD-SV_v2.1_DEL_1_3446	0.071825	0.000655	0.858977	NA	1:48695489_A_G_0.83;1:48706606_T_C_0.86	NA
1	48940944	48941652	CPX	gnomAD-SV_v2.1_CPX_1_97	0.095037	0.024906	0.960714	0.981863	1:48937559_C_T_0.95;1:48937574_G_A_0.95;1:48938081_T_A_0.91;1:48938288_A_G_0.95;1:48938499_G_A_0.95;1:48940337_A_AT_0.96;1:48941752_C_T_0.96;1:48941851_A_G_0.96	1:48675034_A_G_0.81;1:48677181_T_A_0.8;1:48678809_T_C_0.81;1:48682395_A_G_0.81;1:48682412_C_T_0.81;1:48684497_A_G_0.81;1:48684837_G_A_0.81;1:48692810_G_T_0.83;1:48695417_A_G_0.9;1:48701933_G_A_0.9;1:48707838_A_G_0.9;1:48709826_C_T_0.89;1:48715728_T_G_0.9;1:48719234_G_C_0.9;1:48719325_A_T_0.9;1:48740579_C_T_0.94;1:48752483_C_A_0.92;1:48753100_T_C_0.91;1:48754286_G_C_0.92;1:48757577_T_C_0.93;1:4875…
1	48940945	48941557	DEL	gnomAD-SV_v2.1_DEL_1_3459	0.093331	0.02463	0.897017	0.878381	1:48937559_C_T_0.88;1:48937574_G_A_0.88;1:48938081_T_A_0.85;1:48938288_A_G_0.89;1:48938499_G_A_0.89;1:48940337_A_AT_0.9;1:48941752_C_T_0.89;1:48941851_A_G_0.89	1:48740579_C_T_0.83;1:48752483_C_A_0.81;1:48753100_T_C_0.8;1:48754286_G_C_0.81;1:48757577_T_C_0.83;1:48758971_C_T_0.81;1:48765453_G_T_0.88;1:48772202_T_C_0.81;1:48778567_C_T_0.83;1:48781074_A_T_0.81;1:48788638_G_A_0.8;1:48798049_A_G_0.81;1:48801930_A_G_0.81;1:48802511_A_G_0.81;1:48828851_G_A_0.81;1:48829732_T_C_0.82;1:48832957_G_T_0.81;1:48834882_G_A_0.82;1:48835230_G_T_0.81;1:48837223_C_T_0.8;1:…
1	48972518	48972520	INS	gnomAD-SV_v2.1_INS_1_1654	0.160026	0.028957	0.820166	0.897283	1:48972757_G_A_0.82	1:48948331_A_G_0.83;1:48952787_T_C_0.88;1:48957540_G_T_0.88;1:48957880_C_T_0.88;1:48961629_T_C_0.86;1:48963247_A_G_0.88;1:48972757_G_A_0.9
1	49198174	49198229	DEL	gnomAD-SV_v2.1_DEL_1_3474	0.013318	0	0.840302	NA	1:49192048_C_A_0.81;1:49194689_G_A_0.82;1:49198175_TGCAGAGAC_T_0.84;1:49198185_TGGAGTAGGGTGATGTGACAGACAGCAATGGAGAGGCTACTTTAG_T_0.83;1:49198605_C_T_0.8;1:49198917_A_T_0.8	NA
1	49345145	49345147	INS	gnomAD-SV_v2.1_INS_1_1664	0.045426	0.000936	0.826845	NA	1:49343321_G_A_0.81;1:49343519_C_T_0.82;1:49343650_C_T_0.81;1:49343743_T_C_0.82;1:49344103_A_G_0.81;1:49344272_A_G_0.81;1:49344675_A_G_0.82;1:49344843_A_T_0.83;1:49344865_G_C_0.82;1:49344968_C_T_0.81;1:49347807_T_C_0.82;1:49353376_G_T_0.81;1:49359601_T_C_0.81;1:49360295_T_TA_0.81;1:49361567_C_A_0.82;1:49362354_G_A_0.82;1:49363866_G_T_0.81	NA
1	49428737	49428739	INS	gnomAD-SV_v2.1_INS_1_1668	0.4468	0.053829	0.888363	0.914529	1:49416462_T_C_0.86;1:49424440_A_C_0.86;1:49426374_A_C_0.89;1:49426459_C_T_0.89;1:49426616_A_C_0.89;1:49428484_G_A_0.88	1:49415409_C_T_0.9;1:49416462_T_C_0.91;1:49421814_T_G_0.88;1:49422194_A_G_0.9;1:49422254_A_G_0.9;1:49424440_A_C_0.91;1:49426374_A_C_0.91;1:49426459_C_T_0.89;1:49426616_A_C_0.91;1:49427799_G_A_0.9;1:49427807_A_ATCCG_0.89;1:49428303_A_C_0.91;1:49428484_G_A_0.91;1:49429425_G_A_0.91;1:49429916_G_T_0.9
1	49457070	49457072	INS	gnomAD-SV_v2.1_INS_1_1671	0.037259	0	0.875067	NA	1:49434408_A_C_0.84;1:49437206_A_G_0.84;1:49450009_CCT_C_0.87;1:49460427_T_TTA_0.88;1:49482533_G_C_0.87;1:49482610_C_T_0.87;1:49488237_C_A_0.87;1:49558161_A_G_0.87;1:49560057_C_CT_0.87;1:49584063_A_T_0.82;1:49602974_G_A_0.8;1:49623168_G_A_0.82;1:49630366_G_A_0.82;1:49641442_G_C_0.82;1:49646808_C_A_0.82;1:49655738_C_T_0.81;1:49657512_A_G_0.82;1:49666658_C_T_0.82;1:49685637_T_A_0.81;1:49708624_A_G_…	NA
1	49535076	49537575	DEL	gnomAD-SV_v2.1_DEL_1_3496	0.023471	9.4e-05	0.981744	NA	1:49412878_C_T_0.86;1:49416050_G_A_0.86;1:49504960_C_T_0.94;1:49565930_T_A_0.98;1:49574887_A_G_0.98;1:49799128_A_G_0.89;1:49819542_CA_C_0.88;1:49843441_G_T_0.9;1:49950745_G_A_0.9;1:49981308_C_G_0.83;1:49997349_T_C_0.89;1:50072892_C_T_0.89;1:50093918_A_C_0.88;1:50107172_G_A_0.88;1:50118896_T_C_0.88;1:50152694_T_C_0.89;1:50193021_G_T_0.83;1:50282466_C_T_0.89;1:50288101_C_G_0.89;1:50379564_C_T_0.89;…	NA
1	49903427	49903490	DEL	gnomAD-SV_v2.1_DEL_1_3522	0.051924	0	0.938186	NA	1:49687423_GA_G_0.86;1:49811900_C_T_0.91;1:49825112_T_C_0.91;1:49903425_TTGTGGAAATTATTAGAAAAAAATGGACCACTTATAAAATGTCACTGTAAATGGTATTTGTAGACA_T_0.94;1:49923904_AGT_A_0.92;1:49962622_G_A_0.92;1:50006586_G_A_0.86;1:50020646_C_T_0.92;1:50116063_G_A_0.92;1:50232548_AG_A_0.91;1:50246519_T_C_0.91;1:50252662_C_T_0.92;1:50346381_C_G_0.81;1:50379144_G_A_0.92;1:50500586_TA_T_0.91	NA
1	50084017	50084340	DEL	gnomAD-SV_v2.1_DEL_1_3529	0.02007	0.099925	0.919566	0.894765	1:49476647_G_A_0.89;1:49476649_C_A_0.89;1:49559894_A_G_0.89;1:49602589_G_A_0.9;1:49754598_C_T_0.92;1:49968720_C_A_0.82;1:50250603_G_T_0.82;1:50526718_C_A_0.87	1:49476647_G_A_0.86;1:49476649_C_A_0.86;1:49559894_A_G_0.88;1:49602589_G_A_0.89;1:49754598_C_T_0.89;1:50526718_C_A_0.82
1	50146041	50146043	INS	gnomAD-SV_v2.1_INS_1_1698	0.066236	0.051086	0.880482	0.912216	1:49744700_T_A_0.81;1:49748485_G_A_0.82;1:49782325_A_G_0.83;1:49794072_A_C_0.82;1:49802015_T_C_0.83;1:49821248_C_T_0.82;1:49829907_A_T_0.83;1:49839650_T_C_0.83;1:49847158_C_T_0.83;1:49863463_C_T_0.83;1:49890316_G_A_0.86;1:49950562_C_A_0.84;1:49954701_C_T_0.86;1:50010700_T_C_0.81;1:50022679_G_A_0.87;1:50022895_G_T_0.87;1:50032044_C_T_0.87;1:50037975_G_A_0.88;1:50051218_C_T_0.88;1:50056953_G_T_0.87…	1:49645613_GC_G_0.85;1:49659950_CT_C_0.83;1:49669021_G_T_0.86;1:49670086_A_G_0.86;1:49677704_T_G_0.86;1:49678990_C_T_0.84;1:49680621_G_A_0.91;1:49684564_T_C_0.89;1:49690205_C_T_0.84;1:49694104_G_A_0.9;1:49695020_C_A_0.84;1:49695123_G_A_0.85;1:49697826_T_C_0.9;1:49702565_T_C_0.85;1:49703087_C_T_0.84;1:49709123_C_T_0.86;1:49715272_T_A_0.84;1:49721020_C_T_0.86;1:49722932_G_C_0.86;1:49730057_C_T_0.91…
1	50341499	50347300	DUP	gnomAD-SV_v2.1_DUP_1_1210	0.006573	0.031605	0.0876515	0.829466	NA	1:50048429_C_G_0.83
1	50847887	50847889	INS	gnomAD-SV_v2.1_INS_1_1727	0.305458	0.352175	0.849365	0.885613	1:50839158_A_C_0.83;1:50840222_A_G_0.84;1:50841135_C_T_0.84;1:50842541_T_C_0.84;1:50845814_T_G_0.85;1:50851447_TACATA_T_0.83	1:50825445_A_C_0.83;1:50825685_A_AAAAC_0.83;1:50826414_A_T_0.84;1:50826440_C_T_0.84;1:50826661_A_G_0.85;1:50827200_A_T_0.85;1:50828092_G_A_0.86;1:50828347_T_TAAA_0.83;1:50828470_C_T_0.85;1:50829147_G_A_0.88;1:50829258_A_G_0.88;1:50829285_G_A_0.88;1:50829779_C_T_0.88;1:50830004_A_C_0.88;1:50830125_T_C_0.88;1:50830178_A_G_0.88;1:50830411_G_A_0.88;1:50830955_A_G_0.88;1:50835606_G_A_0.88;1:50836334_C…
1	50912647	50912649	INS	gnomAD-SV_v2.1_INS_1_1729	0.1385	0.091498	0.872898	0.895673	1:50897841_T_C_0.87;1:50928775_C_T_0.81	1:50885622_AC_A_0.82;1:50891117_C_A_0.85;1:50892538_C_G_0.85;1:50894498_T_G_0.84;1:50895031_T_C_0.86;1:50896037_G_A_0.86;1:50897841_T_C_0.85;1:50900021_G_A_0.86;1:50902152_CCAAGCA_C_0.85;1:50904241_G_A_0.86;1:50906366_T_C_0.86;1:50908098_C_G_0.85;1:50908741_T_A_0.84;1:50909985_G_A_0.89;1:50920161_C_A_0.87;1:50922823_GA_G_0.84;1:50926480_ATGTGTG_A_0.87;1:50928775_C_T_0.9;1:50931683_C_T_0.88;1:5093…
1	51003878	51003880	INS	gnomAD-SV_v2.1_INS_1_1736	0.099229	9.4e-05	0.874636	NA	1:50977333_G_A_0.85;1:50983266_A_C_0.85;1:50984477_T_C_0.84;1:51008501_A_T_0.87;1:51011274_A_G_0.87;1:51035115_T_C_0.85;1:51039050_C_T_0.87;1:51039352_TGAG_T_0.86;1:51056424_C_T_0.83;1:51063649_G_A_0.86;1:51064381_G_A_0.87;1:51068504_T_C_0.86;1:51081058_T_C_0.85;1:51104798_T_C_0.85;1:51105824_G_A_0.87;1:51126807_T_C_0.84;1:51145873_T_G_0.87;1:51160281_T_G_0.85;1:51173358_G_A_0.84;1:51188290_C_T_0…	NA
1	51128426	51130249	DEL	gnomAD-SV_v2.1_DEL_1_3582	0.042533	0	0.872842	NA	1:50908574_A_G_0.8;1:51006170_A_C_0.8;1:51063730_C_T_0.86;1:51101034_C_T_0.8;1:51104679_C_T_0.86;1:51153969_T_TA_0.87;1:51169270_A_C_0.81;1:51201457_C_A_0.87;1:51205054_A_ATGTG_0.82;1:51205057_T_C_0.81;1:51205063_T_TACAC_0.81;1:51205065_T_TACA_0.8;1:51230171_T_G_0.81;1:51248655_GT_G_0.86;1:51259698_G_GA_0.87;1:51287175_C_T_0.87;1:51300713_T_C_0.87;1:51330347_A_C_0.84;1:51340535_G_A_0.8;1:51355935…	NA
1	51312440	51312442	INS	gnomAD-SV_v2.1_INS_1_1757	0.031968	0.000187	0.876639	NA	1:50899210_C_T_0.81;1:50903408_T_A_0.81;1:50905746_T_C_0.81;1:50908400_G_C_0.81;1:50910807_T_C_0.8;1:50914188_C_T_0.81;1:50930775_CAGAA_C_0.8;1:50952812_T_C_0.8;1:50964770_T_C_0.81;1:50966375_AT_A_0.81;1:50992100_T_C_0.85;1:51000487_A_G_0.84;1:51000567_A_C_0.85;1:51006025_T_C_0.85;1:51025618_C_G_0.86;1:51026575_G_A_0.85;1:51029150_C_T_0.85;1:51029920_T_C_0.85;1:51051763_G_A_0.85;1:51057442_T_C_0.…	NA
1	51499320	51499438	DEL	gnomAD-SV_v2.1_DEL_1_3617	0.011322	0	0.891136	NA	1:51484420_A_T_0.89	NA
1	51915152	51917455	DEL	gnomAD-SV_v2.1_DEL_1_3639	0.032002	9.4e-05	0.956445	NA	1:51803654_G_A_0.93;1:51809745_G_T_0.96;1:51823653_C_T_0.93;1:51875977_C_G_0.88;1:51879399_T_C_0.94;1:51892938_G_A_0.83;1:51913994_A_C_0.95;1:51922030_G_A_0.94;1:51932305_T_A_0.81;1:51962823_A_G_0.96;1:51963290_G_A_0.94;1:51971381_T_C_0.95;1:51980986_A_C_0.94;1:52001231_AT_A_0.83	NA
1	51974917	51974919	INS	gnomAD-SV_v2.1_INS_1_1778	0.067741	0.000281	0.871534	NA	1:51830793_C_T_0.85;1:51837651_T_C_0.86;1:51870075_C_A_0.85;1:51924635_C_A_0.85;1:51966655_T_G_0.83;1:51969009_A_G_0.87;1:51992466_G_T_0.86;1:51995965_G_T_0.86	NA
1	52338655	52338749	DUP	gnomAD-SV_v2.1_DUP_1_1230	0.025825	0	0.866221	NA	1:52275291_A_G_0.83;1:52276654_A_G_0.81;1:52278491_G_A_0.84;1:52278766_C_T_0.84;1:52280511_A_G_0.84;1:52281545_C_T_0.84;1:52282860_G_A_0.84;1:52285292_A_G_0.84;1:52288045_A_C_0.84;1:52307043_G_A_0.8;1:52316793_C_T_0.8;1:52319812_C_T_0.87;1:52322258_G_A_0.84;1:52330714_A_G_0.8;1:52337309_T_C_0.86;1:52339938_C_G_0.86;1:52340671_C_CAT_0.87;1:52340674_GCA_G_0.87;1:52344563_C_G_0.87	NA
1	52449428	52449430	INS	gnomAD-SV_v2.1_INS_1_1796	0.040863	0.043326	0.844598	0.952049	1:52439395_A_T_0.84;1:52444234_G_A_0.84;1:52444976_CT_C_0.81;1:52445263_A_T_0.84;1:52447357_TTCAG_T_0.84;1:52448286_G_A_0.84;1:52449115_G_A_0.84;1:52451400_G_T_0.84;1:52452041_C_T_0.84;1:52453015_A_G_0.84;1:52454253_A_T_0.84;1:52458181_G_A_0.83;1:52459357_A_C_0.84;1:52461567_T_C_0.84;1:52463007_C_T_0.84;1:52464819_G_A_0.84;1:52466564_G_T_0.84;1:52467392_T_TTAATA_0.82;1:52467671_G_A_0.84;1:5246773…	1:52435225_G_T_0.95;1:52435741_C_CAA_0.83;1:52435754_C_A_0.84;1:52435766_AAAAC_A_0.85;1:52439395_A_T_0.94;1:52441823_A_AATTTATTTATTT_0.83;1:52444234_G_A_0.93;1:52444976_CT_C_0.94;1:52445263_A_T_0.95;1:52447357_TTCAG_T_0.95;1:52448286_G_A_0.95;1:52449115_G_A_0.95;1:52451400_G_T_0.95;1:52452041_C_T_0.93;1:52453015_A_G_0.95;1:52453724_A_AT_0.92;1:52454253_A_T_0.95;1:52458181_G_A_0.91;1:52458267_C_A_…
1	52813264	52813341	DUP	gnomAD-SV_v2.1_DUP_1_1239	0.020487	0.000187	0.807105	NA	1:52789924_AACACACAC_A_0.81;1:52818804_C_G_0.8	NA
1	53594098	53594948	DEL	gnomAD-SV_v2.1_DEL_1_3732	0.202861	0.221275	0.88313	0.928486	1:53598160_C_T_0.88	1:53593163_G_A_0.93;1:53593813_G_A_0.82;1:53593874_C_T_0.83;1:53598160_C_T_0.93
1	53595127	53595775	DEL	gnomAD-SV_v2.1_DEL_1_3733	0.18557	0.200618	0.863691	0.863468	1:53598160_C_T_0.86	1:53593163_G_A_0.86;1:53598160_C_T_0.86
1	54113271	54113273	INS	gnomAD-SV_v2.1_INS_1_1861	0.026642	9.4e-05	0.83304	NA	1:54059006_C_G_0.8;1:54060992_G_A_0.81;1:54066800_T_C_0.81;1:54073078_G_A_0.82;1:54073844_C_A_0.83;1:54074120_C_T_0.82;1:54077974_G_A_0.82;1:54081489_C_T_0.82;1:54090818_T_C_0.83;1:54091689_C_A_0.83;1:54095052_C_T_0.81;1:54118235_C_T_0.83	NA
1	54351246	54353355	DEL	gnomAD-SV_v2.1_DEL_1_3764	0.02305	0.000936	0.949455	NA	1:54318679_T_C_0.93;1:54322151_G_A_0.93;1:54325700_C_T_0.95;1:54330881_A_C_0.92;1:54333100_C_T_0.9;1:54333109_G_C_0.91;1:54335003_TTGTG_T_0.89;1:54344796_C_G_0.91;1:54359716_AG_A_0.95	NA
1	54367647	54369730	DEL	gnomAD-SV_v2.1_DEL_1_3766	0.032929	0	0.935166	NA	1:54360271_G_A_0.94	NA
1	54401139	54401141	INS	gnomAD-SV_v2.1_INS_1_1879	0.020343	9.4e-05	0.880895	NA	1:54371726_T_C_0.88;1:54372335_CT_C_0.84;1:54375045_C_T_0.88;1:54377988_A_T_0.88;1:54381628_T_C_0.88;1:54381702_C_T_0.88;1:54382817_C_CA_0.84;1:54384660_T_C_0.87;1:54386065_CCTT_C_0.87;1:54386236_A_G_0.88;1:54387288_A_G_0.88;1:54393511_A_G_0.87;1:54397658_T_G_0.88;1:54397852_C_T_0.86;1:54399739_C_G_0.88;1:54400288_T_C_0.88;1:54400700_C_T_0.88;1:54400797_G_T_0.88;1:54400879_G_C_0.87;1:54401722_C_T…	NA
1	54611858	54615182	DEL	gnomAD-SV_v2.1_DEL_1_3781	0.032826	0	0.988116	NA	1:54611501_G_A_0.98;1:54611650_GACAGTATTTTGACCAC_G_0.99;1:54615286_C_T_0.98;1:54616455_C_T_0.99;1:54616854_G_A_0.98;1:54619997_C_T_0.95;1:54621220_A_G_0.95;1:54621614_C_T_0.97;1:54621986_A_G_0.97;1:54622406_A_G_0.94	NA
1	54908540	54908774	DEL	gnomAD-SV_v2.1_DEL_1_3803	0.010084	9.4e-05	0.913401	NA	1:54883598_T_G_0.91;1:54904975_G_A_0.85;1:54916375_T_C_0.89;1:54922465_A_G_0.86;1:54927723_A_G_0.83	NA
1	55092263	55095966	DEL	gnomAD-SV_v2.1_DEL_1_3823	0.141387	0.308369	0.935979	0.843826	1:55089316_A_C_0.92;1:55089317_T_C_0.92;1:55089461_G_C_0.92;1:55089472_A_T_0.9;1:55089708_A_C_0.93;1:55089880_A_G_0.93;1:55090238_T_C_0.93;1:55090291_A_G_0.93;1:55090309_G_A_0.94;1:55090793_C_T_0.91;1:55090821_T_C_0.93;1:55090847_G_GTGTACTGGAAAGT_0.92;1:55090849_C_CACTTGGACGAACCAGAGTGTAGCTCTGGT_0.92;1:55091409_G_A_0.92;1:55091552_C_T_0.88;1:55092174_GCCAAATGACT_G_0.92;1:55097348_G_T_0.93;1:550983…	1:55089316_A_C_0.82;1:55089317_T_C_0.82;1:55089461_G_C_0.83;1:55089708_A_C_0.84;1:55089880_A_G_0.84;1:55090238_T_C_0.83;1:55090291_A_G_0.82;1:55090309_G_A_0.84;1:55090793_C_T_0.84;1:55090821_T_C_0.84;1:55090847_G_GTGTACTGGAAAGT_0.83;1:55090849_C_CACTTGGACGAACCAGAGTGTAGCTCTGGT_0.83;1:55091409_G_A_0.81;1:55091552_C_T_0.81;1:55092174_GCCAAATGACT_G_0.81;1:55097348_G_T_0.84;1:55098366_T_C_0.84;1:55098…
1	55124286	55124288	INS	gnomAD-SV_v2.1_INS_1_1906	0.00206	0.012676	NA	0.862651	NA	1:55084979_G_A_0.82;1:55085562_C_G_0.82;1:55085608_C_T_0.8;1:55085966_C_A_0.82;1:55088322_A_G_0.8;1:55089163_G_A_0.82;1:55089922_G_A_0.82;1:55090083_G_A_0.82;1:55091623_A_G_0.8;1:55098051_C_T_0.8;1:55100883_C_A_0.8;1:55104959_T_G_0.81;1:55106518_G_A_0.81;1:55106598_C_T_0.81;1:55108237_A_G_0.81;1:55111942_C_T_0.83;1:55113460_C_G_0.83;1:55113602_A_G_0.8;1:55113675_A_G_0.83;1:55117812_C_T_0.85;1:551…
1	55287561	55287887	DEL	gnomAD-SV_v2.1_DEL_1_3842	0.163953	0.183909	0.848738	0.86965	1:55283628_T_C_0.8;1:55286633_G_A_0.84;1:55286843_T_C_0.85;1:55286873_A_ATTGT_0.82;1:55287405_T_C_0.84;1:55287961_G_C_0.83;1:55287984_G_T_0.84;1:55288609_T_C_0.85;1:55288998_T_C_0.84;1:55290396_C_T_0.83;1:55290397_T_C_0.84;1:55292548_C_T_0.85;1:55292884_A_G_0.85;1:55294973_A_G_0.85;1:55295003_A_G_0.85;1:55295931_T_C_0.85;1:55296114_C_G_0.85;1:55299005_A_G_0.85;1:55299514_CT_C_0.83	1:55279744_G_T_0.82;1:55279853_T_C_0.83;1:55281847_G_A_0.85;1:55283628_T_C_0.84;1:55285206_C_T_0.87;1:55286633_G_A_0.86;1:55286843_T_C_0.87;1:55286873_A_ATTGT_0.86;1:55287405_T_C_0.87;1:55287961_G_C_0.86;1:55287984_G_T_0.87;1:55288609_T_C_0.86;1:55288998_T_C_0.87;1:55290396_C_T_0.86;1:55290397_T_C_0.87;1:55292548_C_T_0.87;1:55292884_A_G_0.86;1:55294973_A_G_0.87;1:55295003_A_G_0.87;1:55295931_T_C_…
1	55301011	55305512	DEL	gnomAD-SV_v2.1_DEL_1_3843	0.011525	9.4e-05	0.90758	NA	1:55294523_T_A_0.9;1:55308530_G_A_0.81;1:55318425_A_G_0.91	NA
1	55363914	55369162	DEL	gnomAD-SV_v2.1_DEL_1_3849	0.020682	0.000102	0.930337	NA	1:55350478_C_T_0.86;1:55352931_C_G_0.87;1:55358030_C_T_0.87;1:55359995_T_C_0.89;1:55360221_G_A_0.88;1:55360975_C_T_0.89;1:55362693_C_G_0.93;1:55363079_C_T_0.89;1:55369199_G_A_0.81;1:55369200_A_T_0.8	NA
1	55851327	55855442	DEL	gnomAD-SV_v2.1_DEL_1_3867	0.044968	0.001591	0.943773	NA	1:55848285_G_A_0.82;1:55856418_A_AT_0.81;1:55857111_G_T_0.85;1:55857312_AT_A_0.86;1:55861463_G_A_0.94;1:55861553_TG_T_0.86;1:55864788_G_A_0.94;1:55865582_C_T_0.85;1:55869170_C_T_0.94;1:55870202_T_C_0.85;1:55873064_T_C_0.86;1:55876481_G_T_0.86;1:55877289_C_T_0.86;1:55891527_C_G_0.83;1:55895333_AAC_A_0.84;1:55896257_C_T_0.83;1:55897089_G_C_0.84;1:55897931_ACATAATCATCAGATTCACCAAGG_A_0.83;1:55898842_…	NA
1	55927720	55929225	DEL	gnomAD-SV_v2.1_DEL_1_3868	0.025736	0.022187	0.970639	0.976045	1:55887328_G_A_0.85;1:55901714_T_A_0.83;1:55904827_G_A_0.96;1:55906839_T_C_0.96;1:55909439_C_T_0.97;1:55910634_C_T_0.96;1:55911065_A_G_0.96;1:55911490_C_T_0.91;1:55911499_C_T_0.96;1:55913168_A_G_0.86;1:55913421_CT_C_0.9;1:55922396_C_T_0.96;1:55926291_T_G_0.97;1:55936587_A_C_0.89;1:55936857_A_C_0.96	1:55904827_G_A_0.95;1:55906839_T_C_0.95;1:55909439_C_T_0.95;1:55910634_C_T_0.93;1:55911065_A_G_0.96;1:55911499_C_T_0.96;1:55922396_C_T_0.96;1:55926291_T_G_0.98;1:55936857_A_C_0.95;1:55941220_C_T_0.9;1:55941647_T_TG_0.89;1:55941884_C_T_0.89;1:55942499_G_T_0.91;1:55948861_G_A_0.92;1:55950301_C_T_0.91;1:55951968_G_A_0.93;1:55953986_C_T_0.95;1:55953989_T_C_0.95;1:55955199_C_T_0.95;1:55955522_G_A_0.95…
1	56405385	56405387	INS	gnomAD-SV_v2.1_INS_1_1951	0.178535	0.099888	0.895673	0.914797	1:56404365_A_C_0.89;1:56404471_G_A_0.89;1:56404487_C_G_0.89;1:56404725_T_G_0.89;1:56404780_T_C_0.82;1:56404919_T_C_0.89;1:56404996_T_C_0.89;1:56405040_T_C_0.89;1:56405548_G_A_0.84;1:56405703_C_A_0.89;1:56405745_A_G_0.89;1:56405778_A_G_0.89;1:56406146_CA_C_0.89;1:56406171_A_T_0.89;1:56406394_C_T_0.89;1:56406449_A_G_0.9;1:56406533_A_G_0.89;1:56406706_C_T_0.89;1:56406787_G_C_0.89;1:56406811_A_G_0.82…	1:56404365_A_C_0.9;1:56404471_G_A_0.91;1:56404487_C_G_0.91;1:56404725_T_G_0.91;1:56404919_T_C_0.9;1:56404996_T_C_0.91;1:56405040_T_C_0.91;1:56405548_G_A_0.89;1:56405549_C_CATTAT_0.88;1:56405703_C_A_0.91;1:56405745_A_G_0.91;1:56405778_A_G_0.91;1:56406146_CA_C_0.91;1:56406171_A_T_0.91;1:56406394_C_T_0.91;1:56406449_A_G_0.91;1:56406533_A_G_0.91;1:56406706_C_T_0.9;1:56406787_G_C_0.91;1:56406835_A_G_0…
1	56437314	56437316	INS	gnomAD-SV_v2.1_INS_1_1954	0.580589	0.105524	0.658402	0.865942	NA	1:56417343_G_GA_0.81;1:56418482_T_TACTG_0.81;1:56421137_T_C_0.8;1:56423806_AT_A_0.81;1:56426838_G_A_0.85;1:56427400_G_A_0.84;1:56432154_T_C_0.87;1:56434812_T_A_0.85;1:56437122_T_C_0.86
1	56535807	56535809	INS	gnomAD-SV_v2.1_INS_1_1960	0.003605	0.01741	NA	0.896942	NA	1:56494270_T_C_0.88;1:56514980_C_T_0.88;1:56526058_G_T_0.87;1:56527013_A_G_0.87;1:56527852_A_G_0.87;1:56534337_C_T_0.89;1:56535392_G_A_0.89;1:56541252_C_T_0.89;1:56557742_T_A_0.89;1:56563169_G_A_0.9;1:56571247_A_T_0.89;1:56574220_A_C_0.8
1	56632204	56632206	INS	gnomAD-SV_v2.1_INS_1_1967	0.017149	0	0.849402	NA	1:56607443_G_A_0.81;1:56612773_TA_T_0.81;1:56618847_G_T_0.85;1:56620157_C_T_0.85;1:56623600_A_T_0.84;1:56624086_TATATATATC_T_0.8;1:56624411_CAT_C_0.84;1:56625125_G_GA_0.85;1:56643689_G_A_0.85	NA
1	56879052	56879054	INS	gnomAD-SV_v2.1_INS_1_1975	0.149228	0.133015	0.851523	0.859403	1:56884261_C_A_0.85	1:56884261_C_A_0.85;1:56885140_CTTTCTTTTCTTTTCT_C_0.84;1:56889004_A_G_0.85;1:56889908_G_T_0.86;1:56892866_C_T_0.86
1	57100945	57100947	INS	gnomAD-SV_v2.1_INS_1_1990	0.136556	0.022488	0.785935	0.953474	NA	1:57068286_G_A_0.93;1:57069111_A_G_0.93;1:57070111_G_A_0.88;1:57073817_TAATTC_T_0.95;1:57077182_G_C_0.94;1:57078195_T_C_0.95;1:57078240_A_C_0.95;1:57081328_T_C_0.94;1:57082487_G_A_0.94;1:57082548_G_GT_0.94;1:57085120_T_C_0.9;1:57085220_G_GTAGGTCT_0.9;1:57091726_C_T_0.94;1:57092851_T_C_0.94;1:57092863_G_C_0.95;1:57095148_GA_G_0.94;1:57096036_C_A_0.94;1:57096914_A_C_0.94;1:57097252_AC_A_0.94;1:5709…
1	57547267	57547269	INS	gnomAD-SV_v2.1_INS_1_2011	0.025995	0.000187	0.884221	NA	1:57539782_ATCCACCT_A_0.85;1:57542768_C_G_0.81;1:57543834_A_G_0.87;1:57544303_G_A_0.87;1:57544484_C_T_0.85;1:57545507_G_A_0.87;1:57546477_A_G_0.88	NA
1	57591806	57591808	INS	gnomAD-SV_v2.1_INS_1_2014	0.011858	0	0.832802	NA	1:57593933_A_G_0.83;1:57596647_G_A_0.83;1:57598762_C_T_0.83	NA
1	58071856	58071858	INS	gnomAD-SV_v2.1_INS_1_2032	0.197797	0.563323	0.886027	0.857217	1:58062717_C_T_0.87;1:58064012_A_T_0.88;1:58064393_C_A_0.88;1:58064455_G_A_0.88;1:58065120_C_CT_0.88;1:58065750_C_A_0.88;1:58067560_A_C_0.87;1:58070244_G_A_0.89	1:58062717_C_T_0.84;1:58064012_A_T_0.86;1:58064393_C_A_0.86;1:58064455_G_A_0.85;1:58065120_C_CT_0.85;1:58065750_C_A_0.86;1:58067560_A_C_0.85;1:58070244_G_A_0.85;1:58078191_A_G_0.84;1:58080697_G_A_0.84;1:58084162_G_A_0.84;1:58084415_A_AT_0.83
1	58504080	58504082	INS	gnomAD-SV_v2.1_INS_1_2050	0.022183	0.000374	0.827954	NA	1:58505500_T_C_0.82;1:58509173_A_G_0.82;1:58511441_C_G_0.83	NA
1	58647364	58649127	DEL	gnomAD-SV_v2.1_DEL_1_4008	0.014303	9.4e-05	0.971545	NA	1:58631471_G_T_0.96;1:58632433_T_G_0.91;1:58633547_G_A_0.97;1:58634245_C_T_0.97;1:58636357_G_A_0.94;1:58637284_A_G_0.96;1:58638040_T_C_0.97;1:58639147_G_A_0.95;1:58639422_G_A_0.96;1:58642479_G_A_0.92;1:58645075_C_T_0.96;1:58650868_A_G_0.94;1:58652371_T_C_0.94;1:58662167_C_T_0.97;1:58664929_CTATT_C_0.97;1:58667683_T_A_0.94;1:58672256_A_G_0.9	NA
1	59059633	59059991	DEL	gnomAD-SV_v2.1_DEL_1_4026	0.061857	0.234033	0.910746	0.839038	1:59060053_G_T_0.91;1:59060695_G_A_0.91;1:59060820_G_T_0.91;1:59061520_A_C_0.91;1:59061687_T_C_0.86;1:59061796_C_G_0.88;1:59061943_T_C_0.9;1:59061947_T_TTG_0.9;1:59062104_T_C_0.91;1:59062474_GGCAAAATGCAGAGGAACTGGATATC_G_0.91;1:59062603_A_C_0.91;1:59062903_T_C_0.91;1:59062925_G_T_0.91;1:59062995_G_C_0.91	1:59060053_G_T_0.84;1:59060695_G_A_0.84;1:59060820_G_T_0.83;1:59061520_A_C_0.82;1:59061548_C_G_0.83;1:59061687_T_C_0.82;1:59061796_C_G_0.83;1:59061943_T_C_0.84;1:59061947_T_TTG_0.84;1:59062104_T_C_0.84;1:59062474_GGCAAAATGCAGAGGAACTGGATATC_G_0.83;1:59062603_A_C_0.84;1:59062903_T_C_0.84;1:59062925_G_T_0.84;1:59062995_G_C_0.84
1	59205303	59205305	INS	gnomAD-SV_v2.1_INS_1_2083	0.199197	0.137233	0.900108	0.957952	1:59206042_G_T_0.9	1:59102591_T_C_0.81;1:59102834_C_A_0.8;1:59104181_GA_G_0.81;1:59104500_G_A_0.81;1:59105260_C_T_0.81;1:59106153_A_G_0.81;1:59106236_C_T_0.81;1:59111704_T_C_0.81;1:59113321_T_G_0.8;1:59114016_T_G_0.8;1:59115293_A_T_0.81;1:59119180_A_T_0.81;1:59119701_C_A_0.81;1:59119881_T_C_0.81;1:59120579_G_A_0.81;1:59120650_C_T_0.81;1:59120990_AT_A_0.81;1:59126616_A_G_0.81;1:59126676_A_C_0.81;1:59129000_T_TC_0.8;…
1	59591464	59591466	INS	gnomAD-SV_v2.1_INS_1_2098	0.194828	0.191036	0.908247	0.942647	1:59580123_T_C_0.91;1:59580589_G_T_0.9;1:59582615_C_A_0.9;1:59585068_C_A_0.91;1:59588128_G_A_0.91;1:59591782_T_TG_0.88;1:59592840_T_G_0.91	1:59577136_T_C_0.93;1:59578785_T_C_0.93;1:59579328_C_A_0.93;1:59580123_T_C_0.94;1:59580589_G_T_0.94;1:59582615_C_A_0.94;1:59585068_C_A_0.93;1:59588128_G_A_0.93;1:59591782_T_TG_0.83;1:59592840_T_G_0.93
1	59661550	59661552	INS	gnomAD-SV_v2.1_INS_1_2101	0.108125	0.042613	0.860275	0.90081	1:59661551_C_CTTAGTGTTAATGTCATTAAGGAGAGAAGGAAGAGAAATAAGCCGAGGGCGTCTTTGAT_0.86;1:59666893_ACACAATGAATATCAGTT_A_0.86;1:59681452_AC_A_0.82	1:59656854_T_G_0.83;1:59659699_G_A_0.84;1:59661117_T_TAC_0.83;1:59661551_C_CTTAGTGTTAATGTCATTAAGGAGAGAAGGAAGAGAAATAAGCCGAGGGCGTCTTTGAT_0.9;1:59662719_A_G_0.9;1:59663205_C_T_0.89;1:59666893_ACACAATGAATATCAGTT_A_0.9;1:59667468_G_A_0.9;1:59681452_AC_A_0.9
1	59845793	59846609	DEL	gnomAD-SV_v2.1_DEL_1_4061	0.062886	0.000374	0.90404	NA	1:59846719_G_C_0.88;1:59848241_T_G_0.9;1:59849751_C_T_0.9	NA
1	59871861	59871863	INS	gnomAD-SV_v2.1_INS_1_2109	0.133807	0.221408	0.884258	0.901398	1:59860256_G_A_0.86;1:59869491_G_A_0.87;1:59873386_G_A_0.88;1:59874224_C_T_0.88	1:59850368_G_T_0.85;1:59850907_G_A_0.85;1:59851063_AG_A_0.84;1:59851155_G_A_0.85;1:59851292_TC_T_0.85;1:59853319_A_G_0.85;1:59858582_G_A_0.86;1:59860256_G_A_0.88;1:59862009_A_G_0.88;1:59866456_A_AT_0.88;1:59869491_G_A_0.89;1:59872047_G_A_0.89;1:59873386_G_A_0.9;1:59873687_G_A_0.9;1:59874224_C_T_0.89;1:59875263_G_C_0.88;1:59875266_TTTTTTATATATATATA_T_0.87;1:59875451_T_C_0.89;1:59876285_CT_C_0.89;1…
1	60046731	60050636	DEL	gnomAD-SV_v2.1_DEL_1_4076	0.12873	0.020506	0.952303	1	1:60041640_C_A_0.94;1:60052349_C_T_0.95;1:60052501_A_T_0.95;1:60052915_G_C_0.95;1:60052961_T_G_0.92;1:60053311_G_A_0.85;1:60054116_C_T_0.92;1:60054119_C_G_0.9;1:60055687_G_T_0.94;1:60057149_G_A_0.95;1:60057699_C_T_0.95;1:60058192_G_T_0.9;1:60058637_AAAAAT_A_0.94;1:60058649_G_T_0.94;1:60059717_A_T_0.95;1:60060109_C_T_0.95;1:60060611_G_A_0.95;1:60062250_C_T_0.94;1:60062297_G_C_0.94;1:60063755_T_C_0…	1:59991472_G_T_0.8;1:59992070_T_C_0.82;1:59994739_G_A_0.81;1:59997380_G_A_0.89;1:59998856_G_A_0.88;1:59999101_C_T_0.85;1:59999649_C_T_0.87;1:59999873_C_T_0.87;1:60001719_G_A_0.84;1:60002972_G_T_0.88;1:60004411_G_A_0.86;1:60004433_C_T_0.88;1:60005311_T_A_0.9;1:60006042_A_G_0.88;1:60012900_G_A_0.93;1:60013451_T_C_0.93;1:60016087_CAT_C_0.92;1:60019325_G_A_0.93;1:60019423_A_G_0.93;1:60019436_C_G_0.93…
1	60048923	60049661	DEL	gnomAD-SV_v2.1_DEL_1_4077	0.137711	0.107377	0.954783	0.967941	1:60049883_CA_C_0.8;1:60050016_G_A_0.81;1:60050218_A_G_0.81;1:60050416_A_G_0.82;1:60050651_A_T_0.83;1:60050912_A_G_0.9;1:60051427_A_T_0.91;1:60051573_G_A_0.91;1:60051937_A_G_0.91;1:60052080_C_T_0.9;1:60052531_T_C_0.95;1:60052924_G_A_0.88;1:60052944_A_G_0.85;1:60052950_G_A_0.85;1:60052970_G_A_0.82;1:60053079_T_A_0.83;1:60053107_G_A_0.85;1:60053133_A_G_0.86;1:60053229_A_G_0.89;1:60053581_C_T_0.9;1:…	1:60002748_A_T_0.86;1:60003137_A_G_0.87;1:60003994_A_G_0.86;1:60006464_G_A_0.87;1:60013252_C_T_0.87;1:60013945_G_A_0.87;1:60019008_A_G_0.87;1:60019072_T_C_0.87;1:60019077_A_G_0.87;1:60019342_A_T_0.87;1:60020239_G_A_0.88;1:60020918_A_G_0.88;1:60021172_A_G_0.88;1:60032159_G_A_0.86;1:60033913_T_C_0.87;1:60034402_T_C_0.87;1:60041904_A_C_0.88;1:60045220_A_G_0.96;1:60045290_G_A_0.96;1:60045319_C_G_0.94…
1	60106245	60107095	DEL	gnomAD-SV_v2.1_DEL_1_4082	0.084226	0.011608	0.911376	0.901911	1:60090449_A_G_0.9;1:60099605_G_A_0.91;1:60103206_G_A_0.91;1:60119032_C_A_0.89;1:60125857_C_A_0.9;1:60131896_G_A_0.91;1:60134235_A_G_0.91	1:60074670_C_T_0.84;1:60076085_G_T_0.82;1:60077981_T_C_0.85;1:60078928_G_A_0.9;1:60079547_T_C_0.9;1:60082209_C_T_0.84;1:60082224_C_A_0.9;1:60082850_A_C_0.9;1:60082857_C_T_0.9;1:60083236_C_T_0.9;1:60083874_A_C_0.9;1:60084957_G_T_0.9;1:60088054_G_A_0.84;1:60088674_T_G_0.9;1:60089023_T_A_0.82;1:60089951_T_C_0.82;1:60090059_C_T_0.82;1:60090449_A_G_0.9;1:60094508_G_A_0.9;1:60099257_T_TA_0.82;1:6009960…
1	60925552	60925554	INS	gnomAD-SV_v2.1_INS_1_2147	0.076319	0.000375	0.854756	NA	1:60892085_G_T_0.82;1:60898348_T_C_0.83;1:60898546_C_A_0.83;1:60901059_C_T_0.83;1:60901206_G_T_0.82;1:60904891_G_A_0.83;1:60905954_C_T_0.83;1:60908312_T_A_0.83;1:60912209_A_G_0.84;1:60912562_A_G_0.85;1:60917386_C_T_0.85;1:60917941_G_C_0.85;1:60919767_G_A_0.85;1:60920018_T_G_0.85;1:60924592_T_C_0.85;1:60925753_T_C_0.84;1:60926871_T_C_0.85;1:60933171_G_A_0.84;1:60935598_C_T_0.83;1:60937660_G_GTA_0.…	NA
1	61060493	61060495	CPX	gnomAD-SV_v2.1_CPX_1_121	0.009055	0.041199	0.969772	0.972492	1:60892830_C_T_0.83;1:60895101_C_T_0.8;1:60898258_T_C_0.83;1:60899460_G_A_0.81;1:60899750_G_A_0.83;1:60914253_A_G_0.88;1:60918142_C_T_0.88;1:60920622_C_A_0.86;1:60922836_G_C_0.88;1:60932258_T_A_0.88;1:60935369_C_G_0.88;1:60936735_T_G_0.88;1:60936790_AT_A_0.85;1:60940414_CAA_C_0.88;1:60945054_C_A_0.85;1:60948125_T_C_0.86;1:60948880_C_T_0.88;1:60949738_C_G_0.89;1:60951698_A_G_0.89;1:60951839_C_A_0.…	1:60892830_C_T_0.84;1:60895101_C_T_0.84;1:60897839_T_TA_0.81;1:60898258_T_C_0.84;1:60899460_G_A_0.84;1:60899750_G_A_0.83;1:60913143_C_T_0.89;1:60914253_A_G_0.89;1:60915533_TAAG_T_0.89;1:60918142_C_T_0.88;1:60920622_C_A_0.88;1:60922836_G_C_0.89;1:60926112_T_C_0.87;1:60931471_ATG_A_0.87;1:60932258_T_A_0.89;1:60933038_GAA_G_0.82;1:60935369_C_G_0.9;1:60936735_T_G_0.9;1:60936790_AT_A_0.9;1:60940414_CA…
1	61069603	61070022	DEL	gnomAD-SV_v2.1_DEL_1_4118	0.137704	0.032222	0.880632	0.917764	1:61070284_G_A_0.87;1:61071766_C_A_0.88;1:61072063_C_T_0.88;1:61073145_A_G_0.88;1:61073414_A_G_0.88;1:61073518_G_A_0.88;1:61073649_A_G_0.87	1:60993437_A_AT_0.86;1:60996355_G_T_0.86;1:60996403_G_GT_0.86;1:61002499_C_G_0.85;1:61010631_T_C_0.86;1:61018796_C_T_0.82;1:61027562_TG_T_0.86;1:61037360_G_A_0.86;1:61037454_G_A_0.85;1:61037709_G_GGT_0.82;1:61043217_T_TGGC_0.9;1:61045491_C_A_0.9;1:61048267_G_A_0.91;1:61048625_T_G_0.91;1:61049427_A_G_0.91;1:61049806_T_C_0.91;1:61055510_T_C_0.9;1:61055595_T_C_0.91;1:61058960_A_T_0.9;1:61061032_C_G_…
1	61144578	61144580	INS	gnomAD-SV_v2.1_INS_1_2153	0.049614	0.004594	0.840962	NA	1:61141587_AG_A_0.84;1:61146913_G_T_0.84	NA
1	61344057	61344059	INS	gnomAD-SV_v2.1_INS_1_2159	0.386785	0.441569	0.891363	0.89242	1:61342229_G_A_0.89;1:61344054_A_AGTCATTGTGCATGTGTTTGTAAG_0.87;1:61344058_A_AACATTACAACACATGCACATTACAAAACAT_0.87	1:61322512_C_T_0.85;1:61323981_C_T_0.85;1:61327824_C_T_0.85;1:61332906_C_CTT_0.82;1:61335153_A_G_0.86;1:61341637_T_A_0.89;1:61342229_G_A_0.89;1:61344054_A_AGTCATTGTGCATGTGTTTGTAAG_0.85;1:61344058_A_AACATTACAACACATGCACATTACAAAACAT_0.86
1	62082862	62083701	DEL	gnomAD-SV_v2.1_DEL_1_4168	0.542139	0.343428	0.792616	0.888005	NA	1:62080405_G_A_0.88;1:62080709_A_T_0.89;1:62080740_A_T_0.89;1:62081148_A_G_0.89;1:62081981_C_T_0.88;1:62082629_G_A_0.89;1:62082800_G_A_0.86
1	62113413	62119520	DEL	gnomAD-SV_v2.1_DEL_1_4170	0.040132	0.159614	0.954197	0.974485	1:62123754_T_C_0.93;1:62125440_AAGAG_A_0.95	1:62121191_T_TTA_0.9;1:62122383_C_CA_0.9;1:62122845_G_A_0.97;1:62123754_T_C_0.96;1:62124388_G_A_0.9;1:62125440_AAGAG_A_0.95;1:62125490_G_A_0.93;1:62125596_A_C_0.92
1	62437532	62452416	DEL	gnomAD-SV_v2.1_DEL_1_4204	0.017596	0	0.984203	NA	1:62404189_C_T_0.95;1:62434692_T_C_0.98;1:62452711_A_AC_0.81;1:62461566_G_A_0.82;1:62461934_C_A_0.81;1:62483586_C_T_0.91;1:62487085_G_A_0.87;1:62496888_T_G_0.85;1:62504476_G_A_0.8	NA
1	62598823	62598891	DEL	gnomAD-SV_v2.1_DEL_1_4213	0.06734	0.01913	0.894992	0.92281	1:62598821_TATTATTTAGCTTATTCTTTAGAATTAAAAAGAGAAAAGTTCAATGTGCTTCTAGGGAGGGCAAGTGTTGA_T_0.89	1:62545591_T_C_0.86;1:62545688_A_G_0.86;1:62545763_ATTATTC_A_0.85;1:62546165_G_A_0.85;1:62546361_A_G_0.85;1:62548706_A_G_0.85;1:62550427_G_A_0.81;1:62551025_TA_T_0.84;1:62551900_A_ATGTGTGTGTGTGTGTGTGTGTG_0.84;1:62552158_T_C_0.83;1:62555343_C_CT_0.84;1:62556683_C_A_0.83;1:62556708_A_T_0.82;1:62557429_T_A_0.84;1:62557653_G_A_0.81;1:62558661_C_T_0.85;1:62564266_CA_C_0.83;1:62565096_A_G_0.84;1:625652…
1	62654775	62657122	DEL	gnomAD-SV_v2.1_DEL_1_4219	0.008644	0.038764	0.666852	0.844285	NA	1:62661708_CA_C_0.84
1	62655711	62655713	INS	gnomAD-SV_v2.1_INS_1_2220	0.033993	0.051386	0.860349	0.863468	1:62654397_T_C_0.86;1:62654996_A_T_0.86;1:62656590_A_G_0.86;1:62656901_G_A_0.86;1:62656956_G_A_0.85	1:62649840_C_T_0.86;1:62653078_T_TTG_0.81;1:62654397_T_C_0.86;1:62654760_C_T_0.86;1:62654959_C_T_0.82;1:62654996_A_T_0.82;1:62656238_C_T_0.84;1:62656590_A_G_0.82;1:62656901_G_A_0.84;1:62656956_G_A_0.83;1:62657714_C_T_0.84;1:62658019_G_GT_0.85;1:62658313_C_A_0.85;1:62660661_C_T_0.82;1:62660783_C_G_0.83;1:62660810_A_C_0.84;1:62660928_G_C_0.86;1:62660991_T_A_0.86;1:62661482_G_C_0.86;1:62663816_CTCCT…
1	63159851	63159935	DEL	gnomAD-SV_v2.1_DEL_1_4253	0.015863	0	0.842999	NA	1:62932099_T_G_0.82;1:62945215_T_A_0.82;1:62972067_T_G_0.82;1:63004149_A_C_0.82;1:63145882_C_A_0.83;1:63159852_CCTTTCCTTGAGTTTGATTAATATACTAGAGCAGAACACAGGGGAATATTAATATTTACCAGTTTATTATAAAAGATATTACAA_C_0.84	NA
1	63388482	63388914	DEL	gnomAD-SV_v2.1_DEL_1_4263	0.090797	0.001217	0.901038	NA	1:63390002_G_C_0.9	NA
1	63461949	63461951	INS	gnomAD-SV_v2.1_INS_1_2250	0.379815	0.326238	0.79137	0.87546	NA	1:63462332_A_G_0.88
1	63614635	63615960	DEL	gnomAD-SV_v2.1_DEL_1_4277	0.060198	0.000374	0.93685	NA	1:63612027_G_A_0.86;1:63626075_C_T_0.94	NA
1	63705365	63708146	DEL	gnomAD-SV_v2.1_DEL_1_4284	0.177917	0.421176	0.932886	0.895995	1:63668754_G_A_0.9;1:63672678_GT_G_0.87;1:63673084_G_A_0.91;1:63676436_G_A_0.91;1:63679984_G_A_0.88;1:63690879_A_T_0.91;1:63702557_G_T_0.91;1:63708283_T_C_0.83;1:63708568_G_C_0.93;1:63708722_G_C_0.93;1:63709631_G_A_0.81;1:63710302_T_A_0.93;1:63711346_CA_C_0.9;1:63711512_T_A_0.83;1:63712004_T_A_0.93;1:63714422_C_T_0.82;1:63717251_T_G_0.8;1:63717764_A_AT_0.81;1:63721326_G_A_0.92	1:63668754_G_A_0.89;1:63672678_GT_G_0.88;1:63673084_G_A_0.88;1:63676436_G_A_0.89;1:63679984_G_A_0.89;1:63690570_GA_G_0.84;1:63690879_A_T_0.88;1:63702557_G_T_0.88;1:63708283_T_C_0.89;1:63708568_G_C_0.89;1:63708722_G_C_0.9;1:63709631_G_A_0.87;1:63709634_A_G_0.87;1:63710302_T_A_0.89;1:63711121_T_C_0.89;1:63711254_T_C_0.89;1:63711346_CA_C_0.86;1:63711512_T_A_0.89;1:63712004_T_A_0.9;1:63713639_A_T_0.8…
1	63764062	63764184	DUP	gnomAD-SV_v2.1_DUP_1_1389	0.012084	0.000187	0.81633	NA	1:63752005_C_G_0.82;1:63752006_C_A_0.82;1:63752007_A_G_0.82	NA
1	63975943	63975945	INS	gnomAD-SV_v2.1_INS_1_2281	0.016375	0	0.87647	NA	1:63871622_C_G_0.85;1:63875074_T_C_0.85;1:63878836_CAA_C_0.84;1:63879122_G_A_0.85;1:63879884_T_C_0.85;1:63883415_C_G_0.85;1:63889660_C_T_0.85;1:63890090_G_A_0.85;1:63891195_G_T_0.85;1:63907098_G_A_0.87;1:63908546_G_T_0.87;1:63913166_C_A_0.87;1:63916006_A_G_0.87;1:63930902_AAG_A_0.88;1:63934029_T_A_0.88;1:63940710_A_G_0.88;1:63944025_A_G_0.88;1:63946303_C_CA_0.87;1:63948486_G_C_0.88;1:63948725_A_C…	NA
1	64187206	64187208	INS	gnomAD-SV_v2.1_INS_1_2287	0.010095	0	0.804806	NA	1:64191989_C_A_0.8	NA
1	64220127	64220250	DUP	gnomAD-SV_v2.1_DUP_1_1392	0.002471	0.01342	NA	0.961812	NA	1:64218567_T_C_0.96
1	64839399	64851850	DEL	gnomAD-SV_v2.1_DEL_1_4340	0.073921	0.000282	0.976322	NA	1:64833346_C_A_0.95;1:64834006_G_A_0.93;1:64836665_G_GA_0.91;1:64838198_G_T_0.98;1:64838524_G_A_0.97;1:64852533_C_T_0.98;1:64852800_C_T_0.97;1:64857926_G_A_0.93;1:64858589_A_AT_0.95;1:64862348_C_T_0.84	NA
1	64844702	64844779	DUP	gnomAD-SV_v2.1_DUP_1_1395	0.032611	0.140424	0.839532	0.890079	1:64838788_G_A_0.84	1:64831392_T_C_0.81;1:64832448_T_C_0.88;1:64838788_G_A_0.88;1:64851153_T_G_0.86;1:64857073_C_T_0.89
1	64850178	64850180	INS	gnomAD-SV_v2.1_INS_1_2312	0.317349	0.594458	0.85001	0.863543	1:64845055_T_G_0.83;1:64845122_C_T_0.82;1:64845162_T_A_0.81;1:64845296_T_A_0.83;1:64846229_G_A_0.83;1:64846415_T_C_0.82;1:64847273_T_C_0.83;1:64847606_T_A_0.83;1:64848209_T_G_0.83;1:64848844_C_G_0.85;1:64849175_T_C_0.84;1:64849322_G_T_0.84;1:64849434_A_G_0.83	1:64832187_G_C_0.85;1:64833939_C_A_0.84;1:64834710_A_G_0.85;1:64835040_T_C_0.85;1:64835720_G_A_0.85;1:64836298_T_C_0.85;1:64836849_A_C_0.85;1:64837281_T_C_0.85;1:64837426_C_T_0.85;1:64838318_T_C_0.85;1:64838523_C_T_0.84;1:64838837_A_G_0.84;1:64839740_G_A_0.84;1:64839751_T_C_0.84;1:64839916_G_A_0.85;1:64840887_C_A_0.85;1:64841154_G_A_0.85;1:64841230_A_G_0.85;1:64841469_A_G_0.85;1:64841938_A_G_0.85…
1	64958060	64958062	INS	gnomAD-SV_v2.1_INS_1_2328	0.328045	0.791565	0.897131	0.594734	1:64956061_AG_A_0.88;1:64965239_C_G_0.9;1:64966436_A_T_0.82;1:64966457_G_A_0.84;1:64967407_T_C_0.9;1:64971820_G_A_0.89;1:64971903_T_C_0.86	NA
1	64968278	64968377	DEL	gnomAD-SV_v2.1_DEL_1_4351	0.284185	0.021625	0.865328	0.926695	1:64968279_GTACAGCATAAAATCTTTTTAGATTATAATTTTTGTTTCTATTGCACATTCTCTTATGGTGGGGGAATTTCAGGTTAAAAAGGAAAATACCAACTCTGT_G_0.87	1:64941323_G_A_0.93;1:64943315_T_A_0.88;1:64945307_C_T_0.91;1:64948881_A_C_0.91;1:64954015_A_C_0.92;1:64956943_C_CT_0.83;1:64957123_G_A_0.91;1:64957628_G_GT_0.88;1:64961076_T_C_0.93;1:64964436_C_T_0.93;1:64968279_GTACAGCATAAAATCTTTTTAGATTATAATTTTTGTTTCTATTGCACATTCTCTTATGGTGGGGGAATTTCAGGTTAAAAAGGAAAATACCAACTCTGT_G_0.9;1:64968720_A_G_0.92;1:64971140_G_C_0.93;1:64972940_T_C_0.93;1:64973124_A_G_0.93;…
1	65346944	65346946	INS	gnomAD-SV_v2.1_INS_1_2343	0.090768	0.109146	0.860275	0.898723	1:65314078_C_T_0.83;1:65318507_C_T_0.86	1:65300769_C_CA_0.84;1:65303118_T_C_0.84;1:65311262_G_A_0.88;1:65314078_C_T_0.89;1:65317330_C_G_0.89;1:65318507_C_T_0.89;1:65326377_T_A_0.89;1:65335343_C_G_0.89;1:65338745_C_T_0.9;1:65338775_C_T_0.89;1:65341567_C_T_0.89;1:65355938_T_G_0.83;1:65359483_A_T_0.84;1:65360949_A_T_0.84;1:65376831_T_C_0.83
1	65682232	65682594	DEL	gnomAD-SV_v2.1_DEL_1_4377	0.325613	0.021438	0.713822	0.897794	NA	1:65665248_G_GA_0.83;1:65668473_T_G_0.84;1:65685404_TAAAC_T_0.9
1	65847849	65855200	DUP	gnomAD-SV_v2.1_DUP_1_1410	0.023462	9.4e-05	0.821633	NA	1:65855509_T_C_0.82	NA
1	66040939	66043902	DEL	gnomAD-SV_v2.1_DEL_1_4391	0.05639	0.000843	0.975571	NA	1:65998572_G_A_0.82;1:66003422_G_A_0.87;1:66012052_A_T_0.88;1:66013126_C_G_0.86;1:66014180_T_A_0.82;1:66016582_G_A_0.87;1:66020024_C_A_0.83;1:66040087_A_T_0.98;1:66051586_C_T_0.97;1:66052529_A_C_0.96	NA
1	66055925	66055927	INS	gnomAD-SV_v2.1_INS_1_2385	0.571149	0.46671	0.82963	0.896354	1:66055158_A_G_0.82;1:66056293_G_GAT_0.82;1:66056596_G_A_0.8;1:66056921_A_C_0.82;1:66057050_T_C_0.82;1:66057117_A_G_0.82;1:66057196_T_G_0.82;1:66057441_T_C_0.82;1:66057491_T_C_0.82;1:66058513_A_G_0.83;1:66058850_A_ATAAT_0.81;1:66058854_T_A_0.81;1:66059460_C_T_0.83;1:66059556_C_CT_0.81;1:66059560_G_C_0.81;1:66059663_A_T_0.82;1:66060860_G_GT_0.82;1:66060976_CAT_C_0.82;1:66061072_T_C_0.82;1:66061233…	1:66054640_G_A_0.88;1:66054713_T_C_0.89;1:66055158_A_G_0.89;1:66056293_G_GAT_0.88;1:66056542_G_A_0.88;1:66056567_CTT_C_0.86;1:66056596_G_A_0.89;1:66056921_A_C_0.89;1:66057050_T_C_0.89;1:66057117_A_G_0.9;1:66057196_T_G_0.89;1:66057441_T_C_0.89;1:66057491_T_C_0.89;1:66058000_C_T_0.81;1:66058204_G_GT_0.84;1:66058513_A_G_0.89;1:66058850_A_ATAAT_0.87;1:66058854_T_A_0.87;1:66059460_C_T_0.89;1:66059556_…
1	66079081	66079451	DEL	gnomAD-SV_v2.1_DEL_1_4394	0.141132	0.16365	0.857383	0.874449	1:66070602_G_A_0.85;1:66076358_C_T_0.85;1:66079609_C_CA_0.83;1:66080160_G_A_0.86;1:66080269_T_A_0.86;1:66080563_G_A_0.86;1:66080784_C_T_0.85;1:66081282_C_A_0.85;1:66081355_T_C_0.86;1:66082135_A_G_0.85;1:66083537_G_A_0.86;1:66084015_T_TC_0.83;1:66084016_T_TCTTC_0.81;1:66084181_A_T_0.84;1:66084309_C_T_0.86;1:66085236_G_A_0.85;1:66087742_G_T_0.86;1:66088184_G_A_0.85;1:66088951_A_G_0.84;1:66092349_A_…	1:66070602_G_A_0.87;1:66075123_A_G_0.87;1:66076358_C_T_0.86;1:66079609_C_CA_0.86;1:66080160_G_A_0.87;1:66080269_T_A_0.87;1:66080563_G_A_0.87;1:66080784_C_T_0.86;1:66081282_C_A_0.87;1:66081355_T_C_0.87;1:66082135_A_G_0.87;1:66083537_G_A_0.87;1:66084015_T_TC_0.87;1:66084016_T_TCTTC_0.84;1:66084181_A_T_0.86;1:66084309_C_T_0.87;1:66085236_G_A_0.87;1:66087742_G_T_0.87;1:66088184_G_A_0.87;1:66088951_A_…
1	66135655	66136047	DEL	gnomAD-SV_v2.1_DEL_1_4396	0.25618	0.180871	0.832912	0.883074	1:66095388_T_A_0.81;1:66096925_T_C_0.81;1:66097202_CT_C_0.81;1:66097287_A_G_0.81;1:66097294_CAA_C_0.81;1:66099438_C_G_0.81;1:66101275_G_T_0.81;1:66102755_A_ATTACT_0.8;1:66105688_A_G_0.81;1:66105702_C_T_0.81;1:66108341_T_C_0.81;1:66108914_C_A_0.81;1:66109111_G_A_0.82;1:66113175_C_G_0.83;1:66117769_GT_G_0.82;1:66118478_G_T_0.83;1:66118806_G_A_0.83;1:66125318_C_A_0.83;1:66125764_A_C_0.83;1:66126822_…	1:66075136_C_T_0.87;1:66087829_T_A_0.86;1:66090364_C_A_0.82;1:66091070_T_C_0.87;1:66091458_T_C_0.86;1:66092281_C_CT_0.87;1:66092566_C_T_0.87;1:66093708_C_T_0.87;1:66095388_T_A_0.87;1:66096379_T_TTG_0.83;1:66096925_T_C_0.87;1:66097202_CT_C_0.87;1:66097287_A_G_0.86;1:66097294_CAA_C_0.86;1:66099438_C_G_0.88;1:66101275_G_T_0.87;1:66102755_A_ATTACT_0.87;1:66105688_A_G_0.88;1:66105702_C_T_0.88;1:661083…
1	66263922	66264242	DEL	gnomAD-SV_v2.1_DEL_1_4402	0.642724	0.374293	0.352456	0.806332	NA	1:66228006_T_G_0.8;1:66228479_G_A_0.8;1:66231167_C_T_0.8;1:66235869_G_A_0.8;1:66240846_T_C_0.8;1:66254084_C_T_0.8;1:66254949_G_T_0.81;1:66255034_C_T_0.8;1:66260801_T_G_0.8;1:66265499_G_C_0.8
1	66694578	66694640	DEL	gnomAD-SV_v2.1_DEL_1_4418	0.016319	0.060818	0.809226	0.805847	1:66694579_AGTCTGTCTTCTATAGTCTGCACTGCCTGAAATTGCTTATTTTTCAGCTATTTTTAACCTAT_A_0.81	1:66694579_AGTCTGTCTTCTATAGTCTGCACTGCCTGAAATTGCTTATTTTTCAGCTATTTTTAACCTAT_A_0.81
1	67204980	67204982	INS	gnomAD-SV_v2.1_INS_1_2438	0.07617	0.000187	0.863654	NA	1:67204980_G_GTGGGAGAAAA_0.86;1:67204985_A_AGCTTC_0.86;1:67204987_G_GGTT_0.86;1:67204991_T_TTTCAGATTAATGGTCCAGACCTAAA_0.86	NA
1	67208143	67208548	DEL	gnomAD-SV_v2.1_DEL_1_4436	0.025118	0.000936	0.905333	NA	1:67207487_A_G_0.89;1:67208046_T_G_0.91;1:67208740_C_T_0.91;1:67213069_AT_A_0.8;1:67217472_C_T_0.82;1:67220137_A_G_0.84	NA
1	67255223	67255225	INS	gnomAD-SV_v2.1_INS_1_2441	0.081371	0.000655	0.807356	NA	1:67241280_A_G_0.81;1:67247822_C_T_0.81	NA
1	67291971	67291973	INS	gnomAD-SV_v2.1_INS_1_2443	0.042688	0.000281	0.853074	NA	1:67284399_C_T_0.84;1:67290956_G_A_0.85;1:67291247_C_T_0.85	NA
1	67345645	67345647	INS	gnomAD-SV_v2.1_INS_1_2445	0.032275	0.000281	0.865328	NA	1:67336750_T_C_0.86;1:67338812_T_C_0.87;1:67340384_C_T_0.86;1:67343416_G_A_0.87;1:67349743_T_A_0.87;1:67350329_C_T_0.87;1:67351168_A_C_0.87;1:67351170_C_T_0.87	NA
1	68042518	68042520	INS	gnomAD-SV_v2.1_INS_1_2478	0.011022	0	0.882454	NA	1:68041534_A_G_0.85;1:68043668_C_A_0.88;1:68047080_G_A_0.88	NA
1	68641984	68642053	DUP	gnomAD-SV_v2.1_DUP_1_1441	0.057446	0.046991	0.841568	0.851689	1:68636509_T_A_0.83;1:68641930_G_A_0.84	1:68636509_T_A_0.83;1:68641930_G_A_0.85
1	68727886	68727959	DUP	gnomAD-SV_v2.1_DUP_1_1443	0.035114	0.09014	0.894992	0.922541	1:68723870_A_C_0.89;1:68724014_T_A_0.88;1:68724015_C_T_0.88;1:68725427_T_A_0.89;1:68725521_A_G_0.89;1:68725665_C_T_0.89;1:68725890_G_A_0.89;1:68726643_T_TA_0.89;1:68726647_T_A_0.89;1:68726651_T_A_0.89;1:68726830_C_T_0.89;1:68727092_C_T_0.89	1:68720167_A_G_0.81;1:68720412_G_T_0.9;1:68720435_C_T_0.89;1:68720448_T_A_0.9;1:68720758_G_A_0.92;1:68721237_T_C_0.91;1:68721519_C_A_0.92;1:68723870_A_C_0.92;1:68724014_T_A_0.89;1:68724015_C_T_0.89;1:68725427_T_A_0.92;1:68725521_A_G_0.92;1:68725665_C_T_0.92;1:68725890_G_A_0.92;1:68726643_T_TA_0.91;1:68726647_T_A_0.91;1:68726651_T_A_0.9;1:68726830_C_T_0.9;1:68727092_C_T_0.92
1	68888449	68888513	DEL	gnomAD-SV_v2.1_DEL_1_4524	0.025471	9.4e-05	0.852649	NA	1:68878412_A_C_0.84;1:68878771_C_T_0.85;1:68879635_C_T_0.84;1:68879660_C_T_0.84;1:68880979_A_G_0.85;1:68881845_G_C_0.85;1:68882131_C_T_0.84;1:68882339_T_C_0.84;1:68883971_G_C_0.82;1:68885933_C_A_0.85;1:68885991_C_A_0.85;1:68887897_G_A_0.85;1:68888450_AGTCTGTTAGAAAATTATGTTGGCTCTCTCCTCAAAATATATTCAGAATTCTATTTCTTATCAC_A_0.83;1:68888649_G_A_0.85;1:68891574_C_T_0.85;1:68894779_C_T_0.84;1:68895118_A_G_0…	NA
1	69020027	69021224	DEL	gnomAD-SV_v2.1_DEL_1_4527	0.019654	0	0.978655	NA	1:68998009_C_T_0.97;1:68999745_G_A_0.95;1:69000971_G_A_0.98;1:69003875_T_C_0.95;1:69006433_G_T_0.95;1:69006435_A_T_0.95;1:69012339_T_A_0.92;1:69015073_T_G_0.91;1:69034922_T_G_0.97	NA
1	69055309	69055457	DUP	gnomAD-SV_v2.1_DUP_1_1447	0.17224	0.321203	0.873982	0.858143	1:69049234_A_G_0.87;1:69053020_G_A_0.87	1:69049234_A_G_0.85;1:69053020_G_A_0.86
1	69479744	69480568	DEL	gnomAD-SV_v2.1_DEL_1_4553	0.013586	9.4e-05	0.907428	NA	1:69453583_G_A_0.9;1:69459042_G_T_0.9;1:69484574_C_T_0.91;1:69486853_T_C_0.87;1:69504261_G_A_0.8	NA
1	69996393	69996395	INS	gnomAD-SV_v2.1_INS_1_2551	0.029054	0.000752	0.978853	NA	1:69982467_T_A_0.94;1:69984216_A_G_0.9;1:69985364_C_T_0.93;1:69986521_A_G_0.93;1:70003033_A_G_0.95;1:70004383_A_C_0.97;1:70010001_A_G_0.91;1:70010297_C_T_0.91;1:70014274_C_T_0.91;1:70014478_A_AT_0.97;1:70016728_G_C_0.98;1:70022428_A_G_0.89;1:70029097_A_G_0.97;1:70036347_TTTTG_T_0.92	NA
1	70068170	70068172	INS	gnomAD-SV_v2.1_INS_1_2554	0.088956	0.000374	0.852261	NA	1:70048350_C_G_0.85;1:70052476_C_T_0.85;1:70055779_T_C_0.85;1:70057966_C_T_0.83;1:70064585_G_A_0.85;1:70073380_C_A_0.81;1:70074025_T_G_0.82;1:70080220_C_T_0.82;1:70082468_G_A_0.82;1:70082607_T_C_0.82;1:70082790_G_A_0.82;1:70086572_A_C_0.82;1:70087547_A_G_0.82;1:70091379_C_G_0.82;1:70096058_A_G_0.81;1:70100324_C_T_0.82;1:70102127_C_G_0.82;1:70102972_G_A_0.82;1:70105078_G_T_0.82;1:70105528_A_G_0.82…	NA
1	70091055	70091057	INS	gnomAD-SV_v2.1_INS_1_2556	0.250413	0.328466	0.893082	0.892288	1:70082624_T_C_0.86;1:70097256_G_A_0.89;1:70105082_G_C_0.85;1:70109923_CAA_C_0.81	1:70082624_T_C_0.89;1:70084699_A_G_0.89;1:70085967_T_G_0.89;1:70095246_A_G_0.89;1:70095896_T_C_0.89;1:70097256_G_A_0.89;1:70105082_G_C_0.87;1:70106000_G_A_0.87;1:70107422_T_G_0.86;1:70107655_C_T_0.87;1:70109923_CAA_C_0.85;1:70110844_CT_C_0.85;1:70114398_C_G_0.87;1:70114584_G_C_0.87;1:70114732_T_C_0.87
1	70093544	70093546	INS	gnomAD-SV_v2.1_INS_1_2557	0.046891	0.11666	0.851984	0.877182	1:70092051_G_A_0.8;1:70093928_T_TA_0.85	1:70039623_A_T_0.85;1:70041197_A_G_0.84;1:70041212_C_T_0.84;1:70041585_T_C_0.84;1:70044772_T_G_0.84;1:70045039_T_C_0.85;1:70045579_A_T_0.84;1:70048092_A_T_0.85;1:70048120_GT_G_0.85;1:70048269_A_C_0.85;1:70048623_T_C_0.85;1:70050238_A_G_0.85;1:70051860_C_G_0.85;1:70054328_A_G_0.85;1:70055446_TG_T_0.85;1:70057107_A_G_0.86;1:70063085_A_G_0.85;1:70069270_A_G_0.86;1:70073813_A_T_0.86;1:70076433_T_C_0.…
1	70106375	70106377	INS	gnomAD-SV_v2.1_INS_1_2559	0.074897	0.000281	0.844138	NA	1:70104042_G_A_0.84;1:70105873_A_G_0.84;1:70110642_T_C_0.83	NA
1	70132942	70132944	INS	gnomAD-SV_v2.1_INS_1_2560	0.053827	0.000187	0.843734	NA	1:70090000_A_G_0.8;1:70096558_T_C_0.82;1:70105581_A_G_0.82;1:70107495_A_C_0.81;1:70115647_G_T_0.83;1:70118589_T_C_0.83;1:70119840_A_G_0.84;1:70126231_T_G_0.83;1:70134796_G_A_0.84	NA
1	70240553	70240555	INS	gnomAD-SV_v2.1_INS_1_2568	0.028025	0.00103	0.862967	NA	1:70235705_T_C_0.86	NA
1	70412343	70412345	INS	gnomAD-SV_v2.1_INS_1_2581	0.033464	0.056433	0.87118	0.886234	1:70321381_G_A_0.8;1:70321965_T_A_0.8;1:70355981_A_G_0.84;1:70371771_C_A_0.83;1:70376661_C_T_0.82;1:70376833_C_G_0.84;1:70389401_G_C_0.85;1:70392399_G_T_0.85;1:70399182_G_T_0.84;1:70410824_G_A_0.87;1:70416795_A_G_0.85	1:70354273_G_A_0.82;1:70355981_A_G_0.82;1:70361880_A_C_0.82;1:70363363_TA_T_0.82;1:70369739_G_A_0.82;1:70371771_C_A_0.82;1:70376661_C_T_0.82;1:70376833_C_G_0.82;1:70382785_A_T_0.82;1:70385871_G_T_0.82;1:70389269_T_A_0.82;1:70389401_G_C_0.81;1:70392389_C_T_0.82;1:70392399_G_T_0.82;1:70399182_G_T_0.82;1:70399318_A_G_0.82;1:70402826_T_G_0.82;1:70403267_T_A_0.82;1:70404176_G_T_0.82;1:70410824_G_A_0.8…
1	70768075	70768434	DEL	gnomAD-SV_v2.1_DEL_1_4629	0.195303	0.095055	0.844267	0.870433	1:70818576_T_G_0.84	1:70761239_C_T_0.87;1:70761389_C_G_0.87;1:70762310_A_G_0.87;1:70764165_C_T_0.86;1:70764378_A_G_0.86;1:70764703_T_C_0.86;1:70769044_T_A_0.87;1:70769906_C_T_0.86;1:70773564_G_A_0.86;1:70775172_C_G_0.83;1:70775743_C_A_0.86;1:70778513_T_A_0.86;1:70783533_A_G_0.86;1:70783732_T_C_0.87;1:70784512_T_C_0.86;1:70789094_A_G_0.87;1:70791077_A_G_0.86;1:70794302_G_A_0.86;1:70794740_AAAAC_A_0.86;1:70795885_TA_T…
1	70867416	70867418	INS	gnomAD-SV_v2.1_INS_1_2611	0.016488	0.000281	0.852335	NA	1:70868858_C_T_0.85;1:70872555_T_C_0.83;1:70872880_T_A_0.82;1:70876113_C_A_0.8;1:70876241_A_T_0.8;1:70878109_T_G_0.82	NA
1	70912421	70912423	INS	gnomAD-SV_v2.1_INS_1_2614	0.148576	0.078472	0.771077	0.860627	NA	1:70909582_C_G_0.86;1:70912905_A_C_0.84;1:70914148_A_G_0.86;1:70914791_C_T_0.86
1	71081796	71081798	INS	gnomAD-SV_v2.1_INS_1_2627	0.058896	0.009556	0.847652	0.903393	1:71054470_C_T_0.81;1:71077430_T_C_0.85;1:71080794_T_C_0.85	1:71046535_T_C_0.9;1:71054470_C_T_0.85;1:71059561_A_G_0.89;1:71060709_G_A_0.9;1:71061644_GT_G_0.9;1:71062575_G_A_0.82;1:71063896_G_T_0.85;1:71064015_C_T_0.88;1:71066288_T_G_0.9;1:71066516_G_A_0.9;1:71071032_T_C_0.9;1:71072046_C_T_0.87;1:71074472_A_G_0.9;1:71075238_C_T_0.89;1:71076324_G_A_0.9;1:71077430_T_C_0.9;1:71079228_C_T_0.9;1:71080794_T_C_0.9;1:71084079_A_G_0.9;1:71084850_A_G_0.9
1	71148687	71149047	DEL	gnomAD-SV_v2.1_DEL_1_4649	0.309126	0.143782	0.788118	0.88727	NA	1:71126765_C_T_0.84;1:71126822_G_A_0.84;1:71127061_A_G_0.84;1:71131173_T_G_0.84;1:71134588_T_C_0.84;1:71142202_T_C_0.88;1:71142724_T_A_0.88;1:71144073_G_A_0.87;1:71148359_G_A_0.88;1:71148414_T_G_0.89;1:71149377_G_A_0.88;1:71149868_A_G_0.89;1:71150855_A_G_0.88;1:71152441_G_A_0.89;1:71152679_G_A_0.88;1:71152713_G_A_0.88;1:71152829_A_G_0.89;1:71153178_G_C_0.89;1:71153279_G_C_0.88;1:71153312_C_T_0.88…
1	71162299	71162522	DEL	gnomAD-SV_v2.1_DEL_1_4650	0.028413	9.4e-05	0.961851	NA	1:71161533_G_A_0.95;1:71162300_ATCAGAGTTGAGTTTTGTTTTCCGTTTTGTATAGTTTTTCTAAGCCACAGATTCTTGATAAAGATTTTCTTCCCTGCTCTATTTCAGTTTCAAT_A_0.93;1:71165969_A_C_0.96;1:71172710_T_C_0.87;1:71175162_C_T_0.89;1:71176224_A_G_0.84;1:71176945_C_T_0.84;1:71178486_C_CA_0.95;1:71178873_A_G_0.93;1:71180433_G_T_0.96;1:71187864_A_T_0.84	NA
1	71237362	71240327	DEL	gnomAD-SV_v2.1_DEL_1_4660	0.08697	0.033889	0.969004	0.98452	1:71229332_A_G_0.95;1:71233923_T_C_0.97;1:71243479_G_A_0.97;1:71245423_A_G_0.97;1:71248283_G_A_0.96;1:71249985_G_A_0.96;1:71250006_A_T_0.96;1:71250510_A_T_0.96;1:71255441_G_A_0.87;1:71259943_A_G_0.87;1:71263540_A_G_0.87;1:71265264_G_A_0.88;1:71266070_C_CA_0.82;1:71272541_G_T_0.88;1:71273517_C_G_0.88	1:71157423_T_C_0.87;1:71162456_T_C_0.87;1:71171491_C_T_0.91;1:71175515_G_T_0.89;1:71175605_C_A_0.92;1:71177272_C_CA_0.91;1:71177336_G_A_0.92;1:71178427_G_A_0.92;1:71179712_G_A_0.92;1:71181278_T_G_0.92;1:71181379_A_G_0.93;1:71181591_G_A_0.92;1:71182147_T_A_0.92;1:71188675_C_T_0.95;1:71195283_T_C_0.95;1:71202936_T_C_0.94;1:71207367_A_T_0.95;1:71229332_A_G_0.98;1:71233923_T_C_0.98;1:71243479_G_A_0.9…
1	71305448	71306004	DUP	gnomAD-SV_v2.1_DUP_1_1474	0.011427	9.4e-05	0.93505	NA	1:71181461_G_C_0.88;1:71238620_T_C_0.85;1:71248335_G_A_0.89;1:71249585_T_C_0.89;1:71260615_CAAAAATAAAAA_C_0.89;1:71263855_C_T_0.81;1:71267247_A_G_0.86;1:71271170_C_T_0.8;1:71278848_G_A_0.94;1:71280675_A_G_0.89;1:71308013_T_C_0.82;1:71318274_G_A_0.82;1:71345704_G_A_0.92	NA
1	71428056	71428143	DEL	gnomAD-SV_v2.1_DEL_1_4672	0.013714	0	0.883882	NA	1:71410422_C_T_0.82;1:71413209_T_C_0.82;1:71413416_G_A_0.82;1:71413886_C_G_0.82;1:71415456_A_G_0.84;1:71416143_A_C_0.85;1:71419723_T_C_0.85;1:71425164_T_C_0.85;1:71425589_G_A_0.84;1:71428055_GATTCTAAATGTAAAATTAGCTCTGTCTGTTACAGGAAAGCCATCAACTGGGCAGTGTATTAGTCTGTTCCCTCACTGCCAACAAAGAC_G_0.88;1:71429188_T_C_0.83;1:71430574_A_G_0.85;1:71431004_G_A_0.85;1:71431224_G_GT_0.84;1:71434160_C_A_0.85;1:71434481…	NA
1	71487179	71489773	DEL	gnomAD-SV_v2.1_DEL_1_4675	0.027269	0	0.975788	NA	1:71461709_A_G_0.97;1:71464317_G_A_0.97;1:71464687_A_AC_0.97;1:71466919_T_C_0.96;1:71480576_A_T_0.97;1:71485158_C_G_0.98;1:71485624_G_A_0.98;1:71490102_G_T_0.96;1:71490797_C_A_0.87;1:71493028_A_G_0.9;1:71493823_C_T_0.88;1:71493904_T_C_0.86;1:71494517_G_A_0.88	NA
1	71525114	71525174	DUP	gnomAD-SV_v2.1_DUP_1_1477	0.021092	0	0.874973	NA	1:71493919_GT_G_0.81;1:71495849_A_T_0.81;1:71497873_G_A_0.81;1:71503940_G_A_0.81;1:71504221_C_T_0.8;1:71504718_C_T_0.82;1:71506295_G_GA_0.83;1:71506793_C_T_0.82;1:71509616_C_T_0.84;1:71516001_A_G_0.84;1:71516103_A_AT_0.84;1:71517387_C_A_0.84;1:71521618_T_C_0.84;1:71522738_C_T_0.87;1:71523620_T_C_0.87;1:71523802_G_T_0.87;1:71530871_C_T_0.87;1:71541528_G_C_0.83;1:71544629_G_A_0.84;1:71546977_T_C_0.…	NA
1	71777958	71778010	DEL	gnomAD-SV_v2.1_DEL_1_4700	0.036049	0.000281	0.803694	NA	1:71777958_ATTTCTTGAGAAATAAATATGTAACTGCCTTTAATTACAACAACATAAGGTTT_A_0.8	NA
1	71820335	71820337	INS	gnomAD-SV_v2.1_INS_1_2662	0.045041	0.000468	0.893951	NA	1:71770766_G_A_0.87;1:71771215_T_C_0.87;1:71771282_G_C_0.87;1:71772747_G_A_0.87;1:71772943_A_G_0.87;1:71773282_A_G_0.87;1:71773313_T_C_0.87;1:71773500_G_C_0.87;1:71773542_A_G_0.87;1:71774370_G_A_0.87;1:71775002_TA_T_0.87;1:71775013_C_T_0.87;1:71775308_C_T_0.87;1:71775647_T_G_0.87;1:71775920_C_T_0.87;1:71776170_G_A_0.86;1:71776212_A_G_0.8;1:71776730_T_C_0.87;1:71776806_T_C_0.87;1:71776988_G_C_0.86…	NA
1	71828461	71828928	DEL	gnomAD-SV_v2.1_DEL_1_4706	0.00391	0.017038	NA	0.816529	NA	1:71777931_A_G_0.82
1	72449619	72450032	DEL	gnomAD-SV_v2.1_DEL_1_4736	0.054789	0.142081	0.913515	0.948501	1:72384849_A_C_0.9;1:72403266_C_T_0.9;1:72405558_T_G_0.9;1:72412696_G_A_0.89;1:72417048_A_G_0.9;1:72422486_A_T_0.9;1:72434482_A_AT_0.9;1:72439723_T_C_0.91;1:72439776_T_C_0.91;1:72451264_G_A_0.81;1:72460789_G_A_0.82;1:72462363_G_A_0.81;1:72462875_T_C_0.81;1:72470514_C_T_0.82	1:72384849_A_C_0.94;1:72385590_A_G_0.94;1:72392785_C_G_0.94;1:72400235_T_C_0.93;1:72400656_A_G_0.94;1:72401207_AGTGT_A_0.84;1:72403266_C_T_0.94;1:72403925_G_T_0.93;1:72405558_T_G_0.94;1:72412696_G_A_0.92;1:72416763_T_C_0.94;1:72417048_A_G_0.94;1:72422486_A_T_0.94;1:72424261_A_C_0.94;1:72428212_C_T_0.94;1:72431018_A_G_0.95;1:72433355_A_T_0.95;1:72434482_A_AT_0.95;1:72436138_T_C_0.95;1:72439152_C_T…
1	72458234	72458236	INS	gnomAD-SV_v2.1_INS_1_2693	0.115424	0.111069	0.926522	0.943035	1:72456816_C_T_0.93;1:72457356_GT_G_0.92;1:72463032_C_T_0.81;1:72463604_C_A_0.85;1:72469332_T_C_0.85;1:72477924_A_G_0.85;1:72479314_T_C_0.85;1:72482067_T_C_0.82;1:72482645_T_C_0.85;1:72505250_A_G_0.84;1:72505465_C_T_0.84	1:72387666_G_A_0.84;1:72388177_T_G_0.84;1:72388283_G_A_0.84;1:72389076_A_C_0.82;1:72398245_T_C_0.83;1:72400182_A_G_0.84;1:72402880_G_A_0.85;1:72405028_C_T_0.84;1:72408842_CTT_C_0.83;1:72410944_G_A_0.84;1:72412146_C_T_0.85;1:72414179_T_TGTGTGA_0.81;1:72415538_A_G_0.84;1:72416207_C_G_0.85;1:72416519_T_G_0.85;1:72416801_C_A_0.85;1:72418927_T_G_0.85;1:72418981_T_A_0.85;1:72419631_G_A_0.85;1:72421349_…
1	72609866	72610189	DEL	gnomAD-SV_v2.1_DEL_1_4746	0.122323	0.257454	0.928776	0.858958	1:72580895_T_TA_0.85;1:72580896_T_TA_0.85;1:72591145_T_TA_0.91;1:72599191_T_A_0.91;1:72600038_G_A_0.9;1:72602756_G_A_0.92;1:72603378_C_A_0.93;1:72606298_T_C_0.91;1:72606383_T_A_0.91;1:72607638_A_G_0.92;1:72607649_T_TA_0.92;1:72609333_A_G_0.91;1:72609647_G_A_0.86;1:72610121_ACAGATAAC_A_0.92;1:72610132_ACTACATATAT_A_0.91;1:72610146_CATAAACTGTAAATGCTATGGGATATGAATTTAATTCAGGACAT_C_0.92;1:72611772_G_A_…	1:72562125_T_C_0.84;1:72562330_C_CTTTTA_0.82;1:72562478_G_A_0.82;1:72562479_G_T_0.82;1:72567065_G_A_0.84;1:72569309_G_T_0.84;1:72570425_G_A_0.84;1:72572222_GA_G_0.82;1:72574617_C_T_0.84;1:72577733_TGAA_T_0.84;1:72579373_A_G_0.84;1:72580895_T_TA_0.83;1:72580896_T_TA_0.82;1:72584796_G_A_0.84;1:72585353_G_C_0.83;1:72586342_A_T_0.84;1:72589319_G_T_0.84;1:72591145_T_TA_0.84;1:72599191_T_A_0.84;1:72600…
1	72626845	72626847	INS	gnomAD-SV_v2.1_INS_1_2698	0.020962	9.4e-05	0.875984	NA	1:72625492_A_G_0.87;1:72637748_T_C_0.86;1:72637749_A_T_0.86;1:72644408_T_A_0.87;1:72666000_C_T_0.87;1:72670988_C_A_0.86;1:72671990_C_A_0.88;1:72677895_TTATC_T_0.87;1:72680001_C_T_0.87;1:72683204_G_T_0.87	NA
1	72717853	72717855	INS	gnomAD-SV_v2.1_INS_1_2701	0.338796	0.001311	0.888664	NA	1:72717854_T_TCTCGGCTCACCACAACCTCCATCTCCCGGGTTCAGGCAATTCTCCTGTCTCAGCCTCCCAA_0.85;1:72720553_AT_A_0.89;1:72722627_GA_G_0.89;1:72723527_CA_C_0.81;1:72724012_G_T_0.81;1:72725001_G_A_0.81;1:72726564_G_A_0.81;1:72729260_C_A_0.81;1:72730945_T_G_0.81;1:72735492_AATGC_A_0.81;1:72736625_T_G_0.82;1:72737710_C_T_0.81;1:72739225_T_C_0.81;1:72739564_T_C_0.8;1:72743768_A_G_0.81;1:72744578_T_C_0.82	NA
1	72754895	72755492	DEL	gnomAD-SV_v2.1_DEL_1_4760	0.087606	0.149363	0.84221	0.83631	1:72750470_G_A_0.84;1:72752073_G_A_0.84;1:72754314_C_T_0.84	1:72750470_G_A_0.83;1:72751552_A_G_0.83;1:72752073_G_A_0.82;1:72752939_C_T_0.83;1:72753112_A_G_0.84;1:72753825_A_T_0.81;1:72753956_T_C_0.83;1:72754123_A_G_0.83;1:72754314_C_T_0.84;1:72754788_T_C_0.83;1:72764289_C_T_0.83;1:72764430_A_G_0.83
1	72755343	72764074	DEL	gnomAD-SV_v2.1_DEL_1_4761	0.090862	0.166073	0.981348	0.991199	1:72750470_G_A_0.98;1:72752073_G_A_0.97;1:72754314_C_T_0.98	1:72721237_T_TTC_0.89;1:72723211_T_A_0.92;1:72724409_A_C_0.92;1:72738699_T_C_0.92;1:72739527_A_C_0.9;1:72742387_C_T_0.93;1:72744950_C_G_0.92;1:72745157_TA_T_0.93;1:72745962_A_G_0.92;1:72750470_G_A_0.99;1:72751552_A_G_0.98;1:72752073_G_A_0.97;1:72752939_C_T_0.98;1:72753112_A_G_0.99;1:72753825_A_T_0.93;1:72753956_T_C_0.98;1:72754123_A_G_0.98;1:72754314_C_T_0.99;1:72754788_T_C_0.98;1:72764289_C_T_0.…
1	72766323	72811839	DEL	gnomAD-SV_v2.1_DEL_1_4763	0.547232	0.642576	0.994448	0.99922	1:72751134_C_T_0.99;1:72751185_T_C_0.99;1:72755105_C_G_0.99;1:72758984_C_T_0.82;1:72764376_T_C_0.85;1:72765116_G_A_0.99;1:72811904_G_T_0.82;1:72812249_A_G_0.83;1:72812324_G_A_0.83;1:72812440_G_A_0.99;1:72812657_A_G_0.83;1:72812747_C_T_0.83;1:72813129_C_T_0.99;1:72813256_A_T_0.83	1:72748669_A_C_0.98;1:72750500_A_G_0.99;1:72751134_C_T_0.99;1:72751185_T_C_0.99;1:72752230_T_C_0.93;1:72755105_C_G_0.99;1:72764376_T_C_1.0;1:72765116_G_A_1.0;1:72811904_G_T_0.99;1:72812249_A_G_0.99;1:72812324_G_A_1.0;1:72812440_G_A_0.99;1:72812657_A_G_0.99;1:72812747_C_T_0.99;1:72813129_C_T_0.99;1:72813218_C_A_0.99;1:72813256_A_T_0.99;1:72819612_T_C_0.94;1:72823713_C_T_0.94;1:72824855_G_A_0.92;1:…
1	72972264	72972328	DUP	gnomAD-SV_v2.1_DUP_1_1489	0.034869	9.4e-05	0.864621	NA	1:72962155_G_T_0.85;1:72966658_C_T_0.86;1:72970665_C_G_0.86;1:72976928_TAAAC_T_0.86;1:72978687_G_C_0.85;1:72981978_AG_A_0.86;1:72982534_T_A_0.86;1:72982535_C_A_0.86	NA
1	73768796	73769134	DEL	gnomAD-SV_v2.1_DEL_1_4826	0.325826	0.370931	0.889419	0.882604	1:73766431_G_T_0.83;1:73767064_C_G_0.89;1:73767587_C_T_0.8;1:73768276_G_T_0.89;1:73769330_G_T_0.88;1:73771457_A_G_0.88;1:73771528_A_G_0.88;1:73771766_T_C_0.89;1:73772082_CA_C_0.88;1:73772141_TG_T_0.85;1:73772904_TCGCA_T_0.88;1:73772981_A_C_0.89;1:73773043_T_C_0.88;1:73773048_T_C_0.88;1:73773189_G_A_0.89;1:73773255_A_G_0.89;1:73773410_T_TA_0.85;1:73775513_A_G_0.88;1:73776570_C_CAG_0.88;1:73776673_…	1:73766431_G_T_0.88;1:73767064_C_G_0.88;1:73767587_C_T_0.88;1:73768276_G_T_0.88;1:73769279_G_A_0.87;1:73769330_G_T_0.87;1:73771457_A_G_0.88;1:73771528_A_G_0.87;1:73771766_T_C_0.87;1:73772082_CA_C_0.87;1:73772141_TG_T_0.85;1:73772144_G_A_0.85;1:73772904_TCGCA_T_0.87;1:73772981_A_C_0.88;1:73773043_T_C_0.87;1:73773048_T_C_0.87;1:73773189_G_A_0.88;1:73773255_A_G_0.88;1:73773410_T_TA_0.88;1:73775513_A…
1	73911094	73911096	INS	gnomAD-SV_v2.1_INS_1_2766	0.079938	0.00431	0.829648	NA	1:73963048_C_T_0.83	NA
1	74312174	74312682	DEL	gnomAD-SV_v2.1_DEL_1_4853	0.208479	0.303448	0.850582	0.798575	1:74321238_A_G_0.85	NA
1	74431625	74431627	INS	gnomAD-SV_v2.1_INS_1_2786	0.012572	0	0.836493	NA	1:74431626_G_GGATGTTATTTGTATTCCTAGGTATTTAATACCTAGGTATTTACCTAGGTATTTAATACCTAGGTATTTAATACCT_0.84	NA
1	74432334	74435249	DEL	gnomAD-SV_v2.1_DEL_1_4869	0.017082	0	0.829302	NA	1:74419374_C_T_0.82;1:74421628_A_G_0.82;1:74422280_T_A_0.83;1:74426908_C_A_0.82	NA
1	74525022	74525024	INS	gnomAD-SV_v2.1_INS_1_2789	0.080104	0.000187	0.883525	NA	1:74522280_A_G_0.88;1:74529083_TG_T_0.88;1:74529510_TTTAAA_T_0.88;1:74548857_A_G_0.88;1:74549314_T_A_0.88;1:74551699_A_T_0.88;1:74560692_G_A_0.88;1:74564179_C_T_0.88;1:74566165_C_A_0.88	NA
1	74908546	74908548	INS	gnomAD-SV_v2.1_INS_1_2810	0.022676	0	0.88189	NA	1:74877909_G_A_0.82;1:74880991_C_A_0.82;1:74882806_AAGAG_A_0.81;1:74885628_G_A_0.82;1:74895344_G_A_0.83;1:74907712_AC_A_0.88;1:74907779_A_ATAAGATC_0.88;1:74910340_G_A_0.88;1:74916041_A_G_0.88;1:74917818_A_G_0.88;1:74919587_A_G_0.88;1:74924369_G_A_0.88	NA
1	74984528	74985253	DEL	gnomAD-SV_v2.1_DEL_1_4904	0.255365	0.019663	0.908857	0.920679	1:74978977_T_C_0.91;1:74982905_A_C_0.91;1:74983509_A_C_0.91;1:74983681_G_A_0.9;1:74984220_T_C_0.91	1:74978977_T_C_0.85;1:74979527_T_C_0.8;1:74980474_T_C_0.84;1:74980624_T_C_0.84;1:74981547_A_T_0.84;1:74981568_G_A_0.84;1:74981625_G_A_0.84;1:74982225_G_A_0.82;1:74982228_G_C_0.82;1:74982291_C_T_0.82;1:74982905_A_C_0.92;1:74983509_A_C_0.92;1:74983681_G_A_0.92;1:74983721_C_T_0.84;1:74983782_A_G_0.8;1:74984208_G_T_0.8;1:74984220_T_C_0.92;1:74989646_C_A_0.89;1:74990379_T_C_0.9;1:74992530_A_G_0.9;1:75…
1	75148043	75148045	INS	gnomAD-SV_v2.1_INS_1_2828	0.041281	0.17493	0.906513	0.927273	1:75138436_GATATTCTCCCTTCCAAT_G_0.85;1:75146057_A_T_0.91	1:75138436_GATATTCTCCCTTCCAAT_G_0.89;1:75146057_A_T_0.93;1:75147840_C_T_0.92;1:75148630_T_C_0.92;1:75150381_G_T_0.9;1:75155044_A_G_0.91;1:75156257_T_C_0.9
1	75148236	75148292	DEL	gnomAD-SV_v2.1_DEL_1_4909	0.014472	0.035457	0.835012	0.798861	1:75148235_ATCATAACATTAAAAAACAAATAAAAAGAAAATAAATTAGAATTTTAAATTATTATAT_A_0.84	NA
1	75192888	75192890	INS	gnomAD-SV_v2.1_INS_1_2831	0.182651	0.535855	0.919489	0.869146	1:75189847_T_C_0.91;1:75192338_C_G_0.92;1:75197283_G_T_0.92;1:75197614_G_T_0.92;1:75199973_T_C_0.91;1:75205344_A_C_0.92;1:75207320_G_A_0.92;1:75209312_A_G_0.91;1:75209522_G_A_0.91;1:75211738_T_C_0.91;1:75213088_G_A_0.9;1:75213503_G_GTA_0.88;1:75213566_CAT_C_0.9;1:75213619_G_T_0.91;1:75214390_G_C_0.91;1:75216449_C_T_0.9;1:75218612_GC_G_0.91;1:75219066_C_G_0.91;1:75219125_T_C_0.91;1:75220929_A_G_0.…	1:75189847_T_C_0.86;1:75192338_C_G_0.87;1:75197283_G_T_0.85;1:75197614_G_T_0.87;1:75199973_T_C_0.86;1:75205344_A_C_0.86;1:75207320_G_A_0.87;1:75209312_A_G_0.86;1:75209522_G_A_0.87;1:75211738_T_C_0.86;1:75213088_G_A_0.85;1:75213503_G_GTA_0.85;1:75213566_CAT_C_0.85;1:75213619_G_T_0.86;1:75214390_G_C_0.87;1:75216449_C_T_0.86;1:75218612_GC_G_0.86;1:75219066_C_G_0.86;1:75219125_T_C_0.86;1:75220929_A_G…
1	75215124	75215126	INS	gnomAD-SV_v2.1_INS_1_2833	0.011539	0	0.894254	NA	1:75192770_T_C_0.84;1:75196617_G_A_0.84;1:75204172_G_A_0.88;1:75205896_T_C_0.89;1:75207769_A_G_0.89;1:75209481_G_A_0.84;1:75212920_T_G_0.84;1:75218809_A_C_0.84;1:75224039_T_A_0.89;1:75230644_T_G_0.8	NA
1	75301684	75301686	INS	gnomAD-SV_v2.1_INS_1_2836	0.072503	0.18884	0.892194	0.886837	1:75297392_T_A_0.89;1:75311145_A_G_0.87;1:75316299_T_G_0.81;1:75324938_G_A_0.81;1:75332745_T_C_0.81;1:75336371_G_A_0.81;1:75336693_T_C_0.82;1:75343252_C_A_0.82;1:75367075_G_A_0.82;1:75372506_G_A_0.82;1:75385777_C_A_0.82;1:75391394_A_G_0.81;1:75395679_G_A_0.82;1:75401402_A_T_0.81;1:75405275_C_T_0.81;1:75408016_G_A_0.81;1:75412424_T_C_0.81	1:75278859_A_C_0.83;1:75281155_T_C_0.89;1:75283564_T_C_0.88;1:75286373_T_C_0.88;1:75286774_C_T_0.89;1:75287861_G_GT_0.88;1:75287878_ATG_A_0.88;1:75289812_T_G_0.89;1:75291607_T_A_0.88;1:75297392_T_A_0.88;1:75306929_T_TAA_0.86;1:75309655_G_C_0.88;1:75311145_A_G_0.89
1	75557159	75557161	INS	gnomAD-SV_v2.1_INS_1_2842	0.415615	0.218779	0.868997	0.936656	1:75530034_G_A_0.81;1:75530129_T_G_0.81;1:75530639_G_C_0.81;1:75535701_T_C_0.82;1:75538639_C_T_0.82;1:75539264_C_T_0.82;1:75539582_C_CT_0.82;1:75540169_G_A_0.83;1:75542486_G_A_0.86;1:75545757_C_G_0.87;1:75547063_G_A_0.87;1:75547270_T_C_0.87;1:75549806_T_C_0.84;1:75552381_A_T_0.87;1:75563976_A_G_0.86;1:75567975_C_A_0.86;1:75571542_A_G_0.82;1:75572434_CATT_C_0.85;1:75576192_T_C_0.85;1:75576617_T_A_…	1:75472141_A_G_0.91;1:75473749_G_A_0.91;1:75474591_G_A_0.93;1:75475363_T_C_0.92;1:75475531_A_G_0.93;1:75478524_G_A_0.92;1:75482103_C_T_0.93;1:75485126_G_A_0.93;1:75485553_G_A_0.92;1:75486214_A_G_0.93;1:75488273_T_C_0.93;1:75489718_AT_A_0.93;1:75492346_G_GA_0.91;1:75493108_T_C_0.92;1:75493448_C_T_0.93;1:75495567_C_A_0.93;1:75496003_C_T_0.92;1:75496618_C_T_0.93;1:75496845_C_A_0.93;1:75497242_G_C_0.…
1	75703532	75703534	INS	gnomAD-SV_v2.1_INS_1_2845	0.002573	0.010409	NA	0.904839	NA	1:75665874_G_T_0.83;1:75681721_T_G_0.88;1:75688101_T_G_0.9
1	75802830	75802832	INS	gnomAD-SV_v2.1_INS_1_2850	0.002779	0.01477	NA	0.817361	NA	1:75721164_A_T_0.82
1	75804934	75804936	INS	gnomAD-SV_v2.1_INS_1_2851	0.047752	0.000281	0.839221	NA	1:75798911_A_C_0.84;1:75803551_G_T_0.83;1:75807480_G_A_0.82	NA
1	76133951	76134996	DEL	gnomAD-SV_v2.1_DEL_1_4958	0.057008	0.001311	0.973537	NA	1:76096111_C_T_0.94;1:76097379_G_A_0.96;1:76098326_C_G_0.97;1:76100811_T_G_0.95;1:76100893_G_C_0.95;1:76104250_G_A_0.97;1:76106534_C_T_0.97;1:76110904_T_C_0.96;1:76111932_A_T_0.92;1:76112266_G_A_0.97;1:76112874_C_T_0.97;1:76113659_G_T_0.97;1:76117847_T_A_0.97;1:76121661_G_A_0.95;1:76122573_C_A_0.97;1:76123282_G_A_0.97;1:76123328_A_G_0.97;1:76124093_T_A_0.97;1:76126160_G_A_0.97;1:76126591_TG_T_0.9…	NA
1	76333041	76333119	DEL	gnomAD-SV_v2.1_DEL_1_4970	0.073554	0.000562	0.925579	NA	1:76239749_A_C_0.81;1:76256570_C_T_0.84;1:76261032_CTT_C_0.86;1:76270318_C_T_0.89;1:76273408_A_G_0.9;1:76273663_A_G_0.89;1:76274805_C_T_0.89;1:76285034_C_T_0.89;1:76304183_T_A_0.9;1:76310624_A_G_0.9;1:76324504_C_T_0.92;1:76325618_A_G_0.92;1:76329947_C_G_0.92;1:76331676_A_G_0.93;1:76333042_TC_T_0.92;1:76333046_TAATTTTG_T_0.92;1:76333056_T_A_0.92;1:76333057_CATT_C_0.92;1:76333061_CTTTAGGCTTGCATTGCG…	NA
1	76392950	76392952	INS	gnomAD-SV_v2.1_INS_1_2877	0.063302	0.041761	0.868121	0.922676	1:76316827_A_G_0.81;1:76318823_C_T_0.81;1:76331668_A_G_0.8;1:76333173_C_T_0.81;1:76339761_C_T_0.87	1:76100168_G_C_0.83;1:76119841_G_A_0.84;1:76135362_A_G_0.84;1:76149366_C_T_0.83;1:76153423_G_A_0.84;1:76170983_A_C_0.84;1:76171520_C_T_0.84;1:76174571_G_C_0.83;1:76200169_A_G_0.84;1:76205050_A_G_0.85;1:76207923_A_T_0.85;1:76219773_G_A_0.84;1:76223754_A_G_0.85;1:76228487_G_A_0.84;1:76233169_C_T_0.83;1:76252183_G_A_0.9;1:76252202_G_A_0.89;1:76254523_T_G_0.89;1:76256485_TAC_T_0.89;1:76258198_C_T_0.9…
1	76768519	76768797	DEL	gnomAD-SV_v2.1_DEL_1_4996	0.057843	0.212626	0.810432	0.799147	1:76768719_GTCTGCAACCAGTCCGATTGGTTGCAGAAAGCAACCAATCAGAGGCTGAGTTACAAAGGTCACAGTCCTATGCAAGTTT_G_0.81	NA
1	76903699	76903701	INS	gnomAD-SV_v2.1_INS_1_2889	0.041082	0.003184	0.815084	NA	1:76909003_A_T_0.82;1:76909147_G_T_0.82	NA
1	77100374	77100649	DEL	gnomAD-SV_v2.1_DEL_1_5014	0.598929	0.412631	0.756274	0.893743	NA	1:77090587_G_C_0.84;1:77092222_T_C_0.88;1:77093010_C_T_0.85;1:77093011_T_G_0.88;1:77093180_C_A_0.86;1:77094985_C_G_0.87;1:77097790_A_G_0.86;1:77098729_G_T_0.88;1:77099691_G_A_0.89;1:77100921_T_A_0.89;1:77102988_A_G_0.89;1:77104862_G_GA_0.89;1:77109747_TC_T_0.89
1	77215450	77215452	INS	gnomAD-SV_v2.1_INS_1_2909	0.005366	0.01199	0.802081	0.805973	1:77214763_C_A_0.8	1:77214763_C_A_0.81
1	77240061	77240158	DEL	gnomAD-SV_v2.1_DEL_1_5023	0.154076	0.169039	0.884521	0.884973	1:77235723_TTA_T_0.85;1:77237932_C_G_0.86;1:77238731_A_G_0.86;1:77240062_AGTATAGAGTATGTAATAGTCTCTCAATACATATTTTTGCATGAATAACAAGAGAATAAAAATAATCTTTCCAAGTT_A_0.88;1:77240586_G_T_0.8	1:77223778_A_G_0.82;1:77224007_G_A_0.82;1:77224975_C_CT_0.81;1:77228415_T_C_0.82;1:77229607_C_T_0.83;1:77235723_TTA_T_0.88;1:77237932_C_G_0.88;1:77238731_A_G_0.88;1:77240062_AGTATAGAGTATGTAATAGTCTCTCAATACATATTTTTGCATGAATAACAAGAGAATAAAAATAATCTTTCCAAGTT_A_0.85;1:77240586_G_T_0.88;1:77243953_TATC_T_0.87
1	77577911	77577913	INS	gnomAD-SV_v2.1_INS_1_2930	0.222291	0.073063	0.861685	0.892779	1:77550273_C_T_0.85;1:77553724_G_T_0.85;1:77560200_C_T_0.86;1:77562184_C_A_0.86;1:77567589_G_T_0.84;1:77571274_T_A_0.84;1:77571820_G_A_0.86;1:77572664_TTTC_T_0.85;1:77572724_G_A_0.86;1:77573420_T_C_0.86;1:77589761_A_C_0.85;1:77594164_C_T_0.86;1:77596203_C_T_0.85;1:77597633_A_C_0.86;1:77598911_T_C_0.81;1:77602085_G_A_0.83;1:77602705_A_C_0.85;1:77603477_C_T_0.8;1:77603495_G_A_0.85;1:77605540_T_C_0.…	1:77550273_C_T_0.86;1:77553724_G_T_0.88;1:77560200_C_T_0.88;1:77562184_C_A_0.88;1:77567589_G_T_0.88;1:77571274_T_A_0.88;1:77571820_G_A_0.88;1:77572664_TTTC_T_0.89;1:77572724_G_A_0.89;1:77573420_T_C_0.88;1:77575373_T_C_0.87;1:77579946_T_C_0.88;1:77580192_T_C_0.87;1:77580257_C_T_0.88;1:77586190_A_G_0.88;1:77589761_A_C_0.88;1:77594164_C_T_0.88;1:77595155_G_GA_0.87;1:77596203_C_T_0.88;1:77597633_A_C_…
1	77634313	77634315	INS	gnomAD-SV_v2.1_INS_1_2935	0.426719	0.083161	0.852557	0.883092	1:77615949_C_A_0.82;1:77622733_T_C_0.81;1:77628638_A_G_0.81;1:77629164_C_T_0.82;1:77632198_T_C_0.85;1:77634466_G_C_0.83;1:77635148_A_G_0.85;1:77636746_C_CA_0.85;1:77636979_G_A_0.84;1:77638854_T_C_0.81;1:77642259_C_G_0.81;1:77643187_T_C_0.81;1:77651261_C_T_0.8;1:77662636_C_T_0.82;1:77668857_C_T_0.82;1:77670486_C_T_0.82;1:77674494_T_C_0.81;1:77675438_G_A_0.81;1:77679618_GA_G_0.81;1:77679831_C_T_0.8…	1:77556767_A_T_0.88;1:77606774_G_A_0.88;1:77606879_GC_G_0.88;1:77608544_A_G_0.86;1:77610789_A_G_0.88;1:77612302_G_A_0.87;1:77612414_G_A_0.83;1:77614406_G_GTT_0.86;1:77615949_C_A_0.88;1:77616824_G_A_0.88;1:77619318_T_TA_0.88;1:77622733_T_C_0.87;1:77624011_C_CT_0.86;1:77628638_A_G_0.88;1:77629164_C_T_0.88;1:77632198_T_C_0.88;1:77634466_G_C_0.87;1:77635148_A_G_0.88;1:77636746_C_CA_0.87;1:77636979_G_…
1	77718110	77718162	DEL	gnomAD-SV_v2.1_DEL_1_5044	0.008136	0.0546	0.975275	0.902025	1:77718111_GAACAA_G_0.98;1:77718117_TCTCTTCAATACATGGGAAAGC_T_0.98;1:77718144_A_T_0.95;1:77718147_C_T_0.95;1:77718150_A_C_0.95;1:77718151_TGCAGAAAAATA_T_0.95	1:77718111_GAACAA_G_0.89;1:77718117_TCTCTTCAATACATGGGAAAGC_T_0.89;1:77718144_A_T_0.9;1:77718147_C_T_0.9;1:77718150_A_C_0.9;1:77718151_TGCAGAAAAATA_T_0.9
1	77764993	77764995	INS	gnomAD-SV_v2.1_INS_1_2946	0.096146	0.197968	0.860015	0.855052	1:77769490_T_C_0.86;1:77771057_G_T_0.86;1:77771665_AT_A_0.86;1:77771667_T_A_0.86;1:77772291_G_A_0.84;1:77773369_T_G_0.86;1:77775066_A_G_0.84	1:77750637_TA_T_0.81;1:77750687_A_G_0.81;1:77750942_C_T_0.81;1:77751950_C_T_0.81;1:77753658_AATAT_A_0.82;1:77755480_G_A_0.84;1:77755686_C_T_0.85;1:77755999_C_T_0.85;1:77757424_G_A_0.85;1:77759380_C_G_0.85;1:77759578_A_G_0.85;1:77760082_A_ACT_0.85;1:77761376_G_T_0.84;1:77761377_C_T_0.84;1:77763071_A_G_0.85;1:77764869_G_A_0.85;1:77765479_A_G_0.85;1:77765527_A_AT_0.85;1:77769490_T_C_0.85;1:77770967_…
1	77871894	77872220	DEL	gnomAD-SV_v2.1_DEL_1_5056	0.144945	0.053391	0.847247	0.877557	1:77872142_G_A_0.85;1:77872296_C_T_0.84;1:77873098_G_A_0.85;1:77873246_A_G_0.85;1:77873271_G_A_0.85;1:77873324_T_C_0.85;1:77873488_C_T_0.84;1:77873779_T_A_0.85;1:77873878_T_G_0.85;1:77874010_C_A_0.84;1:77874023_G_A_0.84;1:77874088_A_T_0.85;1:77876896_T_C_0.84	1:77827659_G_A_0.81;1:77831105_A_G_0.84;1:77835273_TGA_T_0.84;1:77846452_A_G_0.86;1:77848548_C_T_0.86;1:77854190_A_T_0.85;1:77854799_G_C_0.86;1:77856010_G_A_0.87;1:77856605_T_C_0.86;1:77856952_T_C_0.85;1:77857049_G_C_0.81;1:77858031_T_C_0.86;1:77858620_T_G_0.87;1:77858729_G_A_0.86;1:77858892_A_G_0.86;1:77861491_A_C_0.86;1:77862297_C_A_0.86;1:77862529_T_G_0.86;1:77862647_G_C_0.86;1:77863056_G_A_0.…
1	77938471	77938473	INS	gnomAD-SV_v2.1_INS_1_2954	0.163884	0.236155	0.565805	0.837866	NA	1:77932750_A_G_0.83;1:77941958_CT_C_0.84
1	78607052	78607054	INS	gnomAD-SV_v2.1_INS_1_2985	0.243081	0.255449	0.85692	0.874206	1:78596830_TTTTC_T_0.84;1:78597775_G_A_0.83;1:78600028_ATG_A_0.8;1:78603422_AC_A_0.83;1:78603687_T_TTTC_0.8;1:78603708_T_C_0.85;1:78603789_C_T_0.85;1:78603846_G_A_0.86;1:78604096_C_T_0.85;1:78604269_G_A_0.84;1:78604484_T_G_0.86;1:78604614_G_A_0.86;1:78605207_T_A_0.86;1:78605240_C_CTA_0.85;1:78605313_C_T_0.85;1:78605417_A_G_0.84;1:78605549_G_A_0.8;1:78605969_G_A_0.85;1:78606578_G_A_0.85;1:78606663…	1:78578628_G_A_0.81;1:78579361_T_C_0.81;1:78580403_G_A_0.81;1:78581003_G_A_0.8;1:78581270_T_C_0.8;1:78584370_G_A_0.81;1:78584477_C_G_0.81;1:78588360_G_A_0.81;1:78590758_G_A_0.8;1:78591093_T_C_0.81;1:78595387_G_A_0.87;1:78595652_CT_C_0.85;1:78596312_T_C_0.86;1:78596830_TTTTC_T_0.85;1:78597512_G_C_0.87;1:78597775_G_A_0.86;1:78597844_A_G_0.86;1:78599369_G_T_0.86;1:78599806_C_A_0.86;1:78600028_ATG_A_…
1	78649161	78654154	DEL	gnomAD-SV_v2.1_DEL_1_5097	0.133978	0.063658	0.984461	1	1:78631656_C_A_0.94;1:78631734_G_A_0.97;1:78632383_A_G_0.98;1:78634146_G_C_0.98;1:78638686_C_A_0.98;1:78639533_C_T_0.98;1:78642473_C_T_0.98;1:78645599_CTTCTA_C_0.96;1:78645641_AG_A_0.98;1:78647215_A_G_0.98;1:78648512_T_C_0.98;1:78657090_C_T_0.94;1:78659621_T_C_0.8;1:78674311_C_T_0.98	1:78619969_CT_C_0.92;1:78625453_TCTC_T_1.0;1:78631656_C_A_1.0;1:78631734_G_A_1.0;1:78632383_A_G_1.0;1:78633857_G_A_0.99;1:78634146_G_C_1.0;1:78635455_G_A_1.0;1:78638686_C_A_1.0;1:78639533_C_T_1.0;1:78642473_C_T_1.0;1:78645599_CTTCTA_C_1.0;1:78645641_AG_A_1.0;1:78646994_CT_C_0.95;1:78647215_A_G_0.99;1:78648512_T_C_1.0;1:78648786_A_G_1.0;1:78657090_C_T_0.97;1:78658086_G_A_1.0;1:78659621_T_C_1.0;1:7…
1	78833896	78835838	DEL	gnomAD-SV_v2.1_DEL_1_5104	0.067401	0.000374	0.923348	NA	1:78826857_A_G_0.92;1:78833650_TCTCCC_T_0.86;1:78838407_C_A_0.88	NA
1	79152054	79152056	INS	gnomAD-SV_v2.1_INS_1_3020	0.010518	9.4e-05	0.810648	NA	1:79159979_C_T_0.81	NA
1	79160066	79160141	DEL	gnomAD-SV_v2.1_DEL_1_5128	0.154794	0.000936	0.919777	NA	1:79114494_C_T_0.86;1:79121003_T_G_0.88;1:79135274_A_G_0.91;1:79135349_C_T_0.91;1:79137285_C_A_0.91;1:79143643_A_G_0.91;1:79144720_A_C_0.92;1:79145310_A_T_0.91;1:79145887_C_G_0.91;1:79145996_C_G_0.91;1:79146583_G_A_0.91;1:79146655_C_T_0.91;1:79152312_C_T_0.9;1:79153959_T_C_0.92;1:79154110_TA_T_0.92;1:79156730_G_C_0.9;1:79160066_GTCAGTATTCCTTATTTCTTTCTTTTCTATCTTTTTTTTCCTGGTAAGAGCTTGATGCTGGAGAGAACT…	NA
1	79300392	79300394	INS	gnomAD-SV_v2.1_INS_1_3029	0.020198	9.4e-05	0.804537	NA	1:79299678_C_T_0.8	NA
1	79346170	79346172	INS	gnomAD-SV_v2.1_INS_1_3034	0.172754	0.001124	0.877538	NA	1:79337320_C_T_0.85;1:79338801_T_C_0.83;1:79339046_G_A_0.85;1:79339325_C_G_0.84;1:79339869_T_C_0.87;1:79339902_T_C_0.87;1:79340144_C_T_0.87;1:79340492_C_T_0.87;1:79340678_A_G_0.87;1:79340710_T_A_0.87;1:79340822_A_G_0.85;1:79341049_A_C_0.87;1:79341105_A_G_0.87;1:79341144_G_A_0.87;1:79341432_T_A_0.87;1:79341495_T_C_0.87;1:79341687_G_A_0.8;1:79341758_C_G_0.87;1:79341902_A_C_0.8;1:79342168_C_T_0.87;1…	NA
1	79393610	79399526	DEL	gnomAD-SV_v2.1_DEL_1_5140	0.058963	0.000749	0.983231	NA	1:79360163_T_G_0.98;1:79360875_G_A_0.98;1:79360971_C_T_0.91;1:79362474_T_G_0.88;1:79367170_C_T_0.93;1:79368173_AGGTAATACAATTAGGG_A_0.97;1:79369619_AAAATAAATAAATAAATAAATAAAT_A_0.87;1:79379561_C_T_0.9;1:79379881_C_T_0.94;1:79382091_C_A_0.97;1:79383179_A_G_0.97;1:79388488_C_T_0.93;1:79393349_A_T_0.93;1:79416909_C_A_0.84;1:79420018_G_T_0.84;1:79436695_C_G_0.85	NA
1	79433572	79433574	INS	gnomAD-SV_v2.1_INS_1_3040	0.053752	0.000281	0.859348	NA	1:79410086_A_G_0.8;1:79416509_G_A_0.8;1:79416793_C_T_0.81;1:79417323_G_A_0.85;1:79417731_AT_A_0.85;1:79417793_C_CTT_0.84;1:79418045_A_G_0.83;1:79418177_C_T_0.85;1:79418190_A_G_0.85;1:79418244_GA_G_0.84;1:79418420_G_A_0.86;1:79418530_T_C_0.86;1:79418706_A_G_0.85;1:79419560_T_G_0.82;1:79419604_A_C_0.82;1:79419787_T_C_0.85;1:79419877_A_T_0.86;1:79420027_T_C_0.85;1:79420369_G_A_0.86;1:79421583_T_C_0.…	NA
1	79514338	79514940	DEL	gnomAD-SV_v2.1_DEL_1_5157	0.014921	0.000468	0.912866	NA	1:79515426_A_G_0.89;1:79517400_C_T_0.89;1:79517607_C_A_0.91;1:79526593_G_A_0.9;1:79529641_T_C_0.91;1:79535853_T_C_0.91;1:79536270_A_G_0.91;1:79536621_T_C_0.9;1:79546146_G_T_0.91;1:79555742_G_A_0.91;1:79558991_A_G_0.89;1:79559994_T_C_0.9;1:79564834_T_C_0.86;1:79566751_A_C_0.86;1:79568158_G_T_0.8;1:79578037_C_T_0.83;1:79578754_G_T_0.87	NA
1	79650143	79650274	DUP	gnomAD-SV_v2.1_DUP_1_1571	0.380068	0.583767	0.876639	0.78881	1:79633631_G_A_0.87;1:79639709_A_G_0.88;1:79640139_T_G_0.88;1:79642903_T_G_0.88;1:79647482_TAA_T_0.87;1:79647673_G_A_0.86;1:79652391_G_A_0.86;1:79653246_T_C_0.87;1:79654094_G_T_0.87;1:79654381_C_T_0.87;1:79654463_T_C_0.87;1:79658861_G_A_0.86;1:79659136_T_G_0.86	NA
1	79897746	79898209	DEL	gnomAD-SV_v2.1_DEL_1_5184	0.033375	0.036229	0.86124	0.924559	1:79872249_TA_T_0.85;1:79888152_G_A_0.86;1:79888445_ATTCTTC_A_0.85;1:79901861_T_C_0.84;1:79905418_C_T_0.84;1:79913111_G_A_0.85	1:79826309_C_A_0.81;1:79830052_A_T_0.9;1:79831598_CA_C_0.86;1:79832067_T_C_0.9;1:79832842_G_C_0.9;1:79833541_A_G_0.9;1:79833769_TTAC_T_0.89;1:79834887_G_A_0.9;1:79835066_C_T_0.9;1:79835171_G_A_0.9;1:79835662_G_C_0.9;1:79835833_T_G_0.9;1:79836671_T_A_0.89;1:79837180_TTATCAA_T_0.91;1:79837502_G_A_0.9;1:79840023_A_G_0.9;1:79841223_T_G_0.89;1:79841734_A_G_0.9;1:79842492_C_A_0.9;1:79843800_G_A_0.9;1:7…
1	79928824	79929145	DEL	gnomAD-SV_v2.1_DEL_1_5185	0.027074	0.035219	0.882698	0.915524	1:79806754_C_A_0.82;1:79808081_T_C_0.82;1:79809134_C_A_0.82;1:79810352_A_G_0.83;1:79813493_C_T_0.8;1:79821797_C_T_0.82;1:79822526_A_G_0.82;1:79856114_T_C_0.87;1:79858673_T_TACACCAAACATGCACACACAC_0.87;1:79878334_TTTATTATTA_T_0.85;1:79886703_CAT_C_0.88;1:79900566_C_G_0.88;1:79905658_G_A_0.88;1:79907476_TA_T_0.88;1:79926367_T_C_0.88;1:79946798_T_G_0.87;1:79954847_C_G_0.87;1:79955511_A_G_0.87	1:79826309_C_A_0.81;1:79830052_A_T_0.89;1:79831598_CA_C_0.86;1:79832067_T_C_0.89;1:79832842_G_C_0.89;1:79833541_A_G_0.89;1:79833769_TTAC_T_0.88;1:79834887_G_A_0.89;1:79835066_C_T_0.89;1:79835171_G_A_0.89;1:79835662_G_C_0.88;1:79835833_T_G_0.89;1:79836671_T_A_0.88;1:79837180_TTATCAA_T_0.89;1:79837502_G_A_0.89;1:79840023_A_G_0.89;1:79841223_T_G_0.88;1:79841734_A_G_0.89;1:79842492_C_A_0.89;1:7984380…
1	80114184	80114489	DEL	gnomAD-SV_v2.1_DEL_1_5200	0.317171	0.41482	0.888532	0.877538	1:80120651_A_T_0.89;1:80124513_A_G_0.89	1:80102321_T_C_0.86;1:80102558_C_T_0.86;1:80103785_A_G_0.86;1:80108195_G_A_0.87;1:80108730_C_T_0.88;1:80109134_G_A_0.87;1:80109774_G_A_0.87;1:80110122_C_T_0.87;1:80111129_T_A_0.87;1:80111502_G_A_0.87;1:80113471_T_C_0.88;1:80113613_C_T_0.87;1:80117027_A_G_0.88;1:80117979_G_GA_0.87;1:80119148_A_C_0.87;1:80119442_G_T_0.87;1:80120607_G_C_0.87;1:80120651_A_T_0.87;1:80120993_C_T_0.87;1:80122823_A_T_0.8…
1	80116486	80117281	CPX	gnomAD-SV_v2.1_CPX_1_153	0.048461	9.4e-05	0.838635	NA	1:80109089_C_T_0.81;1:80109262_T_C_0.82;1:80109278_G_A_0.83;1:80109290_C_T_0.82;1:80109437_C_T_0.82;1:80109592_T_G_0.83;1:80109694_T_C_0.83;1:80109695_G_A_0.83;1:80109870_C_T_0.82;1:80109983_G_T_0.83;1:80110105_G_A_0.82;1:80110126_T_C_0.82;1:80110459_G_C_0.82;1:80110690_G_A_0.83;1:80110913_C_T_0.83;1:80111056_T_C_0.83;1:80111341_G_A_0.83;1:80111860_G_T_0.83;1:80111946_C_T_0.83;1:80111988_C_T_0.84…	NA
1	80219646	80221267	DEL	gnomAD-SV_v2.1_DEL_1_5208	0.028516	9.4e-05	0.977528	NA	1:80202503_TC_T_0.94;1:80204811_C_T_0.94;1:80219123_A_G_0.95;1:80219258_A_G_0.98	NA
1	80221781	80223028	DEL	gnomAD-SV_v2.1_DEL_1_5209	0.214139	0.444246	0.862521	0.841311	1:80219761_C_T_0.86	1:80214577_G_A_0.83;1:80217857_T_A_0.84;1:80219761_C_T_0.82
1	80299095	80299097	INS	gnomAD-SV_v2.1_INS_1_3084	0.147816	0.497926	0.87855	0.863078	1:80296598_T_C_0.86;1:80297074_T_C_0.87;1:80297445_T_C_0.87;1:80297544_TCTTA_T_0.87;1:80297904_C_CAAT_0.87;1:80299516_T_C_0.88;1:80299961_A_AAATATTCT_0.87;1:80299982_G_C_0.87;1:80300059_G_T_0.88;1:80300321_C_T_0.86;1:80300567_A_C_0.87;1:80301025_G_GCT_0.87;1:80301604_G_A_0.86;1:80302159_C_T_0.87;1:80302288_C_CACTT_0.87;1:80302615_T_C_0.88;1:80302660_C_G_0.87;1:80302688_A_C_0.88;1:80303587_G_A_0.8…	1:80296598_T_C_0.85;1:80297074_T_C_0.86;1:80297445_T_C_0.85;1:80297544_TCTTA_T_0.84;1:80297904_C_CAAT_0.85;1:80299516_T_C_0.86;1:80299961_A_AAATATTCT_0.85;1:80299982_G_C_0.86;1:80300059_G_T_0.86;1:80300321_C_T_0.83;1:80300567_A_C_0.86;1:80301025_G_GCT_0.84;1:80301604_G_A_0.85;1:80301658_C_A_0.81;1:80302159_C_T_0.86;1:80302288_C_CACTT_0.82;1:80302615_T_C_0.86;1:80302660_C_G_0.85;1:80302688_A_C_0.8…
1	80328523	80328632	DEL	gnomAD-SV_v2.1_DEL_1_5218	0.071001	0.000655	0.915026	NA	1:80317918_C_T_0.9;1:80319919_C_A_0.9;1:80320861_G_A_0.9;1:80325840_GTTTC_G_0.92;1:80331375_T_A_0.89;1:80333924_G_A_0.88;1:80337224_T_A_0.89;1:80338154_C_T_0.89	NA
1	80551164	80551166	INS	gnomAD-SV_v2.1_INS_1_3095	0.026976	0.001235	0.823611	NA	1:80549433_G_A_0.82;1:80551874_G_A_0.82;1:80557900_C_T_0.81;1:80569865_T_A_0.82;1:80575812_G_T_0.81;1:80575851_C_A_0.82;1:80592378_A_T_0.8;1:80598832_G_T_0.8	NA
1	80773711	80773713	INS	gnomAD-SV_v2.1_INS_1_3112	0.011861	0	0.889532	NA	1:80676286_T_C_0.84;1:80678131_A_G_0.84;1:80679068_G_A_0.83;1:80679128_T_C_0.84;1:80679915_A_ATGTGTGTGTG_0.82;1:80688522_T_G_0.83;1:80694385_T_A_0.84;1:80695426_T_C_0.82;1:80695996_A_C_0.8;1:80702537_G_A_0.85;1:80704147_T_C_0.85;1:80707056_T_G_0.85;1:80707068_C_T_0.85;1:80707348_A_T_0.85;1:80708347_G_T_0.85;1:80709330_C_T_0.85;1:80710050_G_T_0.85;1:80714243_C_G_0.86;1:80718256_C_T_0.85;1:80725041…	NA
1	80994381	80994383	INS	gnomAD-SV_v2.1_INS_1_3127	0.045135	0.000187	0.859273	NA	1:80968501_A_T_0.81;1:80974460_AC_A_0.82;1:80977849_C_T_0.83;1:80980234_C_T_0.83;1:80982149_C_T_0.82;1:80987156_C_T_0.86;1:80988468_T_A_0.86;1:80989544_GAA_G_0.83;1:80997257_T_C_0.86;1:81000256_G_A_0.86;1:81000751_G_A_0.86;1:81005249_G_C_0.83;1:81006450_A_G_0.83;1:81006987_T_C_0.83;1:81008268_C_A_0.83;1:81009889_A_G_0.86;1:81014053_C_A_0.83;1:81015808_CAAAA_C_0.83;1:81016059_G_A_0.83;1:81016734_A…	NA
1	81004207	81004209	INS	gnomAD-SV_v2.1_INS_1_3128	0.045717	0.000187	0.857772	NA	1:80968501_A_T_0.81;1:80974460_AC_A_0.82;1:80977849_C_T_0.83;1:80980234_C_T_0.83;1:80982149_C_T_0.82;1:80987156_C_T_0.86;1:80988468_T_A_0.86;1:80989544_GAA_G_0.83;1:80997257_T_C_0.85;1:81000256_G_A_0.86;1:81000751_G_A_0.86;1:81005249_G_C_0.81;1:81006450_A_G_0.82;1:81006987_T_C_0.83;1:81008268_C_A_0.83;1:81009889_A_G_0.85;1:81014053_C_A_0.82;1:81015808_CAAAA_C_0.82;1:81016059_G_A_0.83;1:81016734_A…	NA
1	81008064	81008066	INS	gnomAD-SV_v2.1_INS_1_3129	0.048667	0.001688	0.930299	NA	1:80967953_G_T_0.85;1:80968568_GAA_G_0.84;1:80968770_CATT_C_0.85;1:80970968_T_C_0.85;1:80973035_G_C_0.83;1:80974114_C_T_0.88;1:80981194_T_C_0.89;1:80993924_C_T_0.91;1:80997644_T_A_0.92;1:80999763_C_A_0.93;1:80999764_C_A_0.93;1:81003694_A_T_0.93;1:81005394_T_A_0.93;1:81013304_T_A_0.93;1:81015574_A_AG_0.87;1:81015732_G_C_0.93;1:81015897_C_T_0.93;1:81015906_G_C_0.93;1:81016033_G_C_0.92;1:81020242_G_…	NA
1	81194352	81194668	DEL	gnomAD-SV_v2.1_DEL_1_5281	0.617356	0.442581	0.763596	0.884691	NA	1:81162211_G_A_0.83;1:81164355_G_A_0.83;1:81165425_C_G_0.83;1:81165685_A_G_0.82;1:81165706_T_C_0.81;1:81167648_T_C_0.82;1:81168190_A_T_0.81;1:81168728_T_C_0.83;1:81169213_G_C_0.81;1:81169613_T_C_0.83;1:81169778_C_T_0.83;1:81173321_G_A_0.83;1:81174446_A_ATAT_0.83;1:81175685_T_G_0.83;1:81176910_A_G_0.83;1:81177257_T_C_0.83;1:81177731_C_T_0.83;1:81179959_T_G_0.84;1:81180551_T_C_0.84;1:81180985_A_G_0…
1	81293855	81293857	INS	gnomAD-SV_v2.1_INS_1_3137	0.08564	0.016129	0.879169	0.913018	1:81276710_A_G_0.82;1:81276975_A_G_0.82;1:81277135_A_G_0.82;1:81277918_T_C_0.82;1:81278056_A_G_0.82;1:81278742_A_G_0.84;1:81279028_G_T_0.85;1:81279886_CATTT_C_0.84;1:81280342_G_A_0.84;1:81280688_TG_T_0.84;1:81282866_C_T_0.83;1:81282867_A_G_0.84;1:81285166_C_T_0.84;1:81285954_C_A_0.85;1:81286148_C_T_0.85;1:81286158_C_T_0.83;1:81286927_A_G_0.85;1:81287887_C_T_0.84;1:81287898_A_G_0.83;1:81288763_G_A…	1:81234920_G_GT_0.84;1:81236033_T_C_0.87;1:81236865_G_A_0.87;1:81237907_C_T_0.84;1:81238132_G_A_0.87;1:81238165_A_G_0.87;1:81238744_C_T_0.87;1:81239749_C_A_0.87;1:81241046_C_T_0.82;1:81241221_T_C_0.87;1:81242052_T_C_0.87;1:81242564_C_T_0.87;1:81242832_C_T_0.86;1:81246980_A_T_0.88;1:81248356_T_C_0.89;1:81249683_C_A_0.89;1:81251307_C_A_0.89;1:81251375_T_C_0.89;1:81252558_T_C_0.89;1:81255217_A_T_0.8…
1	81348225	81348227	INS	gnomAD-SV_v2.1_INS_1_3141	0.014855	0	0.845352	NA	1:81347678_T_TA_0.85	NA
1	81351527	81351529	INS	gnomAD-SV_v2.1_INS_1_3142	0.21922	0.354581	0.853979	0.861759	1:81351100_T_C_0.84;1:81352249_T_G_0.85	1:81343368_GATAT_G_0.81;1:81347671_A_AT_0.85;1:81348590_A_G_0.85;1:81348963_T_C_0.84;1:81349104_AT_A_0.85;1:81349395_G_A_0.85;1:81349469_T_A_0.85;1:81349597_T_C_0.85;1:81350092_A_C_0.86;1:81350612_G_A_0.85;1:81350979_A_C_0.86;1:81351021_A_G_0.86;1:81351100_T_C_0.85;1:81352249_T_G_0.86
1	81422529	81424434	DEL	gnomAD-SV_v2.1_DEL_1_5297	0.077929	0.0147	0.961008	1	1:81418683_C_A_0.94;1:81418691_A_G_0.95;1:81418780_C_T_0.95;1:81418939_A_T_0.9;1:81419184_G_A_0.96;1:81419566_A_G_0.96;1:81419654_T_C_0.95;1:81419765_C_A_0.96;1:81420157_T_G_0.96;1:81420479_G_A_0.96;1:81420584_T_C_0.96;1:81421128_T_C_0.96;1:81421294_C_T_0.95;1:81421452_G_A_0.96;1:81421641_A_T_0.96;1:81421774_T_A_0.96;1:81421938_CTT_C_0.91;1:81422244_G_A_0.94;1:81422290_A_T_0.96;1:81422370_T_C_0.9…	1:81380768_CTTAG_C_0.88;1:81380943_GT_G_0.88;1:81383014_G_C_0.88;1:81384870_C_T_0.88;1:81386591_A_G_0.88;1:81386914_G_C_0.88;1:81387863_T_A_0.88;1:81388087_AAAC_A_0.81;1:81389936_T_G_0.88;1:81390961_G_A_0.96;1:81392006_T_C_0.96;1:81394640_C_A_0.92;1:81396097_GAA_G_0.96;1:81396513_T_C_0.96;1:81399292_C_T_1.0;1:81399659_T_C_1.0;1:81402419_G_A_1.0;1:81404297_C_T_1.0;1:81412325_A_G_0.92;1:81412697_G_…
1	81524135	81524137	INS	gnomAD-SV_v2.1_INS_1_3148	0.183701	0.341452	0.871684	0.826117	1:81515746_A_G_0.86;1:81516016_A_G_0.87;1:81516058_A_G_0.86;1:81516456_G_A_0.86;1:81516739_A_G_0.86;1:81519122_G_T_0.86;1:81519318_C_T_0.86;1:81525033_C_T_0.87;1:81525495_C_T_0.81;1:81525614_T_G_0.87	1:81505437_C_T_0.81;1:81515746_A_G_0.82;1:81516016_A_G_0.83;1:81516058_A_G_0.82;1:81516456_G_A_0.82;1:81516739_A_G_0.83;1:81516862_A_G_0.8;1:81519122_G_T_0.82;1:81519318_C_T_0.82
1	81660350	81660352	INS	gnomAD-SV_v2.1_INS_1_3155	0.256843	0.598838	0.941851	0.761919	1:81658333_A_C_0.81;1:81661699_G_A_0.94;1:81665820_A_AT_0.9;1:81666041_T_C_0.94	NA
1	81922377	81922379	INS	gnomAD-SV_v2.1_INS_1_3171	0.032498	0.001124	0.896904	NA	1:81901520_G_A_0.81;1:81903591_G_A_0.82;1:81910073_A_G_0.81;1:81916805_G_C_0.89;1:81918768_A_G_0.89;1:81920508_C_T_0.83;1:81921978_C_T_0.84;1:81923976_T_C_0.9;1:81925930_A_G_0.84	NA
1	82312040	82312042	INS	gnomAD-SV_v2.1_INS_1_3191	0.318745	0.372762	0.868549	0.891816	1:82313313_A_G_0.86;1:82313485_A_G_0.87;1:82313822_G_C_0.87	1:82267718_A_T_0.82;1:82278453_T_C_0.85;1:82280975_A_T_0.83;1:82291445_TC_T_0.88;1:82291995_A_G_0.89;1:82296713_G_A_0.89;1:82297456_T_G_0.88;1:82299571_A_G_0.89;1:82304283_C_G_0.89;1:82313313_A_G_0.89;1:82313485_A_G_0.89;1:82313822_G_C_0.89;1:82316509_T_C_0.82;1:82319933_G_T_0.89;1:82321920_CTT_C_0.88;1:82322706_A_C_0.88;1:82326550_T_C_0.84;1:82328432_C_T_0.83;1:82331272_T_A_0.84;1:82333051_G_A_0…
1	82880662	82880779	DUP	gnomAD-SV_v2.1_DUP_1_1605	0.042389	0.050455	0.640432	0.864937	NA	1:82874356_A_G_0.86;1:82883310_A_G_0.82
1	82963303	82963615	DEL	gnomAD-SV_v2.1_DEL_1_5396	0.540474	0.33652	0.699766	0.861667	NA	1:82959261_A_ATC_0.85;1:82959722_T_C_0.86;1:82959840_C_T_0.84;1:82959851_G_A_0.84;1:82960524_C_T_0.86;1:82960553_A_G_0.86;1:82960775_C_T_0.86;1:82961040_C_T_0.86;1:82961193_A_G_0.85;1:82961195_G_A_0.85;1:82961448_C_T_0.85;1:82961865_C_T_0.85;1:82961880_A_G_0.85;1:82961928_T_G_0.85;1:82961948_G_A_0.85;1:82962260_A_G_0.86;1:82962279_C_T_0.86;1:82962724_G_A_0.86;1:82963803_ACCACATGGGCCTCCTT_A_0.85;1…
1	82985928	82986104	DEL	gnomAD-SV_v2.1_DEL_1_5398	0.015039	0	0.887609	NA	1:82987655_C_A_0.89;1:82990108_GA_G_0.89	NA
1	83018714	83018716	INS	gnomAD-SV_v2.1_INS_1_3218	0.040611	0.000281	0.815156	NA	1:83018330_A_G_0.82;1:83024901_T_C_0.81;1:83027761_T_A_0.81	NA
1	83022781	83022896	DUP	gnomAD-SV_v2.1_DUP_1_1608	0.104481	0.116245	0.862149	0.882529	1:82998039_G_T_0.83;1:83001015_C_T_0.83;1:83009073_A_G_0.84;1:83020494_G_T_0.86;1:83020939_T_A_0.86;1:83022612_C_A_0.86;1:83023283_T_C_0.86;1:83025270_T_TA_0.83;1:83029092_A_C_0.86;1:83036341_A_G_0.82;1:83037820_CT_C_0.81	1:82998039_G_T_0.88;1:83001015_C_T_0.87;1:83009073_A_G_0.88;1:83016886_G_A_0.88;1:83020494_G_T_0.88;1:83020939_T_A_0.88;1:83021138_T_G_0.87;1:83022612_C_A_0.88;1:83023283_T_C_0.88;1:83025270_T_TA_0.88;1:83028178_GAA_G_0.81;1:83029092_A_C_0.88;1:83029720_C_T_0.88;1:83036341_A_G_0.88;1:83037820_CT_C_0.88;1:83038525_C_G_0.86;1:83038589_T_C_0.87;1:83039042_A_G_0.86;1:83039338_G_A_0.86;1:83040777_T_A_…
1	83043199	83043201	INS	gnomAD-SV_v2.1_INS_1_3219	0.160479	0.125637	0.872449	0.921581	1:83040777_T_A_0.87;1:83041929_T_A_0.85;1:83042002_G_A_0.87;1:83042391_C_T_0.85;1:83042516_G_A_0.87;1:83042536_C_T_0.85;1:83043698_G_A_0.87;1:83043711_T_C_0.83	1:82998039_G_T_0.9;1:83001015_C_T_0.89;1:83009073_A_G_0.9;1:83016886_G_A_0.9;1:83020494_G_T_0.9;1:83020939_T_A_0.89;1:83021138_T_G_0.88;1:83022612_C_A_0.89;1:83023283_T_C_0.9;1:83025270_T_TA_0.89;1:83028178_GAA_G_0.84;1:83029092_A_C_0.9;1:83029720_C_T_0.9;1:83036341_A_G_0.9;1:83037820_CT_C_0.91;1:83037984_GCA_G_0.82;1:83038525_C_G_0.91;1:83038589_T_C_0.92;1:83039042_A_G_0.9;1:83039338_G_A_0.92;1:…
1	83149849	83149910	DEL	gnomAD-SV_v2.1_DEL_1_5410	0.482712	0.541667	0.813478	0.676769	1:83139103_T_G_0.81;1:83141188_C_T_0.81;1:83141268_C_G_0.81;1:83142952_T_C_0.81;1:83148549_C_T_0.81;1:83149850_TCCACA_T_0.81;1:83149856_GA_G_0.8;1:83149858_TTTAAGAGAATACGAGAGAGCATGAAGGAATGAGAAAAATAAATGAATGCCAA_T_0.81;1:83152715_G_T_0.81;1:83152831_T_C_0.81	NA
1	83197813	83197905	DEL	gnomAD-SV_v2.1_DEL_1_5413	0.018214	0.000187	0.915007	NA	1:83184466_G_A_0.91;1:83187298_A_T_0.91;1:83197814_ATCC_A_0.9;1:83197818_C_G_0.9;1:83197820_G_GGA_0.9;1:83197825_G_GC_0.91;1:83197827_TGATAAGTTCAGTGCTCAA_T_0.92;1:83197848_TG_T_0.91;1:83197851_TCATATCACATTATAGAAGA_T_0.9;1:83197874_TGA_T_0.91;1:83197879_T_C_0.91;1:83197881_A_C_0.91;1:83197883_A_G_0.91;1:83197887_TAA_T_0.9;1:83197890_GGCTTGTTCCACTTAA_G_0.91;1:83217718_G_T_0.91;1:83233536_G_T_0.9;1:…	NA
1	83584554	83584556	INS	gnomAD-SV_v2.1_INS_1_3242	0.175644	0.001259	0.823302	NA	1:83584556_G_T_0.82	NA
1	84056666	84057332	DEL	gnomAD-SV_v2.1_DEL_1_5460	0.065312	0.071079	0.939911	0.932905	1:84056077_G_A_0.94	1:84033207_A_G_0.8;1:84054510_A_G_0.91;1:84056077_G_A_0.93;1:84059328_C_T_0.86;1:84064512_A_G_0.86;1:84068291_T_C_0.86
1	84070072	84070074	INS	gnomAD-SV_v2.1_INS_1_3253	0.154481	0.000749	0.882191	NA	1:84054085_T_C_0.86;1:84054162_C_T_0.85;1:84054569_A_G_0.85;1:84055353_C_T_0.87;1:84055693_G_A_0.87;1:84057104_G_T_0.86;1:84057383_T_C_0.86;1:84058077_G_A_0.87;1:84059499_C_A_0.86;1:84060298_G_A_0.87;1:84062185_C_T_0.87;1:84062909_C_G_0.86;1:84063294_G_GA_0.86;1:84065904_A_G_0.87;1:84067410_A_G_0.88	NA
1	84388341	84388953	DEL	gnomAD-SV_v2.1_DEL_1_5478	0.073693	0.037093	0.933407	0.957149	1:84326251_A_C_0.89;1:84326547_C_A_0.9;1:84326550_G_T_0.9;1:84327803_C_CG_0.92;1:84327804_C_A_0.92;1:84328429_T_A_0.92;1:84329568_C_T_0.92;1:84329891_A_G_0.91;1:84330326_T_TGAG_0.91;1:84330491_T_A_0.91;1:84330738_G_A_0.91;1:84332373_T_G_0.92;1:84332601_T_C_0.91;1:84332667_AC_A_0.91;1:84333414_C_CTTAAAG_0.9;1:84334042_A_G_0.92;1:84334315_T_C_0.91;1:84334938_C_T_0.92;1:84336626_G_GA_0.9;1:84336628_…	1:84323516_A_G_0.83;1:84326251_A_C_0.92;1:84326438_C_A_0.92;1:84326547_C_A_0.92;1:84326550_G_T_0.92;1:84327803_C_CG_0.93;1:84327804_C_A_0.93;1:84328429_T_A_0.93;1:84329568_C_T_0.93;1:84329891_A_G_0.94;1:84330326_T_TGAG_0.93;1:84330491_T_A_0.93;1:84330738_G_A_0.95;1:84332373_T_G_0.94;1:84332601_T_C_0.94;1:84332667_AC_A_0.94;1:84333414_C_CTTAAAG_0.94;1:84334042_A_G_0.93;1:84334315_T_C_0.94;1:843346…
1	84437624	84437626	INS	gnomAD-SV_v2.1_INS_1_3267	0.004734	0.018348	NA	0.881458	NA	1:84337880_C_T_0.88;1:84455631_TG_T_0.87
1	84498382	84498459	DUP	gnomAD-SV_v2.1_DUP_1_1620	0.048895	0.110559	0.863784	0.894462	1:84489504_G_A_0.85;1:84499606_C_G_0.83;1:84504052_T_C_0.86;1:84511936_C_T_0.85;1:84513335_C_T_0.86	1:84489504_G_A_0.84;1:84494116_T_C_0.86;1:84499606_C_G_0.88;1:84504052_T_C_0.88;1:84511936_C_T_0.89;1:84513335_C_T_0.88
1	84546411	84546630	DEL	gnomAD-SV_v2.1_DEL_1_5487	0.014409	0	0.916749	NA	1:84517839_T_C_0.81;1:84524736_T_C_0.8;1:84525893_T_A_0.83;1:84526180_T_C_0.82;1:84529607_A_G_0.8;1:84532443_C_T_0.91;1:84533796_A_C_0.91;1:84543402_C_CAGT_0.9;1:84550446_G_A_0.91;1:84551289_G_C_0.91;1:84555183_T_C_0.92;1:84557714_ATAT_A_0.91;1:84560547_A_G_0.91;1:84561040_A_T_0.91;1:84563922_C_T_0.92;1:84564704_G_A_0.91;1:84567097_C_G_0.92;1:84568023_T_C_0.91;1:84568181_A_G_0.92	NA
1	84712004	84715874	DEL	gnomAD-SV_v2.1_DEL_1_5493	0.237806	0.040067	0.924809	0.954158	1:84697307_T_G_0.87;1:84698518_C_T_0.86;1:84698726_A_G_0.84;1:84698727_A_G_0.84;1:84700013_G_T_0.82;1:84700453_G_A_0.87;1:84707271_G_T_0.88;1:84707489_C_T_0.88;1:84708944_G_T_0.89;1:84717983_T_C_0.92;1:84719596_C_G_0.89	1:84697307_T_G_0.9;1:84697699_G_A_0.9;1:84698518_C_T_0.91;1:84698726_A_G_0.84;1:84698727_A_G_0.83;1:84700013_G_T_0.89;1:84700141_A_G_0.86;1:84700453_G_A_0.91;1:84700766_C_T_0.9;1:84707271_G_T_0.91;1:84707489_C_T_0.91;1:84708944_G_T_0.94;1:84717983_T_C_0.95;1:84719596_C_G_0.95;1:84723664_C_T_0.95;1:84727115_GT_G_0.85;1:84728627_C_T_0.84;1:84728697_C_A_0.86
1	84913262	84913264	INS	gnomAD-SV_v2.1_INS_1_3286	0.337109	0.439175	0.879394	0.882829	1:84904112_A_G_0.85;1:84905725_G_C_0.85;1:84913757_T_G_0.88;1:84917707_A_G_0.8;1:84918834_G_A_0.85;1:84919467_C_T_0.87	1:84869514_G_A_0.86;1:84871825_T_C_0.86;1:84872921_C_G_0.86;1:84874617_C_T_0.81;1:84876228_A_T_0.86;1:84879165_T_C_0.86;1:84887616_G_T_0.86;1:84890072_C_T_0.86;1:84890728_T_C_0.86;1:84892678_C_T_0.86;1:84893103_G_C_0.86;1:84893603_C_T_0.87;1:84893730_G_A_0.86;1:84893749_G_C_0.86;1:84896942_TA_T_0.86;1:84897671_C_T_0.87;1:84904112_A_G_0.88;1:84905725_G_C_0.88;1:84907454_G_A_0.88;1:84908586_A_G_0.8…
1	84981064	84981066	INS	gnomAD-SV_v2.1_INS_1_3291	0.034451	0.007078	0.869015	0.521125	1:84952900_A_G_0.85;1:84957694_A_C_0.87;1:84975405_C_T_0.87;1:84983135_C_T_0.87	NA
1	85054567	85054569	INS	gnomAD-SV_v2.1_INS_1_3299	0.039037	0.000563	0.843569	NA	1:84993854_T_A_0.82;1:84997140_C_A_0.82;1:85031823_T_C_0.84;1:85062213_A_T_0.84;1:85063195_T_C_0.84	NA
1	85183226	85183228	INS	gnomAD-SV_v2.1_INS_1_3307	0.021217	0.000468	0.800327	NA	1:85165119_A_C_0.8	NA
1	85203343	85203345	INS	gnomAD-SV_v2.1_INS_1_3308	0.021442	0.000281	0.808165	NA	1:85165119_A_C_0.81	NA
1	85293134	85293136	INS	gnomAD-SV_v2.1_INS_1_3309	0.015709	0.000187	0.817505	NA	1:85293910_TAA_T_0.82	NA
1	85906485	85906559	DEL	gnomAD-SV_v2.1_DEL_1_5559	0.031889	0.041111	0.880426	0.928988	1:85904962_T_C_0.88;1:85906485_AGGGCCCAAAAAAAACTGATGTCCAACTAAGCTCGGAAATGTATTTCTTCCAACTAAAGCTGGCAGGATTCTGGT_A_0.84;1:85908182_A_C_0.88;1:85908251_G_C_0.88;1:85908433_G_A_0.88;1:85909013_T_C_0.84;1:85909169_C_G_0.88	1:85776360_A_T_0.81;1:85778305_ATATT_A_0.81;1:85779863_C_T_0.81;1:85798617_G_C_0.8;1:85809173_A_T_0.8;1:85814578_A_G_0.81;1:85823902_T_C_0.81;1:85833730_A_C_0.81;1:85836755_G_A_0.8;1:85842428_G_GTT_0.81;1:85842824_A_G_0.81;1:85843762_A_G_0.82;1:85848566_A_G_0.81;1:85848923_T_A_0.8;1:85853705_A_C_0.82;1:85856576_C_T_0.81;1:85873950_T_C_0.81;1:85874960_A_C_0.82;1:85877498_C_T_0.82;1:85880460_C_A_0.…
1	86058677	86058679	INS	gnomAD-SV_v2.1_INS_1_3332	0.14038	0.001311	0.852409	NA	1:86044251_A_G_0.82;1:86065897_G_A_0.85;1:86068697_C_T_0.85;1:86071575_C_T_0.8;1:86071703_C_T_0.84	NA
1	86400850	86404538	DEL	gnomAD-SV_v2.1_DEL_1_5591	0.109076	0.127223	0.971723	0.961694	1:86344146_C_T_0.82;1:86353772_G_A_0.91;1:86358914_A_G_0.9;1:86359748_C_T_0.92;1:86363228_A_C_0.92;1:86365367_A_G_0.93;1:86369933_T_G_0.92;1:86372214_A_C_0.91;1:86373868_T_C_0.92;1:86375840_G_A_0.92;1:86378023_A_AAAGCG_0.97;1:86380396_A_G_0.92;1:86381371_G_T_0.92;1:86386047_T_G_0.93;1:86386834_C_T_0.92;1:86386898_C_G_0.92;1:86393077_C_T_0.85;1:86398812_G_A_0.84;1:86399747_C_A_0.9;1:86406214_TTTAT…	1:86316684_G_GTGTA_0.81;1:86353772_G_A_0.92;1:86358914_A_G_0.91;1:86359748_C_T_0.93;1:86363228_A_C_0.95;1:86365367_A_G_0.94;1:86369933_T_G_0.95;1:86372214_A_C_0.96;1:86373868_T_C_0.96;1:86375840_G_A_0.95;1:86378023_A_AAAGCG_0.94;1:86380396_A_G_0.96;1:86381371_G_T_0.96;1:86386047_T_G_0.95;1:86386834_C_T_0.96;1:86386898_C_G_0.96;1:86393077_C_T_0.87;1:86398793_GA_G_0.91;1:86398812_G_A_0.94;1:8639896…
1	86405804	86406118	DEL	gnomAD-SV_v2.1_DEL_1_5594	0.562655	0.656056	0.810378	0.773538	1:86407421_G_A_0.81;1:86412177_C_T_0.81;1:86416972_G_A_0.8	NA
1	86680739	86683023	DEL	gnomAD-SV_v2.1_DEL_1_5605	0.061216	0.032083	0.925579	0.937663	1:86673178_C_T_0.92;1:86673249_CTGGAAG_C_0.92;1:86673542_A_C_0.92;1:86673569_C_A_0.91;1:86673690_A_G_0.93;1:86673791_G_T_0.92;1:86673833_G_A_0.92;1:86674158_G_A_0.93;1:86674550_A_G_0.92;1:86674808_C_A_0.93;1:86674918_TCTC_T_0.91;1:86675860_T_A_0.88;1:86675950_T_C_0.92;1:86675973_A_G_0.92;1:86676346_A_G_0.93;1:86676542_A_G_0.92;1:86676875_C_T_0.92;1:86677353_A_G_0.93;1:86677420_C_T_0.93;1:86677721…	1:86671680_G_T_0.87;1:86672973_T_C_0.86;1:86673178_C_T_0.92;1:86673249_CTGGAAG_C_0.94;1:86673542_A_C_0.94;1:86673569_C_A_0.94;1:86673690_A_G_0.94;1:86673791_G_T_0.94;1:86673833_G_A_0.94;1:86673834_T_A_0.87;1:86674158_G_A_0.94;1:86674550_A_G_0.92;1:86674808_C_A_0.94;1:86674918_TCTC_T_0.94;1:86675860_T_A_0.9;1:86675950_T_C_0.92;1:86675973_A_G_0.93;1:86676346_A_G_0.94;1:86676542_A_G_0.93;1:86676875_…
1	86882446	86882752	DEL	gnomAD-SV_v2.1_DEL_1_5613	0.013686	0.054097	0.951093	0.914395	1:86876011_CTG_C_0.95;1:86876166_G_A_0.95;1:86876366_A_G_0.95;1:86876570_A_G_0.95;1:86876591_C_G_0.95;1:86876700_G_A_0.95;1:86876710_G_C_0.95;1:86876715_G_A_0.95;1:86876999_C_G_0.95;1:86877003_A_G_0.95;1:86877009_G_T_0.95;1:86877554_G_C_0.94;1:86877573_G_T_0.95;1:86877673_C_T_0.94;1:86877846_G_C_0.95;1:86878374_T_G_0.95;1:86878453_C_T_0.95;1:86878549_T_A_0.95;1:86878555_G_A_0.95;1:86878614_G_A_0.…	1:86876011_CTG_C_0.91;1:86876166_G_A_0.91;1:86876366_A_G_0.91;1:86876570_A_G_0.91;1:86876591_C_G_0.91;1:86876700_G_A_0.89;1:86876710_G_C_0.91;1:86876715_G_A_0.91;1:86876999_C_G_0.91;1:86877003_A_G_0.91;1:86877009_G_T_0.91;1:86877554_G_C_0.91;1:86877573_G_T_0.91;1:86877673_C_T_0.91;1:86877846_G_C_0.91;1:86878374_T_G_0.91;1:86878453_C_T_0.91;1:86878549_T_A_0.91;1:86878555_G_A_0.91;1:86878614_G_A_0.…
1	86993936	86994526	DEL	gnomAD-SV_v2.1_DEL_1_5617	0.022353	0.000187	0.923252	NA	1:86962960_C_T_0.86;1:86972372_G_A_0.92;1:86977531_G_A_0.92;1:86978052_C_A_0.92;1:86989132_G_C_0.92;1:86989196_G_A_0.9;1:86999363_C_A_0.9	NA
1	87559540	87559542	INS	gnomAD-SV_v2.1_INS_1_3385	0.04382	0.000281	0.813153	NA	1:87552661_CA_C_0.81	NA
1	88285299	88286001	DEL	gnomAD-SV_v2.1_DEL_1_5690	0.375567	0.102567	0.68292	0.916002	NA	1:88287371_C_T_0.81;1:88287879_T_C_0.92
1	88291549	88291551	INS	gnomAD-SV_v2.1_INS_1_3410	0.136916	0.104405	0.772412	0.884954	NA	1:88289777_TAAAA_T_0.83;1:88296400_G_A_0.88;1:88296606_G_GTTGT_0.88;1:88297927_G_A_0.86
1	88318638	88318855	DEL	gnomAD-SV_v2.1_DEL_1_5695	0.012762	0.000843	0.93053	NA	1:88305032_GTCT_G_0.86;1:88306268_C_T_0.84;1:88315410_C_G_0.86;1:88316459_C_G_0.88;1:88317558_G_C_0.92;1:88318680_A_G_0.82;1:88319087_G_A_0.9;1:88319155_T_C_0.91;1:88320214_AC_A_0.89;1:88320216_ACAC_A_0.89;1:88320708_A_T_0.92;1:88321224_G_A_0.88;1:88322219_T_C_0.93;1:88322768_G_A_0.93;1:88323159_A_G_0.93;1:88326357_G_A_0.92;1:88327270_A_G_0.83;1:88327446_C_T_0.88;1:88327460_T_C_0.92;1:88327806_G_…	NA
1	88813610	88813612	INS	gnomAD-SV_v2.1_INS_1_3440	0.044975	0.044957	0.85385	0.924675	1:88802972_C_T_0.83;1:88805105_T_C_0.84;1:88806848_CAT_C_0.83;1:88815779_G_A_0.85	1:88744527_T_C_0.82;1:88746072_C_T_0.87;1:88746596_A_G_0.85;1:88747041_G_C_0.92;1:88747839_G_A_0.92;1:88747923_C_T_0.92;1:88748046_G_A_0.92;1:88750782_A_C_0.92;1:88753575_A_T_0.89;1:88754364_A_G_0.92;1:88755814_C_G_0.92;1:88756423_C_T_0.92;1:88757460_C_T_0.92;1:88758776_G_T_0.92;1:88759343_A_C_0.92;1:88763205_G_A_0.92;1:88764449_C_T_0.89;1:88764558_A_T_0.91;1:88764909_A_G_0.92;1:88765193_G_A_0.92…
1	89094519	89095340	DEL	gnomAD-SV_v2.1_DEL_1_5727	0.043872	0.034951	0.908495	0.927427	1:89043179_A_G_0.8;1:89047847_A_G_0.87;1:89049398_C_T_0.87;1:89051262_A_T_0.9;1:89053793_T_C_0.9;1:89064725_G_A_0.87;1:89079828_C_T_0.9;1:89080196_C_G_0.9;1:89080869_A_G_0.89;1:89090025_T_C_0.88;1:89090026_G_T_0.88;1:89093488_C_T_0.9;1:89097852_G_A_0.91;1:89105636_C_T_0.9;1:89105721_G_A_0.9;1:89106659_T_C_0.9;1:89109917_CT_C_0.9;1:89114405_C_A_0.9	1:89024798_C_A_0.84;1:89044955_GA_G_0.83;1:89044989_C_A_0.89;1:89047847_A_G_0.91;1:89047894_C_T_0.89;1:89049398_C_T_0.91;1:89051262_A_T_0.92;1:89052772_G_A_0.89;1:89053683_A_AT_0.89;1:89053793_T_C_0.92;1:89055807_G_A_0.9;1:89056666_C_T_0.9;1:89057430_C_A_0.92;1:89058728_GA_G_0.91;1:89059662_C_T_0.9;1:89064725_G_A_0.92;1:89072871_G_A_0.9;1:89076186_G_T_0.93;1:89076930_TCACACAAC_T_0.91;1:89078150_G…
1	89115716	89115718	INS	gnomAD-SV_v2.1_INS_1_3463	0.100125	0.036741	0.879788	0.921197	1:89103282_C_A_0.87;1:89105394_G_C_0.87;1:89110164_G_GC_0.87;1:89110581_A_G_0.88;1:89113186_T_C_0.88	1:89024798_C_A_0.8;1:89044955_GA_G_0.84;1:89044989_C_A_0.91;1:89047847_A_G_0.89;1:89047894_C_T_0.89;1:89049398_C_T_0.88;1:89051262_A_T_0.9;1:89052772_G_A_0.91;1:89053683_A_AT_0.91;1:89053793_T_C_0.9;1:89055807_G_A_0.91;1:89056666_C_T_0.91;1:89057430_C_A_0.9;1:89058728_GA_G_0.89;1:89059662_C_T_0.91;1:89064725_G_A_0.89;1:89072871_G_A_0.92;1:89076186_G_T_0.88;1:89076930_TCACACAAC_T_0.88;1:89078150_G…
1	89195503	89195505	INS	gnomAD-SV_v2.1_INS_1_3469	0.023287	0.000281	0.855366	NA	1:89118863_T_C_0.81;1:89137409_C_T_0.82;1:89207813_A_G_0.85;1:89251574_C_G_0.86;1:89311024_A_C_0.86	NA
1	89209546	89209548	INS	gnomAD-SV_v2.1_INS_1_3471	0.04171	0.007779	0.86583	0.863933	1:89137480_C_T_0.81;1:89157328_A_G_0.86;1:89157675_GT_G_0.85;1:89165455_T_A_0.85;1:89165558_T_C_0.86;1:89166453_A_G_0.85;1:89169647_T_A_0.86;1:89169801_T_G_0.86;1:89171320_G_A_0.85;1:89173834_T_TA_0.86;1:89176070_C_A_0.83;1:89179238_G_T_0.86;1:89182272_T_G_0.86;1:89183431_T_C_0.86;1:89185994_C_T_0.82;1:89187265_A_T_0.83;1:89187961_T_C_0.86;1:89198914_G_C_0.86;1:89201078_C_T_0.86;1:89203077_TG_T_0…	1:89125391_C_G_0.86;1:89132174_G_A_0.83;1:89137409_C_G_0.86;1:89137480_C_T_0.86;1:89137907_T_C_0.86;1:89139150_C_T_0.86;1:89139159_T_C_0.86;1:89140534_A_T_0.86;1:89141078_T_C_0.86;1:89142622_A_C_0.86;1:89143094_C_T_0.86;1:89143689_A_C_0.86;1:89145858_A_G_0.86;1:89146173_C_T_0.86;1:89149055_C_T_0.84;1:89149763_G_C_0.86;1:89157328_A_G_0.86;1:89157675_GT_G_0.86;1:89159153_G_A_0.86;1:89165455_T_A_0.8…
1	89219381	89219383	INS	gnomAD-SV_v2.1_INS_1_3472	0.117782	0.018763	0.906209	0.87473	1:89166810_T_C_0.89;1:89166835_A_C_0.89;1:89171756_AGAG_A_0.9;1:89175747_T_A_0.91;1:89190346_C_T_0.86;1:89190372_A_C_0.86;1:89209668_C_T_0.89;1:89210899_C_G_0.9;1:89212091_A_G_0.9;1:89213680_A_T_0.9;1:89217556_CTG_C_0.88;1:89219003_T_A_0.91;1:89219951_CTCTT_C_0.9;1:89227021_AT_A_0.91;1:89247861_C_T_0.91;1:89263863_G_A_0.9;1:89264704_T_C_0.9;1:89302406_C_G_0.89;1:89308932_C_T_0.9;1:89313207_GCTTTC…	1:89121966_C_T_0.85;1:89123984_G_C_0.84;1:89133562_G_A_0.85;1:89133899_T_G_0.85;1:89136087_C_T_0.8;1:89136116_T_C_0.85;1:89145190_G_A_0.85;1:89145396_T_TTC_0.85;1:89149576_AAAAG_A_0.84;1:89149813_C_T_0.85;1:89152211_A_G_0.85;1:89152439_G_A_0.85;1:89153203_G_A_0.85;1:89153282_T_C_0.86;1:89153439_CCAAA_C_0.85;1:89153444_C_T_0.86;1:89153822_G_A_0.84;1:89154599_A_C_0.84;1:89154810_G_A_0.86;1:89156887…
1	89247082	89247084	INS	gnomAD-SV_v2.1_INS_1_3473	0.064586	0.000281	0.853462	NA	1:89144014_AG_A_0.84;1:89146660_C_T_0.8;1:89155493_CAA_C_0.82;1:89158010_A_G_0.83;1:89159752_G_A_0.82;1:89159753_C_A_0.82;1:89161609_C_T_0.83;1:89168430_A_G_0.83;1:89173118_A_T_0.83;1:89174239_TTGA_T_0.81;1:89178807_A_G_0.82;1:89180625_G_A_0.83;1:89186841_T_A_0.84;1:89188275_A_G_0.84;1:89189827_A_G_0.83;1:89199923_G_T_0.81;1:89200275_A_G_0.83;1:89203814_G_A_0.82;1:89204863_T_C_0.83;1:89208633_G_A…	NA
1	89264645	89264647	INS	gnomAD-SV_v2.1_INS_1_3474	0.012351	0	0.885274	NA	1:89049327_T_C_0.81;1:89051121_C_T_0.81;1:89054988_G_GTTTTTA_0.8;1:89071779_A_C_0.8;1:89084626_T_C_0.85;1:89093336_C_T_0.86;1:89132436_AAATT_A_0.83;1:89138146_C_T_0.87;1:89141514_T_C_0.87;1:89154091_C_G_0.87;1:89163002_A_T_0.89;1:89170799_ATCTTTTCTTT_A_0.82;1:89171160_G_A_0.88;1:89176984_G_A_0.88;1:89180057_G_T_0.89;1:89180667_C_G_0.89;1:89182566_C_T_0.89;1:89184155_A_G_0.89;1:89184458_C_T_0.89;1…	NA
1	89594038	89594040	INS	gnomAD-SV_v2.1_INS_1_3500	0.055452	0.000375	0.882153	NA	1:89564963_T_A_0.81;1:89593410_A_G_0.85;1:89593515_A_C_0.86;1:89594215_C_T_0.88;1:89594453_G_A_0.88;1:89594608_AAAAT_A_0.8;1:89594675_A_T_0.88;1:89609238_A_T_0.86;1:89609591_G_A_0.86;1:89610470_A_C_0.86;1:89610704_C_T_0.83;1:89612785_C_G_0.86;1:89613573_C_T_0.86;1:89614847_C_T_0.86;1:89616192_T_C_0.86;1:89616639_C_T_0.86;1:89617136_C_T_0.86;1:89617619_C_T_0.86;1:89620107_A_G_0.86;1:89620316_G_C_0…	NA
1	89718032	89718125	DEL	gnomAD-SV_v2.1_DEL_1_5763	0.036789	0.000374	0.870638	NA	1:89709634_A_G_0.83;1:89710468_C_G_0.82;1:89712639_C_T_0.83;1:89718032_AGGAGACATAATGGGTACTGCAGAAATTCAAAGGATCATTAGTGGCTACTATGAAAAACTATATGCCAATACATTGAAAAATCTGGAAGAAATG_A_0.87	NA
1	89903595	89903597	INS	gnomAD-SV_v2.1_INS_1_3512	0.026572	0.000281	0.806188	NA	1:89940458_T_C_0.81;1:89941330_T_C_0.8	NA
1	90136844	90137019	DEL	gnomAD-SV_v2.1_DEL_1_5788	0.02748	0.000187	0.812684	NA	1:90139394_CAG_C_0.81	NA
1	90370559	90370561	INS	gnomAD-SV_v2.1_INS_1_3535	0.043536	0.175493	0.557441	0.920103	NA	1:90371667_G_A_0.92;1:90371913_G_T_0.92
1	90422290	90422357	DEL	gnomAD-SV_v2.1_DEL_1_5803	0.013491	0	0.900563	NA	1:90422290_TGTACTCCAGCCTGGGTGACAGAGTGAGACCTGTCTAAAGAAAAAAAAAAAAAAAAAGACAGAAATGA_T_0.9;1:90490051_A_G_0.8	NA
1	90434236	90434238	INS	gnomAD-SV_v2.1_INS_1_3540	0.44409	0.078632	0.574276	0.874767	NA	1:90433229_C_T_0.86;1:90433290_C_G_0.86;1:90433410_C_CTTTTTTTT_0.82;1:90433725_G_A_0.87;1:90434076_A_G_0.87;1:90434099_T_TA_0.87;1:90434785_G_A_0.87;1:90435078_C_G_0.85;1:90435141_T_A_0.87;1:90435297_T_TA_0.81;1:90435417_C_CTTT_0.84;1:90435424_A_T_0.84;1:90436100_A_C_0.86;1:90436138_T_C_0.86;1:90437411_C_T_0.85;1:90438223_A_C_0.86;1:90439304_G_A_0.86
1	90809775	90809927	DEL	gnomAD-SV_v2.1_DEL_1_5836	0.022961	0	0.883957	NA	1:90702024_T_G_0.8;1:90715998_A_G_0.85;1:90723108_G_A_0.84;1:90723278_C_G_0.84;1:90738463_A_G_0.85;1:90740487_T_C_0.84;1:90742697_CCCA_C_0.85;1:90744953_C_T_0.85;1:90745174_C_T_0.86;1:90756374_ATATAT_A_0.85;1:90756832_T_G_0.85;1:90761463_G_A_0.86;1:90763853_G_C_0.86;1:90775222_T_C_0.88;1:90777527_A_G_0.87;1:90780740_T_C_0.87;1:90783446_G_A_0.88;1:90791908_T_C_0.87;1:90791968_C_A_0.87;1:90791969_A…	NA
1	90914496	90914498	INS	gnomAD-SV_v2.1_INS_1_3561	0.132651	0.002999	0.907066	NA	1:90899215_C_T_0.88;1:90901199_T_G_0.9;1:90907805_T_TA_0.86;1:90908083_T_C_0.9;1:90908578_G_C_0.89;1:90911111_T_G_0.9;1:90913857_G_A_0.9;1:90916153_A_G_0.91;1:90917811_C_A_0.9;1:90921894_T_C_0.9;1:90925095_G_A_0.9	NA
1	91132166	91132827	DEL	gnomAD-SV_v2.1_DEL_1_5853	0.282566	0.220894	0.711222	0.836329	NA	1:91121677_T_C_0.82;1:91124268_G_A_0.81;1:91124393_G_A_0.8;1:91128092_GAC_G_0.82;1:91134436_C_T_0.83;1:91137596_G_A_0.83;1:91138209_T_C_0.84;1:91138570_C_T_0.83;1:91139612_A_G_0.84;1:91141770_T_C_0.83;1:91146258_C_T_0.84;1:91146803_C_T_0.83;1:91154551_A_G_0.83;1:91155039_G_A_0.83;1:91158255_C_T_0.82;1:91159031_T_C_0.82;1:91159134_G_T_0.83;1:91160391_A_G_0.82;1:91161477_C_T_0.82;1:91161536_G_GA_0.…
1	91561045	91562238	DEL	gnomAD-SV_v2.1_DEL_1_5881	0.094149	0.051847	0.8343	0.928332	1:91560804_G_T_0.83;1:91562867_C_T_0.82;1:91563279_C_T_0.82	1:91532628_C_T_0.84;1:91545790_A_G_0.86;1:91546799_A_T_0.9;1:91553703_G_A_0.88;1:91554622_C_CAA_0.81;1:91555371_G_A_0.91;1:91556358_C_A_0.91;1:91557662_A_T_0.92;1:91560804_G_T_0.93;1:91562867_C_T_0.92;1:91563279_C_T_0.92;1:91567840_C_T_0.89;1:91568194_G_T_0.89;1:91570829_A_AGCTT_0.84;1:91571421_G_A_0.86;1:91573078_G_A_0.85;1:91573276_G_A_0.86;1:91574730_C_T_0.85;1:91577812_A_G_0.86;1:91577908_T_C…
1	92008518	92008601	DEL	gnomAD-SV_v2.1_DEL_1_5909	0.01493	9.4e-05	0.862669	NA	1:91970353_G_C_0.85;1:91973800_T_G_0.85;1:91980092_A_G_0.85;1:91986137_T_G_0.85;1:92007640_G_A_0.86;1:92008519_CCTGGCCTCAAGCAATCCTCCTACCTAGGTCTCCCAAAGTGCTGGGATTACAGGCATGAGCCACTGCACCCAGCCAATATATA_C_0.84	NA
1	92232062	92233333	DEL	gnomAD-SV_v2.1_DEL_1_5927	0.291418	0.287413	0.841329	0.917936	1:92234421_T_A_0.84	1:92234421_T_A_0.92;1:92239705_C_CT_0.87
1	92280856	92280858	INS	gnomAD-SV_v2.1_INS_1_3632	0.166976	0.142656	0.835378	0.882416	1:92269067_C_T_0.8;1:92269517_C_T_0.81;1:92269982_C_A_0.82;1:92270070_G_A_0.82;1:92275672_A_G_0.83;1:92286940_C_T_0.82;1:92290111_T_C_0.83;1:92290285_G_A_0.83;1:92294660_C_T_0.82;1:92297986_T_A_0.84	1:92257813_G_C_0.84;1:92258103_G_A_0.86;1:92260160_A_G_0.86;1:92260920_C_T_0.86;1:92263776_T_A_0.86;1:92269067_C_T_0.88;1:92269086_C_G_0.88;1:92269517_C_T_0.87;1:92269982_C_A_0.86;1:92270070_G_A_0.87;1:92272032_C_CG_0.87;1:92275672_A_G_0.87;1:92275741_G_A_0.86;1:92277843_C_T_0.87;1:92279583_T_C_0.86;1:92280928_G_A_0.87;1:92283077_T_A_0.88;1:92284920_G_A_0.86;1:92285839_A_G_0.87;1:92286940_C_T_0.8…
1	92374483	92374485	INS	gnomAD-SV_v2.1_INS_1_3638	0.013909	0	0.848333	NA	1:92359565_T_C_0.85;1:92359854_T_TG_0.85;1:92374305_A_T_0.84;1:92375028_G_T_0.84	NA
1	92579197	92585021	DEL	gnomAD-SV_v2.1_DEL_1_5946	0.019757	0.002155	0.986844	NA	1:92560966_C_T_0.93;1:92562071_T_C_0.89;1:92564985_A_G_0.92;1:92577791_AC_A_0.94;1:92595048_AC_A_0.97;1:92596116_C_A_0.94;1:92611605_G_A_0.99;1:92622635_A_G_0.89;1:92633574_T_A_0.94;1:92642099_T_G_0.94;1:92654916_G_A_0.89;1:92656679_C_T_0.89;1:92656863_C_T_0.89;1:92657994_C_T_0.87;1:92659994_C_T_0.87;1:92660172_A_C_0.87;1:92662324_A_G_0.87;1:92662333_T_C_0.88;1:92662335_C_A_0.87;1:92663415_A_C_0.…	NA
1	92679003	92679068	DUP	gnomAD-SV_v2.1_DUP_1_1740	0.139988	0.344854	0.92631	0.906913	1:92673203_C_T_0.85;1:92674474_C_T_0.85;1:92675361_T_C_0.91;1:92675983_T_TG_0.91;1:92676573_G_C_0.92;1:92678105_G_A_0.91;1:92678875_G_T_0.93	1:92633872_AAAATGTATATTTTAGATAT_A_0.82;1:92637326_G_A_0.83;1:92638747_C_G_0.8;1:92640497_G_A_0.8;1:92645024_T_G_0.83;1:92645554_G_C_0.83;1:92647223_A_G_0.8;1:92650349_C_T_0.84;1:92653831_GA_G_0.84;1:92658454_T_A_0.81;1:92660576_T_C_0.81;1:92664157_AAAG_A_0.85;1:92665899_A_G_0.83;1:92666275_T_C_0.87;1:92666315_T_TAAAAC_0.85;1:92666521_G_A_0.9;1:92666980_T_A_0.87;1:92667655_A_G_0.85;1:92667661_C_T_…
1	93184647	93186046	DEL	gnomAD-SV_v2.1_DEL_1_5976	0.018111	0	0.992215	NA	1:92562071_T_C_0.8;1:92622635_A_G_0.82;1:92656679_C_T_0.81;1:92657994_C_T_0.82;1:92662333_T_C_0.8;1:92667720_T_C_0.84;1:92677805_C_A_0.81;1:92685924_A_G_0.82;1:92711054_C_T_0.85;1:92720204_A_T_0.85;1:92726195_A_G_0.86;1:92728032_T_A_0.83;1:92741440_CT_C_0.85;1:92742823_A_G_0.83;1:92750449_A_G_0.83;1:92753401_G_A_0.85;1:92758025_T_A_0.85;1:92764070_C_G_0.83;1:92773998_C_T_0.83;1:92781616_C_T_0.83;…	NA
1	93373413	93373415	INS	gnomAD-SV_v2.1_INS_1_3698	0.020545	9.4e-05	0.868624	NA	1:93340870_ACT_A_0.82;1:93357558_G_A_0.85;1:93373833_G_GA_0.87	NA
1	94100834	94100836	INS	gnomAD-SV_v2.1_INS_1_3735	0.170377	0.001123	0.869407	NA	1:94093237_G_A_0.87	NA
1	94212841	94213556	DEL	gnomAD-SV_v2.1_DEL_1_6041	0.053233	0.000187	0.899728	NA	1:94225913_C_T_0.9;1:94240146_A_G_0.87	NA
1	94251466	94251802	DEL	gnomAD-SV_v2.1_DEL_1_6042	0.242334	0.064501	0.833186	0.887552	1:94245983_G_C_0.83;1:94246521_T_C_0.83;1:94246523_G_A_0.83;1:94247031_C_T_0.83;1:94247354_T_C_0.83;1:94247689_C_T_0.83;1:94247839_T_C_0.83;1:94248148_A_G_0.83;1:94248230_C_T_0.83;1:94248356_A_G_0.83;1:94248426_G_A_0.83;1:94248452_A_G_0.83;1:94248593_G_A_0.83;1:94248732_G_A_0.83;1:94248898_A_G_0.83;1:94248933_C_T_0.83;1:94249178_C_T_0.83;1:94249186_A_G_0.83;1:94249992_G_A_0.83;1:94250033_T_C_0.83…	1:94205557_A_G_0.82;1:94207220_C_G_0.83;1:94207535_A_G_0.86;1:94207600_T_C_0.86;1:94207608_A_T_0.86;1:94207631_G_A_0.86;1:94207642_A_C_0.86;1:94207665_A_G_0.86;1:94207919_T_C_0.86;1:94208747_TTTAATACAGGTGC_T_0.85;1:94209143_T_C_0.86;1:94210758_C_T_0.86;1:94210906_C_T_0.84;1:94210964_C_T_0.86;1:94211078_A_AT_0.85;1:94211162_G_A_0.86;1:94211362_A_G_0.86;1:94212242_C_T_0.86;1:94212527_A_G_0.86;1:942…
1	94288374	94291256	DEL	gnomAD-SV_v2.1_DEL_1_6045	0.127598	0.326811	0.954666	0.915275	1:94208508_C_T_0.95;1:94211974_C_T_0.95;1:94217804_T_C_0.91;1:94218473_A_G_0.95;1:94219311_C_T_0.95;1:94223769_A_T_0.95;1:94224412_A_T_0.94;1:94230152_A_G_0.95;1:94230231_C_T_0.95;1:94230778_C_T_0.95;1:94233243_G_A_0.95;1:94233399_GTTTAA_G_0.94;1:94237195_G_T_0.95;1:94249517_T_C_0.95;1:94262473_T_A_0.95;1:94267308_G_C_0.94;1:94277595_T_A_0.95;1:94278929_C_A_0.95;1:94283346_A_C_0.91;1:94285049_C_T…	1:94197311_G_A_0.84;1:94197793_A_G_0.84;1:94199322_A_G_0.8;1:94203051_C_T_0.86;1:94208444_T_C_0.91;1:94208508_C_T_0.92;1:94211974_C_T_0.91;1:94217804_T_C_0.82;1:94218473_A_G_0.91;1:94219311_C_T_0.91;1:94223769_A_T_0.91;1:94224412_A_T_0.91;1:94230152_A_G_0.9;1:94230231_C_T_0.9;1:94230778_C_T_0.91;1:94233243_G_A_0.91;1:94233399_GTTTAA_G_0.9;1:94237195_G_T_0.91;1:94249517_T_C_0.91;1:94261932_C_T_0.8…
1	94417943	94418046	DEL	gnomAD-SV_v2.1_DEL_1_6051	0.016694	9.4e-05	0.902519	NA	1:94408700_AAAAG_A_0.88;1:94425006_T_C_0.9;1:94442109_C_T_0.87	NA
1	94943232	94943323	DEL	gnomAD-SV_v2.1_DEL_1_6076	0.168347	0.461798	0.936443	0.909887	1:94881143_A_G_0.84;1:94889414_A_G_0.93;1:94889776_G_A_0.85;1:94893122_A_G_0.93;1:94895063_G_T_0.93;1:94899527_A_G_0.93;1:94902344_T_C_0.93;1:94903792_G_A_0.92;1:94906926_G_A_0.93;1:94910636_G_A_0.92;1:94914970_C_T_0.93;1:94918593_C_T_0.93;1:94918960_C_T_0.81;1:94919154_G_A_0.93;1:94921128_A_G_0.85;1:94924046_A_G_0.85;1:94924929_C_T_0.93;1:94930345_G_A_0.93;1:94931043_A_T_0.93;1:94933958_G_A_0.93…	1:94881143_A_G_0.91;1:94889414_A_G_0.9;1:94889776_G_A_0.91;1:94890912_G_A_0.91;1:94893122_A_G_0.91;1:94895063_G_T_0.9;1:94895829_C_CTT_0.89;1:94899527_A_G_0.9;1:94902344_T_C_0.91;1:94903792_G_A_0.88;1:94906926_G_A_0.91;1:94909862_G_T_0.86;1:94910636_G_A_0.91;1:94913993_T_G_0.9;1:94914970_C_T_0.9;1:94918593_C_T_0.9;1:94918960_C_T_0.9;1:94919154_G_A_0.9;1:94921128_A_G_0.9;1:94924046_A_G_0.91;1:9492…
1	95105082	95105084	INS	gnomAD-SV_v2.1_INS_1_3775	0.020408	9.4e-05	0.812937	NA	1:95106962_C_A_0.81	NA
1	95133188	95133190	INS	gnomAD-SV_v2.1_INS_1_3776	0.011666	0	0.814181	NA	1:95125105_T_C_0.81;1:95128789_C_T_0.81;1:95131901_T_A_0.8	NA
1	95342684	95342686	INS	gnomAD-SV_v2.1_INS_1_3788	0.055315	0.158318	0.786645	0.886968	NA	1:95333828_A_G_0.89;1:95348670_G_A_0.87
1	95541895	95542614	DEL	gnomAD-SV_v2.1_DEL_1_6101	0.079679	0.006272	0.887176	NA	1:95507861_TACAC_T_0.84;1:95516730_G_A_0.81;1:95526663_G_A_0.87;1:95527036_T_TGAGA_0.83;1:95528695_A_G_0.82;1:95536981_TC_T_0.89;1:95538996_T_C_0.88;1:95548771_T_C_0.89;1:95559949_C_T_0.88	NA
1	95552050	95552052	INS	gnomAD-SV_v2.1_INS_1_3797	0.097937	0.07419	0.895976	0.958519	1:95484133_C_T_0.82;1:95485476_G_T_0.86;1:95488088_G_A_0.86;1:95494831_T_C_0.86;1:95504596_A_G_0.86;1:95514364_T_C_0.89;1:95520356_T_C_0.89;1:95524751_G_A_0.89;1:95531803_G_C_0.87;1:95543847_A_G_0.9;1:95564266_G_A_0.85;1:95566191_TC_T_0.84;1:95568462_C_CTA_0.82;1:95573837_T_C_0.85	1:95431266_G_GT_0.81;1:95432527_C_CT_0.84;1:95438367_C_T_0.91;1:95447024_T_TA_0.85;1:95451173_A_C_0.92;1:95451448_G_GA_0.9;1:95452486_G_A_0.92;1:95484133_C_T_0.85;1:95485476_G_T_0.94;1:95488088_G_A_0.94;1:95494831_T_C_0.94;1:95504596_A_G_0.95;1:95514364_T_C_0.95;1:95519830_G_A_0.94;1:95520356_T_C_0.96;1:95524751_G_A_0.94;1:95529126_C_G_0.81;1:95529721_T_A_0.81;1:95531803_G_C_0.94;1:95531848_C_T_0…
1	95801841	95801843	INS	gnomAD-SV_v2.1_INS_1_3807	0.086643	0.109811	0.892855	0.920333	1:95786229_C_T_0.84;1:95800136_G_A_0.89;1:95803435_G_T_0.89;1:95805485_G_C_0.89	1:95782459_T_C_0.88;1:95785786_A_C_0.88;1:95786229_C_T_0.85;1:95789364_C_T_0.81;1:95800136_G_A_0.92;1:95800888_T_C_0.91;1:95803435_G_T_0.92;1:95803673_C_T_0.91;1:95805485_G_C_0.91;1:95806326_T_C_0.84;1:95809730_A_G_0.9;1:95815690_T_C_0.9
1	96403752	96403754	INS	gnomAD-SV_v2.1_INS_1_3831	0.091781	0.000468	0.882153	NA	1:96375619_C_T_0.88;1:96378997_G_A_0.88;1:96381318_C_T_0.87;1:96394485_C_A_0.87;1:96399900_G_T_0.88;1:96400279_T_G_0.88;1:96400827_T_C_0.87;1:96401208_A_G_0.87;1:96403131_A_G_0.88;1:96407397_G_A_0.84;1:96410067_TAA_T_0.85;1:96410458_C_T_0.83;1:96418433_T_A_0.86;1:96418666_C_T_0.87	NA
1	96809343	96809345	INS	gnomAD-SV_v2.1_INS_1_3850	0.022977	0.000655	0.809532	NA	1:96766308_G_A_0.81;1:96782069_T_A_0.81;1:96789128_TA_T_0.8;1:96789133_A_T_0.8	NA
1	96867603	96867605	INS	gnomAD-SV_v2.1_INS_1_3853	0.120376	0.047816	0.858958	0.8959	1:96865753_T_G_0.86	1:96852129_A_G_0.8;1:96853766_A_G_0.8;1:96854847_C_T_0.8;1:96859205_G_A_0.88;1:96865753_T_G_0.89;1:96867430_C_T_0.9;1:96869798_T_C_0.9
1	96996379	96997215	DEL	gnomAD-SV_v2.1_DEL_1_6157	0.034699	0.0044	0.846326	NA	1:96989344_G_A_0.85;1:96995846_A_T_0.82;1:96997990_C_T_0.82	NA
1	97640731	97640828	DEL	gnomAD-SV_v2.1_DEL_1_6186	0.030869	0.000374	0.921427	NA	1:97614369_A_G_0.88;1:97617133_A_C_0.92;1:97618937_G_A_0.91;1:97621731_A_C_0.91;1:97625341_A_C_0.91;1:97626182_T_C_0.88;1:97626794_T_A_0.91;1:97636265_T_C_0.86;1:97636266_C_T_0.86;1:97636876_T_C_0.91;1:97638665_T_C_0.87;1:97640730_GCTGCTCAATATCTTTGCCAACATTTATGTTTTCAGTATTTTGAACATTAGCTATTCTAGGGGGTGTGAAGTAATATCTCATTGTAGTGTTCTACTGTA_G_0.84	NA
1	97717627	97717629	INS	gnomAD-SV_v2.1_INS_1_3901	0.039226	0.087237	0.86758	0.910669	1:97716968_A_T_0.82;1:97717200_C_T_0.87	1:97683188_T_A_0.82;1:97685992_C_A_0.85;1:97689736_G_T_0.85;1:97690052_C_T_0.85;1:97691464_G_C_0.85;1:97708188_T_C_0.88;1:97708492_T_C_0.88;1:97715643_T_C_0.9;1:97716968_A_T_0.88;1:97717200_C_T_0.91
1	97764102	97764104	INS	gnomAD-SV_v2.1_INS_1_3905	0.032544	0.000187	0.898609	NA	1:97726920_C_T_0.85;1:97728879_A_T_0.85;1:97731449_T_C_0.85;1:97735612_T_G_0.83;1:97735838_A_C_0.83;1:97736109_C_T_0.85;1:97739250_T_C_0.83;1:97739939_C_T_0.85;1:97742958_AAAAC_A_0.83;1:97743933_C_T_0.81;1:97747234_T_C_0.89;1:97749233_T_C_0.9;1:97749721_T_C_0.9;1:97750389_C_T_0.82;1:97754780_C_T_0.86;1:97754939_G_A_0.89;1:97778164_T_C_0.86;1:97778732_C_G_0.88;1:97792478_A_G_0.8	NA
1	98059002	98059004	INS	gnomAD-SV_v2.1_INS_1_3922	0.027686	0.000281	0.899994	NA	1:98062130_T_C_0.9	NA
1	98605280	98605282	INS	gnomAD-SV_v2.1_INS_1_3950	0.416152	0.299981	0.883694	0.926965	1:98589979_T_C_0.85;1:98590052_A_G_0.88;1:98597182_G_A_0.84;1:98602816_G_A_0.87;1:98604440_T_A_0.88;1:98609443_G_T_0.88;1:98610145_G_T_0.88;1:98611600_C_T_0.88;1:98613971_A_T_0.88;1:98614551_A_G_0.88;1:98615652_C_T_0.87;1:98617672_T_C_0.87;1:98617863_A_AGT_0.86;1:98618132_G_A_0.86;1:98618502_CT_C_0.87;1:98618638_A_T_0.86;1:98618898_C_T_0.85;1:98618899_A_G_0.85;1:98619188_C_G_0.86;1:98619598_C_T_0…	1:98565582_G_GA_0.85;1:98566759_G_A_0.88;1:98571758_T_A_0.87;1:98573306_A_C_0.88;1:98574086_T_TA_0.87;1:98579820_G_A_0.88;1:98584370_T_A_0.89;1:98588692_A_G_0.88;1:98588753_A_G_0.85;1:98589979_T_C_0.92;1:98590052_A_G_0.93;1:98596776_C_T_0.92;1:98597182_G_A_0.92;1:98602816_G_A_0.92;1:98604440_T_A_0.93;1:98609443_G_T_0.92;1:98610145_G_T_0.91;1:98611600_C_T_0.92;1:98613971_A_T_0.92;1:98614551_A_G_0.…
1	98903492	98904126	DEL	gnomAD-SV_v2.1_DEL_1_6245	0.003087	0.012453	NA	0.839038	NA	1:98847160_C_T_0.84
1	99044264	99045034	DEL	gnomAD-SV_v2.1_DEL_1_6254	0.011525	0.076325	0.955057	0.913114	1:98988123_G_A_0.96	1:98964760_G_A_0.87;1:98964878_A_AT_0.88;1:98987912_G_GA_0.85;1:98988123_G_A_0.91
1	99179943	99180290	DEL	gnomAD-SV_v2.1_DEL_1_6259	0.112392	0.162577	0.902424	0.898382	1:99176682_C_T_0.9;1:99178247_A_C_0.9;1:99182566_TA_T_0.84;1:99187440_C_T_0.89;1:99189387_A_G_0.87;1:99201673_C_T_0.89;1:99209612_A_G_0.88;1:99209996_A_G_0.88;1:99215002_A_T_0.87;1:99215694_G_A_0.88;1:99218876_C_A_0.88;1:99220206_C_T_0.89;1:99221582_A_G_0.82;1:99223584_T_C_0.88;1:99225068_C_T_0.88;1:99227819_CTA_C_0.87;1:99236025_T_C_0.88;1:99237245_G_A_0.87;1:99242320_C_T_0.87	1:99176682_C_T_0.89;1:99178247_A_C_0.9;1:99182566_TA_T_0.89;1:99187440_C_T_0.9;1:99189387_A_G_0.88;1:99201673_C_T_0.9;1:99209612_A_G_0.9;1:99209996_A_G_0.89;1:99215002_A_T_0.9;1:99215694_G_A_0.9;1:99218876_C_A_0.9;1:99220206_C_T_0.9;1:99223584_T_C_0.89;1:99225068_C_T_0.89;1:99227748_A_C_0.89;1:99227819_CTA_C_0.88;1:99236025_T_C_0.88;1:99237245_G_A_0.89;1:99242320_C_T_0.89
1	99404824	99407735	DEL	gnomAD-SV_v2.1_DEL_1_6270	0.004219	0.019378	NA	0.948189	NA	1:99367496_T_C_0.87;1:99372136_T_C_0.92;1:99374669_A_G_0.92;1:99374952_C_T_0.92;1:99375004_T_A_0.92;1:99375200_C_T_0.91;1:99375462_A_G_0.92;1:99375898_A_G_0.92;1:99375946_GC_G_0.91;1:99375969_T_A_0.87;1:99375971_G_A_0.87;1:99376251_G_A_0.92;1:99376447_T_G_0.84;1:99376463_T_C_0.86;1:99376773_A_G_0.92;1:99377017_G_A_0.92;1:99377475_C_T_0.92;1:99377697_T_C_0.92;1:99377790_T_A_0.9;1:99377855_T_C_0.92…
1	99610527	99610529	INS	gnomAD-SV_v2.1_INS_1_3982	0.05001	0.162172	0.874075	0.87329	1:99612542_A_T_0.87;1:99619006_G_T_0.87;1:99624012_G_A_0.87;1:99624472_C_A_0.87;1:99625495_T_C_0.86;1:99627084_T_C_0.86;1:99631619_C_T_0.81;1:99631626_G_T_0.81;1:99668268_G_A_0.82	1:99604694_A_T_0.83;1:99605184_T_A_0.83;1:99610115_T_C_0.85;1:99610278_G_A_0.84;1:99612542_A_T_0.85;1:99612600_C_A_0.87;1:99613010_C_T_0.87;1:99615649_G_A_0.87;1:99618085_C_T_0.87;1:99618587_A_G_0.86;1:99619006_G_T_0.87;1:99621860_C_T_0.86;1:99623330_C_A_0.86;1:99623348_G_A_0.86;1:99624012_G_A_0.87;1:99624138_G_A_0.86;1:99624472_C_A_0.86;1:99625495_T_C_0.87;1:99625765_A_C_0.86;1:99627084_T_C_0.87…
1	99649267	99649428	DEL	gnomAD-SV_v2.1_DEL_1_6286	0.011736	0	0.859088	NA	1:99666080_T_C_0.86	NA
1	99672101	99672103	INS	gnomAD-SV_v2.1_INS_1_3985	0.106778	0.015388	0.859811	0.874786	1:99648117_G_A_0.81;1:99662057_C_T_0.84;1:99667909_G_A_0.85;1:99669368_C_T_0.86;1:99670021_A_G_0.85;1:99673404_G_T_0.86;1:99673818_A_G_0.85;1:99685235_C_T_0.82;1:99689845_T_C_0.81;1:99691285_C_G_0.81;1:99693401_T_C_0.81;1:99693568_G_A_0.8;1:99699131_C_A_0.8	1:99612034_G_A_0.81;1:99613590_G_A_0.81;1:99615990_G_A_0.81;1:99616460_A_G_0.81;1:99616857_G_A_0.81;1:99627698_T_G_0.81;1:99628518_A_T_0.81;1:99628819_A_G_0.81;1:99633193_C_T_0.83;1:99635057_C_T_0.85;1:99637361_T_G_0.85;1:99637824_C_A_0.83;1:99638610_C_T_0.85;1:99639898_C_T_0.85;1:99641557_C_T_0.83;1:99643933_C_T_0.85;1:99648116_T_C_0.85;1:99648117_G_A_0.85;1:99650842_C_A_0.85;1:99652333_G_T_0.85…
1	99698438	99698440	INS	gnomAD-SV_v2.1_INS_1_3987	0.098864	0.012883	0.85025	0.84686	1:99685235_C_T_0.82;1:99689845_T_C_0.85;1:99691285_C_G_0.85;1:99693401_T_C_0.85;1:99693568_G_A_0.84;1:99699131_C_A_0.85	1:99673404_G_T_0.85;1:99673818_A_G_0.85;1:99674114_C_T_0.82;1:99678349_A_C_0.85;1:99678985_T_A_0.84;1:99678990_TTTA_T_0.82;1:99685235_C_T_0.85;1:99689845_T_C_0.85;1:99691285_C_G_0.85;1:99693401_T_C_0.85;1:99693568_G_A_0.85;1:99699131_C_A_0.85;1:99724727_A_G_0.85;1:99750730_T_G_0.8;1:99753878_T_C_0.8
1	99890885	99891643	DEL	gnomAD-SV_v2.1_DEL_1_6310	0.089804	0.000281	0.927774	NA	1:99818456_G_A_0.84;1:99820043_G_A_0.85;1:99823089_C_T_0.8;1:99827336_G_A_0.86;1:99827473_G_A_0.83;1:99829955_T_A_0.85;1:99830298_A_G_0.86;1:99832915_A_G_0.86;1:99833340_A_C_0.86;1:99834678_G_T_0.86;1:99836911_A_T_0.86;1:99837857_C_T_0.86;1:99839637_T_C_0.86;1:99840557_G_T_0.85;1:99841819_C_T_0.86;1:99845102_G_C_0.86;1:99847934_C_A_0.87;1:99850706_T_C_0.87;1:99850929_C_T_0.87;1:99851269_G_A_0.87;…	NA
1	99894527	99894529	INS	gnomAD-SV_v2.1_INS_1_3999	0.147746	0.000655	0.85025	NA	1:99854032_T_C_0.8;1:99861485_T_C_0.84;1:99866493_T_A_0.83;1:99869511_C_G_0.84;1:99878454_T_A_0.85;1:99878563_G_C_0.84;1:99885792_C_T_0.84;1:99890189_G_A_0.84;1:99890738_A_G_0.85;1:99898811_C_A_0.84;1:99899201_A_ATATT_0.85;1:99900236_C_G_0.84;1:99903368_TGATA_T_0.83;1:99904472_A_G_0.85;1:99904830_A_C_0.85;1:99906061_T_C_0.85;1:99914469_G_A_0.85;1:99915594_G_C_0.81;1:99916743_G_A_0.82	NA
1	100178553	100178555	INS	gnomAD-SV_v2.1_INS_1_4019	0.257566	0.041004	0.8802	0.947254	1:100178708_A_C_0.88;1:100179050_G_A_0.84;1:100181426_T_C_0.81;1:100182059_G_A_0.87;1:100184458_T_G_0.87;1:100189987_C_G_0.83	1:100149870_C_A_0.81;1:100149952_C_T_0.81;1:100151103_C_T_0.81;1:100151397_G_A_0.81;1:100152032_G_A_0.81;1:100155977_AT_A_0.82;1:100156189_A_G_0.82;1:100161025_G_A_0.81;1:100167846_C_CTTT_0.81;1:100170102_T_C_0.81;1:100171779_C_CA_0.84;1:100172447_C_CA_0.84;1:100173529_G_A_0.91;1:100173931_A_G_0.91;1:100174670_C_T_0.91;1:100174876_T_A_0.83;1:100175242_A_G_0.91;1:100175373_A_C_0.91;1:100175621_G_A…
1	100304192	100304264	DEL	gnomAD-SV_v2.1_DEL_1_6339	0.069531	0	0.875029	NA	1:100304192_TGACAAAATTCAACATCATTTCATGATACAAACACTCAGCAAACTAGAAGAAAACTACCTCAACCTAATAAAA_T_0.85;1:100304550_A_T_0.88	NA
1	100340169	100340249	DUP	gnomAD-SV_v2.1_DUP_1_1824	0.002368	0.017646	NA	0.932712	NA	1:100339867_A_G_0.89;1:100340224_C_CATCTTTTCTTTCTTTTA_0.89;1:100340225_G_GAAAATAGTGACAGTTTTAATCTCTTTGTAGATATTTGCATTTAAGGTATCA_0.85;1:100340454_G_A_0.93;1:100340782_G_T_0.9;1:100345455_C_A_0.9;1:100345825_A_G_0.82;1:100347975_A_G_0.91;1:100349189_T_A_0.9;1:100351260_T_G_0.91;1:100351455_G_A_0.9;1:100354407_C_T_0.9;1:100354603_G_A_0.9;1:100355797_A_G_0.92;1:100360565_T_G_0.92;1:100361823_G_A_0.92;1…
1	100355897	100355899	INS	gnomAD-SV_v2.1_INS_1_4038	0.007311	0.039243	0.871852	0.885914	1:100374441_G_A_0.83;1:100374785_ACAT_A_0.83;1:100393967_G_A_0.87;1:100405263_C_T_0.83;1:100458606_G_T_0.83	1:100286604_G_A_0.81;1:100368382_T_C_0.87;1:100369547_G_A_0.86;1:100370833_A_C_0.87;1:100374441_G_A_0.87;1:100374785_ACAT_A_0.85;1:100377744_T_C_0.87;1:100381815_G_T_0.87;1:100385430_C_T_0.87;1:100389629_A_G_0.87;1:100389633_ATTTTTTATTTT_A_0.87;1:100390052_AC_A_0.87;1:100393967_G_A_0.88;1:100394027_C_T_0.89;1:100394087_C_T_0.88;1:100394282_TA_T_0.83;1:100395646_A_T_0.88;1:100405263_C_T_0.85;1:100…
1	100399397	100399399	INS	gnomAD-SV_v2.1_INS_1_4039	0.002882	0.016544	NA	0.866873	NA	1:100391254_G_A_0.86;1:100393613_CTT_C_0.83;1:100396050_T_C_0.87;1:100404957_A_C_0.87;1:100408809_T_C_0.87;1:100412250_C_G_0.87;1:100415553_G_A_0.82;1:100420055_TA_T_0.83;1:100423716_C_G_0.83;1:100424436_T_C_0.83;1:100425222_C_CA_0.83;1:100426478_C_A_0.83;1:100426503_G_A_0.82;1:100427856_G_A_0.83;1:100429608_TAA_T_0.83;1:100432172_C_T_0.81;1:100432320_G_A_0.83;1:100432402_T_C_0.83;1:100432509_T_C…
1	100551642	100551644	INS	gnomAD-SV_v2.1_INS_1_4046	0.088363	0.051024	0.849033	0.874618	1:100561237_A_G_0.83;1:100579327_G_A_0.83;1:100581144_A_G_0.83;1:100592925_G_A_0.85;1:100594521_A_G_0.85;1:100596448_A_G_0.84	1:100372065_C_T_0.83;1:100417773_T_C_0.84;1:100418080_A_C_0.84;1:100420015_GA_G_0.84;1:100425215_G_GC_0.84;1:100434332_T_G_0.84;1:100434393_G_A_0.87;1:100437182_T_A_0.84;1:100437203_A_C_0.84;1:100441780_A_G_0.84;1:100445131_A_G_0.87;1:100449797_C_A_0.84;1:100458316_ATACT_A_0.84;1:100459719_T_C_0.84;1:100461123_A_T_0.84;1:100466430_G_GT_0.83;1:100466952_G_C_0.84;1:100470437_A_G_0.84;1:100471243_G_…
1	100645517	100645519	INS	gnomAD-SV_v2.1_INS_1_4055	0.011944	0.000843	0.904934	NA	1:100647748_T_C_0.9	NA
1	100843539	100843594	DEL	gnomAD-SV_v2.1_DEL_1_6368	0.033361	9.4e-05	0.841953	NA	1:100828081_G_C_0.8;1:100828269_G_T_0.83;1:100828945_A_T_0.82;1:100829569_T_C_0.81;1:100829866_C_CGATT_0.82;1:100830213_T_C_0.83;1:100830338_G_A_0.83;1:100831446_G_A_0.83;1:100832684_G_A_0.82;1:100841502_C_CA_0.83;1:100842809_T_C_0.82;1:100843536_ATGAACAGGGCTTATCATGGCTGGAGCTGTGTGCATAACATTTTCTGTTTGGTCAAGAT_A_0.84;1:100846197_G_A_0.82;1:100850387_C_T_0.82;1:100853779_G_T_0.83;1:100854618_C_A_0.82;1…	NA
1	100938603	100938605	INS	gnomAD-SV_v2.1_INS_1_4068	0.225504	0.001592	0.860089	NA	1:100928706_C_T_0.8;1:100928873_C_T_0.83;1:100928975_T_C_0.83;1:100929143_A_T_0.83;1:100929432_T_C_0.82;1:100929434_T_C_0.82;1:100929782_G_A_0.83;1:100929959_C_T_0.86;1:100930066_A_G_0.83;1:100930615_G_A_0.82;1:100931321_C_T_0.83;1:100931376_C_T_0.83;1:100932488_A_T_0.81;1:100932649_G_T_0.81;1:100932675_T_A_0.83;1:100933576_T_C_0.83;1:100933672_C_T_0.86;1:100933712_C_A_0.86;1:100934310_C_T_0.85;1…	NA
1	101023629	101023631	INS	gnomAD-SV_v2.1_INS_1_4071	0.024286	0.000188	0.863134	NA	1:100998874_C_G_0.81;1:100999954_T_C_0.8;1:101003442_C_T_0.83;1:101011831_G_A_0.85;1:101017879_G_C_0.86;1:101020113_G_C_0.85;1:101042454_G_T_0.81;1:101045035_A_G_0.81	NA
1	101037970	101039700	DEL	gnomAD-SV_v2.1_DEL_1_6376	0.037899	0.000187	0.908209	NA	1:101033462_C_T_0.9;1:101037200_A_AC_0.86;1:101037201_A_C_0.9;1:101037303_C_T_0.91;1:101055833_G_T_0.84;1:101056697_A_G_0.84;1:101069531_C_T_0.82;1:101074062_A_G_0.82	NA
1	101119944	101122363	DEL	gnomAD-SV_v2.1_DEL_1_6383	0.085923	0.000468	0.944628	NA	1:101082294_T_A_0.82;1:101083509_T_C_0.82;1:101085868_AC_A_0.83;1:101086531_G_A_0.84;1:101088294_G_C_0.84;1:101088423_A_G_0.84;1:101090771_G_A_0.94;1:101092898_G_A_0.93;1:101093212_A_C_0.92;1:101096445_A_G_0.94;1:101098280_G_A_0.9;1:101099545_C_G_0.93;1:101099727_C_T_0.91;1:101101932_C_T_0.93;1:101103014_A_G_0.94;1:101103015_G_C_0.94;1:101103477_C_G_0.94;1:101106749_C_T_0.93;1:101109660_C_T_0.94;…	NA
1	101167385	101167387	INS	gnomAD-SV_v2.1_INS_1_4078	0.02838	9.4e-05	0.867674	NA	1:101100796_C_T_0.85;1:101102525_C_T_0.83;1:101123768_C_T_0.85;1:101141046_G_T_0.87;1:101165054_C_T_0.87;1:101182713_G_A_0.84	NA
1	101388408	101388871	DEL	gnomAD-SV_v2.1_DEL_1_6405	0.167492	0.153341	0.875534	0.904192	1:101386179_T_C_0.87;1:101386259_A_C_0.87;1:101386442_G_GT_0.87;1:101394411_A_G_0.87;1:101397399_A_G_0.88;1:101398011_C_T_0.88;1:101407139_T_C_0.87;1:101415553_A_G_0.88	1:101303226_A_G_0.84;1:101307629_C_T_0.83;1:101312004_A_AT_0.83;1:101321076_G_A_0.83;1:101324152_A_G_0.83;1:101333893_TATG_T_0.85;1:101345093_C_G_0.86;1:101355166_A_C_0.86;1:101357627_G_C_0.86;1:101359898_C_T_0.85;1:101362371_C_A_0.89;1:101372040_C_G_0.86;1:101373298_T_C_0.84;1:101377845_A_G_0.9;1:101378026_A_G_0.85;1:101378446_AGTGT_A_0.89;1:101382039_C_T_0.89;1:101382744_A_G_0.86;1:101385693_A_…
1	101723832	101724209	DEL	gnomAD-SV_v2.1_DEL_1_6431	0.245571	0.030519	0.670663	0.874487	NA	1:101709466_C_A_0.86;1:101718085_G_T_0.87;1:101719552_T_C_0.86
1	101770051	101770053	INS	gnomAD-SV_v2.1_INS_1_4109	0.122424	0.157959	0.891419	0.905314	1:101765649_T_G_0.89;1:101766418_G_A_0.85;1:101769324_T_C_0.89;1:101769616_T_C_0.89;1:101770208_C_T_0.87;1:101770214_G_T_0.87;1:101770258_C_T_0.85;1:101770303_G_A_0.88;1:101770367_C_T_0.88;1:101770428_A_T_0.87;1:101770467_G_A_0.84;1:101770526_C_CTTT_0.83;1:101770539_T_G_0.85;1:101770602_C_T_0.87;1:101770664_T_C_0.88;1:101770714_G_T_0.88;1:101770858_G_A_0.82;1:101770944_A_G_0.89;1:101770990_G_C_0.…	1:101765649_T_G_0.9;1:101765925_C_T_0.86;1:101766418_G_A_0.9;1:101767666_G_GT_0.87;1:101769324_T_C_0.9;1:101769616_T_C_0.9;1:101770208_C_T_0.88;1:101770214_G_T_0.89;1:101770258_C_T_0.88;1:101770303_G_A_0.9;1:101770367_C_T_0.89;1:101770428_A_T_0.87;1:101770467_G_A_0.85;1:101770502_T_G_0.83;1:101770526_C_CTTT_0.85;1:101770539_T_G_0.86;1:101770602_C_T_0.87;1:101770664_T_C_0.9;1:101770714_G_T_0.89;1:…
1	101978979	101978981	INS	gnomAD-SV_v2.1_INS_1_4117	0.259004	0.424452	0.888891	0.909067	1:101943026_C_T_0.85;1:101944234_C_T_0.85;1:101951693_T_C_0.87;1:101984007_A_G_0.89	1:101924856_A_G_0.83;1:101924960_C_T_0.88;1:101942918_A_AAGAG_0.83;1:101943026_C_T_0.91;1:101943331_A_G_0.87;1:101943969_T_C_0.87;1:101944234_C_T_0.91;1:101945150_T_C_0.87;1:101945626_T_C_0.87;1:101945977_T_C_0.87;1:101947197_A_T_0.85;1:101947657_T_A_0.84;1:101948985_A_T_0.84;1:101950270_T_G_0.86;1:101951693_T_C_0.9;1:101953377_C_G_0.87;1:101955727_T_A_0.91;1:101958998_A_C_0.9;1:101960779_C_CT_0.…
1	102096689	102098781	DEL	gnomAD-SV_v2.1_DEL_1_6456	0.017493	0	0.985136	NA	1:102063227_G_A_0.93;1:102070322_T_TAAATATAATCAATCAAC_0.8;1:102070519_C_T_0.82;1:102078140_A_G_0.99;1:102085476_AAGT_A_0.82;1:102085482_AGGGAGAGAAGTAAGAG_A_0.82;1:102085912_C_T_0.99;1:102086425_G_A_0.81;1:102086711_T_C_0.98;1:102086963_GA_G_0.81;1:102087172_G_A_0.82;1:102092851_G_A_0.99;1:102093367_T_C_0.82;1:102094216_C_T_0.96;1:102099667_A_G_0.81	NA
1	102209913	102209915	INS	gnomAD-SV_v2.1_INS_1_4127	0.007309	0.031644	0.941443	0.913152	1:102187502_G_A_0.94;1:102188947_C_T_0.94;1:102190874_A_T_0.94;1:102197155_G_A_0.85;1:102197393_A_G_0.94;1:102197495_G_T_0.94;1:102198428_C_A_0.94;1:102202476_G_A_0.94;1:102202982_T_C_0.92;1:102204450_A_ATT_0.88;1:102204588_C_T_0.81;1:102206429_C_T_0.94;1:102208912_T_C_0.92;1:102208935_G_A_0.94;1:102209174_C_G_0.92;1:102209604_C_CT_0.94;1:102209615_C_A_0.94;1:102209753_C_T_0.92;1:102210196_C_A_0.…	1:102187502_G_A_0.89;1:102188947_C_T_0.89;1:102190296_T_G_0.83;1:102190874_A_T_0.89;1:102197155_G_A_0.91;1:102197393_A_G_0.88;1:102197495_G_T_0.91;1:102198428_C_A_0.89;1:102202476_G_A_0.91;1:102202982_T_C_0.9;1:102204450_A_ATT_0.88;1:102204588_C_T_0.91;1:102205485_G_C_0.91;1:102206429_C_T_0.9;1:102208912_T_C_0.88;1:102208935_G_A_0.88;1:102209174_C_G_0.91;1:102209604_C_CT_0.91;1:102209615_C_A_0.91…
1	102240166	102240168	INS	gnomAD-SV_v2.1_INS_1_4128	0.117817	0.000936	0.884578	NA	1:102222214_C_T_0.84;1:102225857_C_T_0.84;1:102232458_A_C_0.86;1:102234350_TCAAA_T_0.85;1:102236481_A_T_0.87;1:102236600_AGATT_A_0.87;1:102236608_AC_A_0.85;1:102236964_G_T_0.88;1:102238403_T_C_0.86;1:102238932_A_G_0.85;1:102239436_G_A_0.88;1:102239720_G_A_0.88;1:102240286_G_A_0.85;1:102240680_G_A_0.87;1:102241909_A_T_0.85;1:102250007_A_G_0.85;1:102253808_G_A_0.85;1:102255522_T_C_0.82	NA
1	102321424	102326928	DEL	gnomAD-SV_v2.1_DEL_1_6468	0.013069	9.4e-05	0.99998	NA	1:102316099_A_G_0.8;1:102316461_A_G_0.81;1:102320500_CT_C_1.0;1:102320640_C_T_1.0;1:102321017_T_C_1.0;1:102321249_C_A_1.0;1:102332384_C_T_1.0;1:102333834_G_A_0.99;1:102343987_C_T_0.87;1:102350361_T_A_0.88;1:102352168_G_C_0.87;1:102361058_AT_A_0.85;1:102364629_C_A_0.85;1:102364642_T_A_0.85	NA
1	102330731	102330790	DEL	gnomAD-SV_v2.1_DEL_1_6471	0.010307	9.4e-05	0.880388	NA	1:102330729_TTCCCTGCTCCAGTTTTGAGCATTATGGAGCCCCCTGCACCAGGGTGATTTCTCAGCAGTGC_T_0.88;1:102334614_T_C_0.87;1:102360688_A_G_0.85	NA
1	102455149	102455151	INS	gnomAD-SV_v2.1_INS_1_4135	0.114656	0.178659	0.924713	0.936405	1:102426014_C_G_0.92;1:102426363_G_A_0.92;1:102428198_C_A_0.88;1:102428202_C_A_0.9;1:102447029_A_G_0.92;1:102447998_A_T_0.81;1:102463514_C_T_0.83;1:102466456_C_A_0.83;1:102469551_T_C_0.83;1:102469733_T_A_0.83;1:102491521_G_T_0.82;1:102491874_G_C_0.82;1:102495987_T_C_0.82	1:102426014_C_G_0.91;1:102426363_G_A_0.93;1:102427833_C_T_0.92;1:102428198_C_A_0.92;1:102428202_C_A_0.92;1:102431283_G_A_0.93;1:102431395_T_C_0.93;1:102431521_G_T_0.94;1:102431902_TGTGTGC_T_0.85;1:102431993_G_A_0.93;1:102432302_T_A_0.93;1:102432363_G_A_0.93;1:102432485_T_C_0.93;1:102432617_T_C_0.93;1:102432869_A_AAC_0.85;1:102433620_T_C_0.93;1:102434141_G_T_0.92;1:102437203_A_G_0.93;1:102443692_C…
1	102502993	102503054	DUP	gnomAD-SV_v2.1_DUP_1_1856	0.010932	0	0.88597	NA	1:102470757_A_G_0.81;1:102476582_A_G_0.8;1:102485218_C_A_0.8;1:102489810_C_CT_0.8;1:102501601_C_A_0.86;1:102502994_T_TTTCTTTGTATTTTCTGAATACATGTTTTTTAAATCAGATATATCCTAGCAAAATTTTCTTATTA_0.89	NA
1	102568907	102568909	INS	gnomAD-SV_v2.1_INS_1_4144	0.158057	0.259315	0.918166	0.928197	1:102565246_C_T_0.92;1:102569433_C_G_0.92;1:102571191_T_G_0.92;1:102572813_G_C_0.92;1:102572944_G_A_0.91;1:102574180_C_G_0.92;1:102575264_C_G_0.92;1:102575629_C_G_0.92;1:102576239_T_G_0.9;1:102576401_C_T_0.91;1:102579307_C_T_0.84;1:102580238_A_G_0.84;1:102583375_C_T_0.85;1:102585079_G_A_0.85;1:102587184_A_G_0.82	1:102560678_G_A_0.89;1:102565246_C_T_0.92;1:102569433_C_G_0.92;1:102571191_T_G_0.91;1:102572813_G_C_0.91;1:102572944_G_A_0.93;1:102574180_C_G_0.92;1:102575264_C_G_0.92;1:102575629_C_G_0.93;1:102576239_T_G_0.92;1:102576401_C_T_0.92;1:102579002_T_G_0.91;1:102579307_C_T_0.91;1:102580238_A_G_0.92;1:102583375_C_T_0.92;1:102584979_ATG_A_0.87;1:102584981_G_GAAA_0.86;1:102585079_G_A_0.92;1:102587184_A_G_…
1	102745021	102745097	DUP	gnomAD-SV_v2.1_DUP_1_1862	0.072254	0.016876	0.869948	0.898078	1:102721561_C_T_0.85;1:102724725_A_G_0.84;1:102728508_A_G_0.85;1:102729522_A_G_0.85;1:102729661_A_G_0.84;1:102732132_GT_G_0.85;1:102732742_C_T_0.85;1:102737519_T_C_0.85;1:102742432_T_C_0.85;1:102743080_A_G_0.85;1:102744899_T_C_0.86;1:102745255_A_G_0.87;1:102745466_C_T_0.87;1:102745484_C_T_0.87;1:102745543_T_C_0.87;1:102745681_A_AACAG_0.86;1:102745710_G_C_0.87;1:102745943_A_G_0.86;1:102746133_T_C_…	1:102710749_T_A_0.89;1:102718229_A_AT_0.89;1:102719997_A_G_0.87;1:102721561_C_T_0.89;1:102724725_A_G_0.87;1:102728508_A_G_0.89;1:102729522_A_G_0.87;1:102729661_A_G_0.9;1:102732132_GT_G_0.87;1:102732742_C_T_0.87;1:102737519_T_C_0.87;1:102742432_T_C_0.89;1:102743080_A_G_0.87;1:102744251_CA_C_0.87;1:102744257_G_T_0.87;1:102744899_T_C_0.87;1:102745098_T_C_0.83;1:102745255_A_G_0.86;1:102745466_C_T_0.8…
1	102983282	102984747	DEL	gnomAD-SV_v2.1_DEL_1_6515	0.122478	0.000281	0.956699	NA	1:102954093_A_G_0.83;1:102961146_C_T_0.83;1:102961212_T_A_0.83;1:102963149_C_T_0.84;1:102963466_A_G_0.84;1:102965685_C_A_0.89;1:102967656_G_T_0.88;1:102967702_A_T_0.89;1:102971148_T_A_0.95;1:102976557_C_CATTT_0.86;1:102980729_G_A_0.9;1:102984887_T_G_0.94;1:102988045_C_T_0.84;1:102990573_C_CA_0.88;1:102990581_T_A_0.89;1:102990968_G_A_0.93;1:102991158_A_T_0.96;1:102993430_C_T_0.94;1:102993702_A_AT_…	NA
1	103054485	103054487	INS	gnomAD-SV_v2.1_INS_1_4172	0.030038	0.073654	0.878306	0.908857	1:103045408_C_A_0.83;1:103055978_C_T_0.84;1:103056285_A_T_0.83;1:103059395_C_T_0.84;1:103060435_A_G_0.84;1:103071512_T_C_0.88;1:103098046_T_C_0.84;1:103106981_A_AT_0.81;1:103108486_A_G_0.82;1:103108517_T_C_0.82	1:102983365_C_T_0.82;1:103008460_C_T_0.84;1:103009778_G_A_0.84;1:103015429_CA_C_0.84;1:103019681_T_C_0.83;1:103020139_C_T_0.83;1:103022084_A_C_0.84;1:103022479_T_TA_0.81;1:103027316_C_T_0.91;1:103029585_C_T_0.9;1:103040283_C_T_0.9;1:103044352_A_AT_0.91;1:103045222_A_G_0.82;1:103045408_C_A_0.91;1:103046082_T_C_0.83;1:103050583_A_G_0.89;1:103055978_C_T_0.91;1:103056285_A_T_0.91;1:103059395_C_T_0.91…
1	103184488	103184646	DEL	gnomAD-SV_v2.1_DEL_1_6532	0.312616	0.033002	0.819604	0.955467	1:103165928_C_G_0.82;1:103184581_ATTCCTT_A_0.81;1:103184588_ATTTAGGTTAATAGGACATTCCTTTATCATTCCTTATCATCTTTATCATTCCTTATCAT_A_0.81;1:103192275_A_C_0.81;1:103200189_T_C_0.81	1:103099867_T_A_0.92;1:103106673_C_T_0.92;1:103111752_C_T_0.92;1:103117546_G_A_0.94;1:103124933_T_G_0.94;1:103128498_A_AT_0.85;1:103132711_C_T_0.94;1:103134288_A_G_0.94;1:103142783_C_T_0.94;1:103146018_G_T_0.94;1:103147831_T_C_0.95;1:103148392_A_T_0.93;1:103148433_T_C_0.94;1:103148762_T_C_0.95;1:103149568_A_G_0.94;1:103150240_A_G_0.95;1:103150873_G_A_0.94;1:103151459_T_A_0.95;1:103151580_C_A_0.94…
1	103414467	103415059	DEL	gnomAD-SV_v2.1_DEL_1_6548	0.024079	0.000281	0.955233	NA	1:103255648_A_G_0.84;1:103283192_C_T_0.83;1:103290832_A_T_0.8;1:103304056_C_T_0.8;1:103312608_C_A_0.8;1:103323375_C_A_0.8;1:103342871_A_G_0.81;1:103342943_C_T_0.82;1:103344345_G_T_0.82;1:103351932_G_T_0.84;1:103377369_A_C_0.94;1:103380720_A_G_0.94;1:103382380_CA_C_0.93;1:103392835_G_A_0.96;1:103398897_A_G_0.81;1:103408281_G_A_0.94;1:103413638_G_A_0.94;1:103421927_G_C_0.94;1:103430609_A_G_0.93;1:1…	NA
1	103696490	103696492	INS	gnomAD-SV_v2.1_INS_1_4205	0.069937	0.000562	0.800828	NA	1:103703524_G_A_0.8	NA
1	104436924	104436926	INS	gnomAD-SV_v2.1_INS_1_4220	0.026901	0.000187	0.819061	NA	1:104404878_C_A_0.81;1:104417351_T_A_0.81;1:104419482_T_C_0.8;1:104419848_G_T_0.8;1:104420795_TAAAAC_T_0.8;1:104420870_A_G_0.81;1:104425228_G_C_0.8;1:104426864_C_T_0.81;1:104427120_T_C_0.81;1:104430522_G_A_0.81;1:104432318_A_G_0.81;1:104433444_A_T_0.81;1:104438020_A_G_0.81;1:104439089_T_C_0.82;1:104444613_A_G_0.8;1:104445446_A_G_0.8;1:104447625_C_T_0.8	NA
1	104443198	104443725	DEL	gnomAD-SV_v2.1_DEL_1_6600	0.283186	0.36888	0.919374	0.906418	1:104402063_T_A_0.91;1:104423098_A_G_0.91;1:104428022_TTC_T_0.82;1:104428028_T_A_0.83;1:104433274_TTTTTG_T_0.84;1:104433984_G_A_0.91;1:104435005_A_G_0.91;1:104435125_G_A_0.91;1:104438521_C_G_0.92;1:104440904_G_T_0.92	1:104402063_T_A_0.87;1:104414365_G_A_0.87;1:104423098_A_G_0.88;1:104425822_G_A_0.87;1:104429209_C_T_0.87;1:104433274_TTTTTG_T_0.84;1:104433984_G_A_0.9;1:104435005_A_G_0.9;1:104435125_G_A_0.89;1:104438521_C_G_0.91;1:104440904_G_T_0.9
1	104451503	104451756	DEL	gnomAD-SV_v2.1_DEL_1_6601	0.24897	0.311047	0.814037	0.738448	1:104402063_T_A_0.8;1:104423098_A_G_0.8;1:104433984_G_A_0.81;1:104435005_A_G_0.81;1:104435125_G_A_0.81;1:104438521_C_G_0.81;1:104440904_G_T_0.81	NA
1	104493023	104493025	INS	gnomAD-SV_v2.1_INS_1_4222	0.035979	0.000281	0.841751	NA	1:104497761_A_G_0.84;1:104502279_G_A_0.84;1:104503284_A_C_0.84;1:104504153_ATTGTC_A_0.84;1:104504834_TCA_T_0.84;1:104505427_G_A_0.84;1:104505646_C_G_0.84;1:104507219_A_T_0.84;1:104507666_C_A_0.83;1:104509038_G_C_0.84;1:104513200_G_C_0.83;1:104514161_G_A_0.84;1:104516393_C_A_0.83;1:104517550_T_C_0.83;1:104520231_C_T_0.84	NA
1	104513427	104513429	INS	gnomAD-SV_v2.1_INS_1_4223	0.026966	0.005901	0.979051	NA	1:104491316_T_C_0.81;1:104496410_A_T_0.98;1:104497733_A_G_0.98;1:104504187_T_A_0.96;1:104506363_C_T_0.98;1:104512110_C_T_0.98;1:104512353_C_T_0.95;1:104516407_TTCTGGCCCTA_T_0.97;1:104517092_A_G_0.97	NA
1	104574467	104574469	INS	gnomAD-SV_v2.1_INS_1_4227	0.200309	0.335249	0.889758	0.919854	1:104568599_C_T_0.88;1:104568784_G_A_0.89;1:104573432_G_A_0.89;1:104582263_GA_G_0.87;1:104587669_G_A_0.89	1:104544144_C_T_0.81;1:104567488_C_T_0.88;1:104568599_C_T_0.91;1:104568784_G_A_0.92;1:104570279_CAT_C_0.91;1:104572391_C_A_0.9;1:104573432_G_A_0.92;1:104573697_G_A_0.92;1:104580557_A_G_0.91;1:104582263_GA_G_0.91;1:104582832_CA_C_0.9;1:104584494_C_T_0.91;1:104587669_G_A_0.91
1	104580487	104582531	CPX	gnomAD-SV_v2.1_CPX_1_193	0.104077	0.000374	0.903108	NA	1:104651057_A_T_0.9;1:104679191_T_G_0.89	NA
1	104646043	104646045	INS	gnomAD-SV_v2.1_INS_1_4229	0.043731	0.000843	0.849863	NA	1:104638712_G_A_0.84;1:104643232_A_G_0.84;1:104644189_T_G_0.84;1:104644336_T_C_0.84;1:104644356_T_C_0.84;1:104644536_G_A_0.84;1:104644570_T_C_0.83;1:104644652_A_G_0.83;1:104644796_G_A_0.83;1:104645060_A_G_0.83;1:104645339_T_C_0.84;1:104645465_G_C_0.84;1:104645501_A_G_0.83;1:104645636_G_A_0.83;1:104645719_A_G_0.82;1:104645902_A_G_0.83;1:104645964_G_A_0.83;1:104645965_T_A_0.83;1:104646237_G_A_0.85;…	NA
1	104706646	104708051	DEL	gnomAD-SV_v2.1_DEL_1_6624	0.047438	0.000749	0.948092	NA	1:104618543_G_C_0.83;1:104619540_G_A_0.8;1:104621902_G_A_0.82;1:104623655_C_T_0.81;1:104626715_A_G_0.83;1:104626726_G_A_0.83;1:104627515_A_G_0.82;1:104629932_CG_C_0.82;1:104638712_G_A_0.86;1:104643232_A_G_0.85;1:104644189_T_G_0.87;1:104644336_T_C_0.86;1:104644356_T_C_0.87;1:104644536_G_A_0.86;1:104644570_T_C_0.85;1:104644652_A_G_0.85;1:104644796_G_A_0.85;1:104645060_A_G_0.85;1:104645339_T_C_0.86;…	NA
1	104719735	104720164	DEL	gnomAD-SV_v2.1_DEL_1_6628	0.292447	0.033327	0.797592	0.912598	NA	1:104647864_T_C_0.8;1:104675237_C_G_0.81;1:104679534_G_C_0.8;1:104693341_A_G_0.82;1:104694117_G_A_0.81;1:104695132_T_C_0.82;1:104695196_A_G_0.81;1:104695466_G_GT_0.81;1:104696542_C_T_0.9;1:104697327_T_C_0.9;1:104697658_C_T_0.9;1:104697832_G_T_0.9;1:104699041_T_C_0.9;1:104699504_A_G_0.9;1:104699666_T_C_0.9;1:104699942_A_T_0.9;1:104699972_A_G_0.9;1:104701006_T_G_0.89;1:104702237_T_C_0.9;1:104702363…
1	104809527	104809958	DEL	gnomAD-SV_v2.1_DEL_1_6635	0.019448	0	0.897169	NA	1:104803852_C_T_0.89;1:104805290_G_A_0.88;1:104805376_G_A_0.88;1:104805419_G_A_0.89;1:104805463_G_A_0.89;1:104805828_G_A_0.88;1:104806119_G_T_0.88;1:104807275_C_A_0.88;1:104807569_C_T_0.9;1:104807575_TG_T_0.89;1:104807695_G_A_0.89;1:104808248_A_C_0.89;1:104808325_C_T_0.88;1:104808669_C_A_0.87;1:104808841_T_A_0.89;1:104809061_G_A_0.88;1:104809167_A_G_0.89;1:104810234_A_T_0.89;1:104812932_T_TAAGGCA…	NA
1	104932100	104932213	DUP	gnomAD-SV_v2.1_DUP_1_1898	0.300834	0.077222	0.885707	0.910727	1:104925308_A_G_0.88;1:104929667_C_A_0.89	1:104925308_A_G_0.91;1:104929667_C_A_0.91;1:104933209_T_C_0.89;1:104933806_G_T_0.88;1:104934899_C_T_0.88;1:104935029_T_C_0.88;1:104935682_G_GA_0.86;1:104935840_A_G_0.87;1:104937194_C_T_0.88;1:104937842_C_T_0.86;1:104940229_ACTC_A_0.88;1:104941928_C_A_0.87;1:104942152_G_T_0.87;1:104943519_T_A_0.87;1:104945065_A_G_0.88;1:104945357_C_G_0.88;1:104946210_C_T_0.86;1:104946488_C_T_0.88;1:104947976_G_GT_…
1	104973009	104973305	DEL	gnomAD-SV_v2.1_DEL_1_6648	0.019041	0	0.915256	NA	1:104971057_G_A_0.91;1:104971078_GA_G_0.89;1:104971172_G_T_0.91;1:104971783_A_G_0.91;1:104971814_T_C_0.91;1:104971977_T_G_0.91;1:104972269_G_T_0.91;1:104972301_T_G_0.91;1:104973422_G_T_0.91;1:104973501_G_C_0.89;1:104973596_A_G_0.92;1:104973676_G_A_0.92;1:104973904_A_G_0.89;1:104973916_A_AT_0.91;1:104974219_C_T_0.91;1:104974234_T_A_0.92;1:104974275_A_G_0.92;1:104974519_G_T_0.92;1:104974648_T_C_0.9…	NA
1	105028214	105028216	INS	gnomAD-SV_v2.1_INS_1_4243	0.21567	0.142079	0.860182	0.879844	1:105014143_A_C_0.85;1:105020384_G_T_0.85;1:105029400_G_T_0.86	1:105014143_A_C_0.88;1:105020384_G_T_0.87;1:105029400_G_T_0.87;1:105047053_TGGAGGTTATCAA_T_0.86;1:105047970_A_G_0.87;1:105050427_G_GAA_0.83;1:105050992_A_G_0.85;1:105054941_C_T_0.86;1:105055795_G_C_0.86;1:105056575_G_A_0.85;1:105060691_C_A_0.86;1:105061521_C_T_0.85
1	105054073	105054075	INS	gnomAD-SV_v2.1_INS_1_4244	0.378869	0.306057	0.853536	0.924002	1:105022216_C_G_0.81;1:105024189_C_T_0.82;1:105024888_T_A_0.82;1:105027397_A_G_0.81;1:105032046_T_A_0.82;1:105038312_G_C_0.82;1:105040651_G_A_0.8;1:105042091_ATG_A_0.8;1:105043275_G_A_0.81;1:105043299_T_G_0.82;1:105044244_G_A_0.82;1:105044840_G_A_0.82;1:105047774_T_C_0.82;1:105048476_G_GT_0.8;1:105049006_C_A_0.84;1:105049066_A_G_0.85;1:105049614_C_T_0.84;1:105050134_C_T_0.85;1:105050467_AAG_A_0.8…	1:105022216_C_G_0.88;1:105023371_C_A_0.88;1:105024189_C_T_0.88;1:105024888_T_A_0.89;1:105026102_C_T_0.83;1:105027397_A_G_0.88;1:105030054_T_C_0.88;1:105030333_G_A_0.86;1:105031316_T_G_0.88;1:105032046_T_A_0.92;1:105033164_A_G_0.86;1:105038312_G_C_0.92;1:105040651_G_A_0.92;1:105041222_C_T_0.86;1:105041743_A_G_0.87;1:105042091_ATG_A_0.91;1:105043275_G_A_0.92;1:105043299_T_G_0.92;1:105044244_G_A_0.9…
1	105070230	105070232	INS	gnomAD-SV_v2.1_INS_1_4247	0.145008	0.087681	0.867431	0.800846	1:105074266_G_A_0.87;1:105077882_G_A_0.87;1:105078727_A_G_0.81;1:105078743_A_G_0.85;1:105084067_CTTTATTTTATTTTAT_C_0.81;1:105084287_C_G_0.86;1:105084368_A_G_0.86;1:105084777_A_G_0.87;1:105084868_GA_G_0.86;1:105087736_A_G_0.86;1:105090384_A_C_0.87;1:105090576_C_T_0.86;1:105094597_T_A_0.86;1:105094887_G_A_0.86;1:105097567_A_G_0.86;1:105097631_A_G_0.85;1:105097944_C_T_0.86;1:105098030_A_C_0.86	1:105074266_G_A_0.8;1:105077882_G_A_0.8;1:105084777_A_G_0.8;1:105090384_A_C_0.8;1:105090576_C_T_0.8;1:105094597_T_A_0.8;1:105094887_G_A_0.8;1:105097567_A_G_0.8;1:105097944_C_T_0.8;1:105098030_A_C_0.8
1	105138640	105138642	INS	gnomAD-SV_v2.1_INS_1_4252	0.095714	0.088495	0.87329	0.926599	1:105111535_G_A_0.85;1:105111860_G_C_0.86;1:105112237_A_G_0.85;1:105113348_TTAGA_T_0.85;1:105113609_G_A_0.85;1:105118137_T_A_0.86;1:105122750_A_G_0.87;1:105123675_G_A_0.87;1:105124942_G_A_0.86;1:105125853_C_T_0.87;1:105125970_C_T_0.87;1:105126784_A_G_0.87;1:105127069_G_A_0.87;1:105133201_A_T_0.87;1:105134471_G_C_0.87;1:105136795_T_C_0.87;1:105139573_C_A_0.83;1:105139661_T_A_0.83	1:105111535_G_A_0.91;1:105111860_G_C_0.92;1:105112237_A_G_0.92;1:105113348_TTAGA_T_0.93;1:105113609_G_A_0.9;1:105118137_T_A_0.92;1:105118822_C_CAG_0.9;1:105120733_G_A_0.92;1:105122750_A_G_0.91;1:105123675_G_A_0.92;1:105124942_G_A_0.91;1:105125853_C_T_0.92;1:105125970_C_T_0.92;1:105126784_A_G_0.92;1:105127069_G_A_0.92;1:105133201_A_T_0.92;1:105134471_G_C_0.92;1:105136795_T_C_0.92
1	105218918	105219462	DEL	gnomAD-SV_v2.1_DEL_1_6673	0.0142	0.072112	0.944628	0.940473	1:105199267_T_G_0.89;1:105205705_C_T_0.94;1:105206363_T_C_0.87;1:105207127_G_A_0.94;1:105212380_G_A_0.86;1:105213966_C_A_0.87;1:105214150_A_G_0.94;1:105216530_A_G_0.87;1:105217948_G_A_0.94;1:105220017_A_G_0.94;1:105220965_C_T_0.87;1:105223406_T_C_0.94;1:105224384_A_G_0.93;1:105224501_A_C_0.94;1:105233425_C_T_0.93;1:105238638_G_A_0.93;1:105241090_T_C_0.93;1:105241746_CA_C_0.94;1:105244650_T_C_0.92…	1:105198012_C_T_0.9;1:105199267_T_G_0.89;1:105201203_C_T_0.94;1:105204084_T_C_0.94;1:105205705_C_T_0.94;1:105206363_T_C_0.93;1:105207127_G_A_0.94;1:105208950_G_A_0.94;1:105209314_G_T_0.94;1:105212380_G_A_0.94;1:105213966_C_A_0.94;1:105214150_A_G_0.94;1:105216530_A_G_0.94;1:105217948_G_A_0.94;1:105220017_A_G_0.94;1:105220965_C_T_0.94;1:105223406_T_C_0.94;1:105224384_A_G_0.93;1:105224501_A_C_0.94;1…
1	105231102	105231104	INS	gnomAD-SV_v2.1_INS_1_4258	0.233766	0.617189	0.856402	0.837335	1:105219858_C_T_0.85;1:105226669_G_C_0.85;1:105227914_T_C_0.86;1:105228500_G_A_0.84;1:105228501_C_T_0.84;1:105228560_C_T_0.85;1:105228899_C_A_0.85	1:105219858_C_T_0.83;1:105226669_G_C_0.84;1:105227914_T_C_0.84;1:105228500_G_A_0.82;1:105228501_C_T_0.81;1:105228560_C_T_0.82;1:105228899_C_A_0.83;1:105232703_G_T_0.83;1:105234710_G_A_0.83
1	105255032	105256188	DEL	gnomAD-SV_v2.1_DEL_1_6674	0.265718	0.072634	0.93685	1	1:105238662_C_T_0.9;1:105257300_G_T_0.93;1:105263786_A_T_0.89;1:105263935_T_C_0.94;1:105264444_A_C_0.94;1:105269714_C_T_0.94;1:105272934_GCCATTGGTTTATATGTGTATTT_G_0.91;1:105277365_T_C_0.94;1:105277397_T_A_0.94;1:105278820_T_C_0.94;1:105279856_A_G_0.94	1:105193834_A_T_0.9;1:105195135_T_A_0.89;1:105195899_GCTGTTGAAAAAT_G_0.85;1:105195928_G_A_0.87;1:105196032_C_G_0.9;1:105196556_CT_C_0.86;1:105196743_T_C_0.88;1:105198210_A_T_0.9;1:105198713_T_C_0.91;1:105198738_C_A_0.89;1:105199870_T_C_0.9;1:105200440_T_C_0.9;1:105200469_G_T_0.93;1:105202006_T_G_0.89;1:105202554_T_C_0.97;1:105203191_C_T_0.98;1:105203293_G_T_0.96;1:105203647_C_T_0.96;1:105211249_T…
1	105269045	105269596	DEL	gnomAD-SV_v2.1_DEL_1_6675	0.028213	0.001123	0.827117	NA	1:105241973_A_G_0.83;1:105288300_A_T_0.82	NA
1	105514135	105514137	INS	gnomAD-SV_v2.1_INS_1_4266	0.013285	0	0.879919	NA	1:105474921_G_A_0.88;1:105479168_C_A_0.88;1:105497569_T_C_0.83;1:105529859_C_T_0.85;1:105543608_C_T_0.85	NA
1	105667548	105668461	DEL	gnomAD-SV_v2.1_DEL_1_6705	0.182277	0.115399	0.911414	0.913305	1:105665323_T_C_0.86;1:105666878_G_T_0.91	1:105665323_T_C_0.87;1:105666878_G_T_0.91;1:105669860_AG_A_0.89;1:105670552_T_A_0.89;1:105670717_AT_A_0.88;1:105671167_A_T_0.89;1:105671449_A_G_0.89;1:105671886_G_A_0.9;1:105672018_C_T_0.88;1:105673798_GTA_G_0.87;1:105673802_T_G_0.87;1:105674536_G_T_0.88;1:105676039_T_TTA_0.87;1:105677604_A_G_0.89;1:105679528_G_GA_0.86;1:105679905_G_A_0.88
1	105736252	105736254	INS	gnomAD-SV_v2.1_INS_1_4279	0.135697	0.013868	0.873047	0.89895	1:105730463_T_G_0.86;1:105730523_T_G_0.85;1:105730543_C_T_0.82;1:105730561_A_C_0.86;1:105730711_G_A_0.87;1:105730728_C_A_0.87;1:105730905_G_GA_0.86;1:105730919_CTTAG_C_0.86;1:105730979_C_CTT_0.87;1:105731125_T_G_0.87;1:105731199_G_A_0.87;1:105731250_C_A_0.87;1:105731263_C_G_0.87;1:105731365_T_C_0.87;1:105731568_T_A_0.86;1:105731577_C_G_0.86;1:105731642_G_T_0.87;1:105731680_G_A_0.87;1:105731992_A_…	1:105726309_A_AT_0.84;1:105730463_T_G_0.9;1:105730523_T_G_0.9;1:105730543_C_T_0.9;1:105730561_A_C_0.9;1:105730711_G_A_0.9;1:105730728_C_A_0.9;1:105730905_G_GA_0.9;1:105730919_CTTAG_C_0.9;1:105730979_C_CTT_0.9;1:105731125_T_G_0.9;1:105731199_G_A_0.9;1:105731250_C_A_0.9;1:105731263_C_G_0.88;1:105731365_T_C_0.88;1:105731568_T_A_0.9;1:105731577_C_G_0.9;1:105731642_G_T_0.9;1:105731680_G_A_0.9;1:105731…
1	105857775	105857777	INS	gnomAD-SV_v2.1_INS_1_4288	0.085869	0.000187	0.885481	NA	1:105768670_A_C_0.8;1:105778695_C_A_0.8;1:105801278_C_T_0.8;1:105805965_A_G_0.8;1:105806168_C_T_0.8;1:105806324_C_A_0.8;1:105810829_G_A_0.8;1:105827858_G_A_0.84;1:105830869_A_G_0.85;1:105831278_G_GC_0.84;1:105833278_A_T_0.86;1:105834598_C_G_0.85;1:105835088_T_G_0.86;1:105836970_G_C_0.85;1:105838267_T_C_0.85;1:105841545_T_C_0.83;1:105842117_T_C_0.85;1:105861630_T_G_0.88;1:105863495_T_C_0.89;1:1058…	NA
1	105884250	105884252	INS	gnomAD-SV_v2.1_INS_1_4290	0.057998	0.001217	0.843955	NA	1:105846362_A_G_0.82;1:105846959_G_A_0.81;1:105849183_A_T_0.8;1:105849412_T_C_0.81;1:105849431_G_T_0.81;1:105849967_C_A_0.81;1:105849989_T_C_0.81;1:105850005_G_T_0.81;1:105854517_T_A_0.81;1:105855362_G_A_0.8;1:105857601_A_C_0.81;1:105857605_A_G_0.81;1:105857646_C_A_0.81;1:105858539_A_G_0.81;1:105861833_C_T_0.8;1:105864004_T_C_0.81;1:105870780_G_GA_0.8;1:105870842_A_T_0.81;1:105871025_A_C_0.81;1:1…	NA
1	105968012	105968014	INS	gnomAD-SV_v2.1_INS_1_4294	0.020412	0.000187	0.852298	NA	1:105956467_T_G_0.84;1:105969658_AG_A_0.85;1:105969805_T_C_0.85;1:105970235_C_T_0.85;1:105970997_T_C_0.85	NA
1	105973997	105973999	INS	gnomAD-SV_v2.1_INS_1_4295	0.131601	0.000936	0.832054	NA	1:105947289_T_C_0.81;1:105950134_A_C_0.81;1:105951736_A_G_0.8;1:105955062_G_A_0.83;1:105955583_C_T_0.83;1:105958122_C_T_0.82;1:105958512_C_T_0.83;1:105959554_G_A_0.83;1:105959899_T_A_0.83;1:105963617_T_C_0.83;1:105971892_G_A_0.83	NA
1	106015813	106023397	DEL	gnomAD-SV_v2.1_DEL_1_6736	0.438876	0.318378	0.969122	0.98736	1:106013859_A_C_0.91;1:106026332_A_G_0.97	1:106013859_A_C_0.95;1:106014131_A_T_0.98;1:106026332_A_G_0.99
1	106015873	106015875	INS	gnomAD-SV_v2.1_INS_1_4299	0.098037	0.000374	0.862354	NA	1:106014627_A_G_0.86;1:106014808_T_A_0.86;1:106015185_G_A_0.85;1:106023894_A_T_0.81;1:106024742_A_C_0.81;1:106026362_A_G_0.84;1:106026372_G_T_0.84;1:106027055_T_C_0.85;1:106027574_C_A_0.84;1:106028339_G_A_0.85;1:106028413_T_C_0.85;1:106029982_T_C_0.85;1:106030629_T_C_0.85;1:106031462_G_A_0.84;1:106031695_C_T_0.85;1:106032557_C_T_0.84	NA
1	106164397	106215440	DEL	gnomAD-SV_v2.1_DEL_1_6750	0.015024	0	0.99998	NA	1:106095571_T_G_0.95;1:106101785_T_C_0.97;1:106114632_G_A_0.98;1:106163116_T_C_1.0;1:106238659_C_T_0.93;1:106240050_A_T_0.97;1:106280879_A_C_0.96;1:106282649_TCTC_T_0.97	NA
1	106307475	106317948	DEL	gnomAD-SV_v2.1_DEL_1_6768	0.044762	0.001498	0.972078	NA	1:106322477_AC_A_0.97;1:106323385_A_G_0.84;1:106326863_G_C_0.97;1:106327252_C_T_0.97;1:106327484_G_T_0.97	NA
1	106326572	106326574	INS	gnomAD-SV_v2.1_INS_1_4314	0.024964	0.000374	0.812143	NA	1:106320751_G_A_0.81;1:106322785_C_A_0.81;1:106324785_G_A_0.81;1:106324883_T_C_0.81;1:106331600_C_T_0.81;1:106332891_A_G_0.81;1:106333042_C_T_0.8;1:106333334_G_A_0.81	NA
1	106371139	106371141	INS	gnomAD-SV_v2.1_INS_1_4315	0.00278	0.010992	NA	0.803461	NA	1:106392164_C_A_0.8
1	106508187	106508189	INS	gnomAD-SV_v2.1_INS_1_4324	0.028077	9.4e-05	0.855163	NA	1:106410480_A_T_0.8;1:106418153_C_G_0.8;1:106460847_T_A_0.86;1:106475395_A_G_0.85;1:106494217_A_G_0.84;1:106502219_C_T_0.85;1:106506146_T_A_0.8;1:106511952_C_A_0.85;1:106512602_T_C_0.86;1:106514454_G_A_0.86;1:106515176_A_G_0.85;1:106517176_C_T_0.85;1:106525690_T_G_0.85;1:106527588_C_A_0.86;1:106528046_T_C_0.86;1:106535468_A_G_0.86;1:106536203_A_C_0.86;1:106536533_G_GT_0.86;1:106539216_T_C_0.85;1:…	NA
1	106761072	106761074	INS	gnomAD-SV_v2.1_INS_1_4337	0.374717	0.418742	0.80768	0.798217	1:106760741_C_T_0.8;1:106761073_A_ATGC_0.8;1:106761075_A_ATGTTTTTGCATTTTTGTGCTTTTTGTTTGTAAT_0.81;1:106761079_A_G_0.8;1:106761080_C_CTGTT_0.8;1:106761083_A_AAATG_0.8;1:106761085_C_CACCCA_0.8;1:106761089_A_ACAGTGCTGAAGTGCT_0.8;1:106761242_T_G_0.81	NA
1	106880578	106880646	DEL	gnomAD-SV_v2.1_DEL_1_6809	0.01463	9.4e-05	0.875085	NA	1:106879707_A_G_0.87;1:106880577_GTGTATGAGGGTAAGTGTTTTCCTTTCTCCACATTCTCACCAGCATATTTTGGATAAAAGCAATTTTATC_G_0.88	NA
1	106978445	106981591	DEL	gnomAD-SV_v2.1_DEL_1_6826	0.0669	0.000936	0.962969	NA	1:106975600_A_C_0.95;1:106981966_AGAATTGGCTCACATGATTAT_A_0.96;1:106996286_G_GT_0.84;1:106997451_T_C_0.96;1:107001107_TA_T_0.95	NA
1	107020413	107020520	DEL	gnomAD-SV_v2.1_DEL_1_6834	0.00175	0.010684	NA	0.886027	NA	1:107014675_TG_T_0.89;1:107016848_C_T_0.89;1:107030348_AC_A_0.89;1:107064868_G_A_0.87
1	107081798	107082335	DEL	gnomAD-SV_v2.1_DEL_1_6842	0.04732	0.000281	0.863673	NA	1:107081430_G_A_0.83;1:107083264_CAG_C_0.86;1:107085384_G_A_0.86;1:107085920_G_A_0.86;1:107087337_G_A_0.86;1:107088419_C_A_0.84;1:107091112_A_C_0.86;1:107091361_C_T_0.85;1:107092871_T_C_0.84;1:107094452_T_C_0.85;1:107099503_C_G_0.81;1:107101286_T_C_0.82;1:107109681_CA_C_0.84;1:107121518_A_T_0.84;1:107123184_T_G_0.84;1:107123543_G_A_0.83;1:107124018_G_A_0.83;1:107127745_C_T_0.83;1:107133989_G_A_0.…	NA
1	107095680	107101428	DEL	gnomAD-SV_v2.1_DEL_1_6844	0.041264	0.000281	0.986228	NA	1:107083064_A_G_0.97;1:107095025_T_G_0.97;1:107109804_G_A_0.99;1:107126927_C_CA_0.98;1:107151899_T_C_0.93	NA
1	107125382	107125903	DEL	gnomAD-SV_v2.1_DEL_1_6848	0.020795	9.4e-05	0.859589	NA	1:107038885_T_C_0.81;1:107039966_T_C_0.81;1:107040685_T_C_0.81;1:107043233_T_G_0.8;1:107049476_C_T_0.81;1:107060621_T_C_0.81;1:107063690_A_G_0.81;1:107066405_A_G_0.81;1:107067205_G_A_0.8;1:107067426_A_G_0.81;1:107070727_A_G_0.81;1:107078640_G_A_0.8;1:107085846_C_T_0.85;1:107100051_A_G_0.84;1:107101044_C_T_0.84;1:107104007_A_G_0.86;1:107104699_T_C_0.86;1:107111932_G_A_0.86;1:107112017_A_G_0.86;1:1…	NA
1	107220683	107224673	DEL	gnomAD-SV_v2.1_DEL_1_6855	0.059078	0.000749	0.970658	NA	1:107164884_T_C_0.89;1:107172239_A_G_0.91;1:107175077_C_G_0.9;1:107178449_C_T_0.9;1:107181031_C_G_0.94;1:107181722_G_A_0.94;1:107184556_T_C_0.89;1:107185037_C_A_0.94;1:107186538_G_C_0.83;1:107186801_G_A_0.94;1:107188770_C_T_0.94;1:107202524_G_A_0.97;1:107202611_T_C_0.97;1:107205373_T_A_0.97;1:107207518_TAAAATAAA_T_0.91;1:107208734_G_A_0.94;1:107213368_C_T_0.97;1:107218407_C_G_0.97;1:107225455_G_A…	NA
1	108097954	108097956	INS	gnomAD-SV_v2.1_INS_1_4389	0.241636	0.414922	0.890098	0.875385	1:108099748_G_C_0.89;1:108099890_G_A_0.83;1:108106526_A_T_0.88	1:108099748_G_C_0.88;1:108099890_G_A_0.86;1:108106526_A_T_0.87;1:108107356_G_A_0.84;1:108117879_A_G_0.85
1	108142465	108142467	INS	gnomAD-SV_v2.1_INS_1_4391	0.312951	0.427385	0.858476	0.848352	1:108132879_T_C_0.86;1:108138041_TCCCAG_T_0.81;1:108138048_G_T_0.81;1:108139003_C_T_0.83;1:108139464_G_C_0.85;1:108141478_G_A_0.82;1:108143104_G_A_0.83;1:108143671_G_A_0.86;1:108144242_A_AG_0.82;1:108144363_A_G_0.83;1:108144410_C_CTG_0.82;1:108144828_C_T_0.82;1:108146230_T_C_0.83;1:108146540_C_T_0.83;1:108147285_T_C_0.83;1:108148082_C_T_0.83;1:108148292_C_A_0.82;1:108149026_G_A_0.82;1:108149229_C…	1:108119640_GA_G_0.83;1:108121323_C_A_0.83;1:108123432_T_G_0.83;1:108125913_C_G_0.83;1:108127011_A_T_0.83;1:108132879_T_C_0.84;1:108139003_C_T_0.85;1:108139464_G_C_0.85;1:108141478_G_A_0.85;1:108142565_A_T_0.83;1:108143104_G_A_0.84;1:108143671_G_A_0.84;1:108144242_A_AG_0.85;1:108144363_A_G_0.85;1:108144410_C_CTG_0.84;1:108144828_C_T_0.85;1:108146230_T_C_0.85;1:108146540_C_T_0.84;1:108147285_T_C_0…
1	108306500	108306559	DEL	gnomAD-SV_v2.1_DEL_1_6912	0.014973	9.4e-05	0.80081	NA	1:108306499_AGTGCTACACTGAACAAAGAAAAGGAAAAGGGATATTAAACAGGCAAATAAGCCACACGCT_A_0.8	NA
1	108402973	108405484	DEL	gnomAD-SV_v2.1_DEL_1_6919	0.005454	0.036136	NA	0.801419	NA	1:108335225_T_C_0.8
1	108665629	108665631	INS	gnomAD-SV_v2.1_INS_1_4414	0.052797	0.010164	0.818464	0.86319	1:108666133_T_C_0.82	1:108666133_T_C_0.86
1	108700535	108700537	INS	gnomAD-SV_v2.1_INS_1_4417	0.014942	0.000187	0.873234	NA	1:108697862_G_A_0.87;1:108698738_C_A_0.86;1:108708003_T_C_0.86;1:108708871_G_C_0.87;1:108710114_G_C_0.84;1:108714294_A_C_0.87;1:108727933_G_A_0.87;1:108731519_T_C_0.8	NA
1	108733324	108737251	DEL	gnomAD-SV_v2.1_DEL_1_6945	0.110105	0.218112	0.908057	0.892364	1:108738780_T_C_0.91;1:108740482_G_A_0.91;1:108741774_T_A_0.91;1:108742130_T_C_0.9	1:108738780_T_C_0.89;1:108740482_G_A_0.89;1:108741774_T_A_0.89;1:108742130_T_C_0.87
1	108859099	108859172	DEL	gnomAD-SV_v2.1_DEL_1_6950	0.073383	0.061829	0.896998	0.942977	1:108859101_T_A_0.89;1:108859102_CATCCTCGCTATTTATGGTG_C_0.9;1:108859128_AGG_A_0.89;1:108859131_TGGCATAAAGGGCACTCCAGATAAATGTACTGTTTACTACTA_T_0.89;1:108862013_T_A_0.88;1:108866235_G_A_0.89;1:108866819_T_C_0.89;1:108866862_G_T_0.89;1:108867342_G_GA_0.88;1:108869548_G_T_0.9;1:108870953_C_G_0.84;1:108871451_A_G_0.87;1:108872873_A_G_0.9;1:108873657_G_A_0.88;1:108875001_A_G_0.89;1:108875036_T_C_0.89;1:1…	1:108857166_T_C_0.92;1:108859101_T_A_0.91;1:108859102_CATCCTCGCTATTTATGGTG_C_0.91;1:108859128_AGG_A_0.93;1:108859131_TGGCATAAAGGGCACTCCAGATAAATGTACTGTTTACTACTA_T_0.91;1:108860573_G_T_0.93;1:108860603_T_C_0.93;1:108861878_G_C_0.93;1:108861926_G_T_0.93;1:108862013_T_A_0.94;1:108865371_AT_A_0.81;1:108866032_T_G_0.93;1:108866235_G_A_0.93;1:108866307_A_G_0.92;1:108866334_A_G_0.93;1:108866819_T_C_0.94;…
1	109025830	109026298	DEL	gnomAD-SV_v2.1_DEL_1_6961	0.303954	0.085348	0.838506	0.886705	1:109016011_A_G_0.82;1:109017058_A_G_0.82;1:109020176_A_G_0.84;1:109020696_A_G_0.83;1:109021454_GA_G_0.82;1:109022957_T_C_0.84;1:109029399_T_C_0.83;1:109035646_C_A_0.83;1:109040633_G_T_0.82;1:109040638_A_G_0.81;1:109042271_A_G_0.82;1:109042623_T_C_0.82;1:109044224_A_G_0.82;1:109046832_A_G_0.82;1:109047537_T_C_0.83;1:109051504_A_G_0.82;1:109053401_T_C_0.82;1:109053976_T_TC_0.82	1:109013340_C_T_0.86;1:109013504_G_A_0.86;1:109013857_G_A_0.87;1:109013971_G_A_0.87;1:109016011_A_G_0.87;1:109016460_G_A_0.86;1:109017011_C_T_0.84;1:109017058_A_G_0.86;1:109018714_A_C_0.87;1:109020176_A_G_0.89;1:109020696_A_G_0.89;1:109021454_GA_G_0.89;1:109022957_T_C_0.88;1:109029399_T_C_0.89;1:109035646_C_A_0.89;1:109040633_G_T_0.87;1:109040638_A_G_0.87;1:109042271_A_G_0.88;1:109042623_T_C_0.87…
1	109028616	109028676	DEL	gnomAD-SV_v2.1_DEL_1_6962	0.041251	0.000187	0.839331	NA	1:109019135_G_T_0.82;1:109019170_G_T_0.82;1:109021253_A_G_0.81;1:109028617_AAGGTCTGACTGCCTGCAGGGTCGGGCAGAATAGAGCCATATTTTTCTTCTTGCAGAAAG_A_0.84;1:109033339_A_G_0.81;1:109035367_T_C_0.82	NA
1	109068629	109068631	INS	gnomAD-SV_v2.1_INS_1_4425	0.028884	0.013412	0.672662	0.924155	NA	1:108915278_A_C_0.83;1:109018600_C_T_0.92
1	109496477	109501638	DEL	gnomAD-SV_v2.1_DEL_1_6986	0.068636	9.4e-05	0.881928	NA	1:109495387_A_C_0.88;1:109502926_G_A_0.83	NA
1	109573231	109575180	DEL	gnomAD-SV_v2.1_DEL_1_6989	0.183923	0.239869	0.95492	0.945115	1:109532207_G_C_0.95;1:109559471_C_A_0.95;1:109559843_G_A_0.95;1:109565292_C_T_0.95;1:109577783_G_A_0.91;1:109579405_C_T_0.95	1:109505513_T_A_0.88;1:109505689_T_C_0.88;1:109506765_G_A_0.88;1:109514347_C_A_0.93;1:109516719_G_T_0.93;1:109527484_G_A_0.92;1:109530927_GA_G_0.84;1:109531858_G_A_0.93;1:109532207_G_C_0.94;1:109559471_C_A_0.94;1:109559843_G_A_0.94;1:109565292_C_T_0.95;1:109577783_G_A_0.92;1:109579405_C_T_0.92
1	109830651	109831124	DEL	gnomAD-SV_v2.1_DEL_1_7010	0.097898	0.012362	0.811387	0.886065	1:109831245_C_T_0.81;1:109831268_G_A_0.81	1:109831245_C_T_0.86;1:109831268_G_A_0.86;1:109832174_T_A_0.89;1:109832890_C_T_0.89;1:109833154_G_A_0.89;1:109833776_C_T_0.89;1:109833795_T_C_0.89;1:109833976_A_G_0.89;1:109834114_C_T_0.86;1:109834449_C_T_0.89;1:109834940_A_C_0.89
1	110548578	110548580	INS	gnomAD-SV_v2.1_INS_1_4481	0.005667	0.025513	NA	0.879788	NA	1:110551325_T_G_0.88
1	110831484	110831552	DEL	gnomAD-SV_v2.1_DEL_1_7042	0.034177	0	0.920583	NA	1:110814456_A_C_0.91;1:110817990_G_A_0.91;1:110825970_A_C_0.91;1:110830335_G_A_0.91;1:110831485_AACTTTAT_A_0.9;1:110831496_ACATCTACATTAT_A_0.9;1:110831510_CCA_C_0.92;1:110831514_A_C_0.92;1:110831515_TATAGAGAA_T_0.92;1:110831526_TAAAATGAATAAA_T_0.92;1:110831543_T_TAA_0.92;1:110831545_T_C_0.92;1:110831546_C_A_0.92;1:110831549_TAAC_T_0.92;1:110833386_T_C_0.9;1:110833569_A_G_0.89	NA
1	111376837	111388856	DEL	gnomAD-SV_v2.1_DEL_1_7073	0.119288	0.077154	0.970186	0.980971	1:111361635_G_T_0.83;1:111365809_C_A_0.84;1:111366381_G_A_0.83;1:111376654_T_C_0.97;1:111376671_T_C_0.97	1:111361635_G_T_0.87;1:111362082_AT_A_0.85;1:111362276_G_C_0.87;1:111363593_CT_C_0.86;1:111364490_G_A_0.87;1:111365809_C_A_0.87;1:111366381_G_A_0.86;1:111367986_C_T_0.91;1:111376654_T_C_0.97;1:111376671_T_C_0.98;1:111390624_A_ATT_0.82;1:111392677_G_A_0.97;1:111393060_G_A_0.97;1:111396198_A_G_0.95;1:111400896_A_G_0.97;1:111402766_G_A_0.97
1	111383249	111384520	DEL	gnomAD-SV_v2.1_DEL_1_7074	0.04538	0.000281	0.858532	NA	1:111381751_T_G_0.81;1:111381759_T_C_0.81;1:111382085_C_T_0.86;1:111382602_T_C_0.85;1:111382975_A_G_0.83;1:111385889_G_A_0.85	NA
1	111521648	111522128	DEL	gnomAD-SV_v2.1_DEL_1_7082	0.086818	9.4e-05	0.863078	NA	1:111466990_G_A_0.8;1:111472162_C_T_0.8;1:111476723_C_G_0.85;1:111476934_A_G_0.85;1:111477414_G_A_0.85;1:111486453_C_A_0.86;1:111498302_T_C_0.86;1:111501824_T_C_0.86;1:111511855_T_C_0.86;1:111512385_C_T_0.84;1:111515935_TG_T_0.86;1:111517244_T_C_0.86;1:111520812_G_A_0.86;1:111522231_GCTAGTCTCAAACTCCTGGCCTTAAGTGATATT_G_0.86;1:111522356_ATT_A_0.84	NA
1	111701524	111701932	DEL	gnomAD-SV_v2.1_DEL_1_7092	0.01914	0.00206	0.867469	NA	1:111686282_ACATTTTC_A_0.85;1:111687619_C_T_0.86;1:111688698_C_T_0.84;1:111688702_CTT_C_0.8;1:111690163_ACAATTTGATTTTTTGTTTCCTAATTTGTTAATATTGG_A_0.86;1:111692456_A_C_0.86;1:111693851_AT_A_0.83;1:111695201_T_A_0.85;1:111696614_T_C_0.85;1:111697026_T_C_0.85;1:111697807_A_G_0.85;1:111697929_G_A_0.84;1:111698202_T_C_0.84;1:111698306_A_G_0.86;1:111699587_C_A_0.86;1:111700661_A_G_0.85;1:111701136_A_G_0…	NA
1	111802589	111802591	INS	gnomAD-SV_v2.1_INS_1_4514	0.503602	0.46254	0.828409	0.848407	1:111804651_G_A_0.81;1:111804717_A_C_0.82;1:111805966_T_G_0.83;1:111808180_C_T_0.82;1:111808276_T_A_0.83;1:111808546_G_C_0.83;1:111808937_A_T_0.82	1:111804370_G_A_0.81;1:111804651_G_A_0.85;1:111804717_A_C_0.84;1:111805966_T_G_0.85;1:111808180_C_T_0.85;1:111808276_T_A_0.85;1:111808546_G_C_0.85;1:111808937_A_T_0.84;1:111810753_T_C_0.83;1:111811160_T_C_0.83;1:111811175_A_G_0.83;1:111812196_C_T_0.83;1:111812709_G_A_0.83;1:111812729_GC_G_0.83
1	111896172	111896174	INS	gnomAD-SV_v2.1_INS_1_4516	0.45063	0.407454	0.809982	0.887213	1:111895997_C_G_0.81	1:111895487_C_T_0.87;1:111895781_C_T_0.89;1:111895997_C_G_0.87;1:111897232_T_C_0.88;1:111897335_A_G_0.87;1:111898228_A_T_0.88;1:111898423_A_G_0.89;1:111898513_T_C_0.89
1	111928827	111934824	DEL	gnomAD-SV_v2.1_DEL_1_7100	0.002264	0.01217	NA	0.982517	NA	1:111955410_T_G_0.98
1	112001254	112001256	INS	gnomAD-SV_v2.1_INS_1_4518	0.114887	0.001686	0.866444	NA	1:111967988_T_A_0.85;1:111974342_C_T_0.86;1:111978214_G_A_0.83;1:111978641_GAGGA_G_0.85;1:111980274_C_T_0.86;1:111982357_C_A_0.86;1:111982868_A_T_0.86;1:111987980_C_T_0.85;1:111991092_C_A_0.86;1:111992305_A_C_0.82;1:111996680_C_A_0.86;1:111997086_TG_T_0.84;1:111997089_TG_T_0.84;1:111997776_G_GT_0.85;1:111999380_A_G_0.86;1:112005612_CAGAAT_C_0.86;1:112007055_AG_A_0.86;1:112008236_A_G_0.86;1:112008…	NA
1	112007812	112007814	INS	gnomAD-SV_v2.1_INS_1_4519	0.030466	0	0.87075	NA	1:111987278_T_C_0.87;1:111993883_C_T_0.87;1:111994105_CA_C_0.87;1:111995772_C_G_0.83;1:111997057_G_T_0.83;1:111997080_TG_T_0.83;1:111997084_G_GTTTT_0.83;1:111997254_G_A_0.87;1:111997531_T_C_0.87;1:111999963_A_AC_0.87;1:112002075_C_T_0.87;1:112002207_C_T_0.87;1:112002379_C_T_0.86;1:112002600_A_G_0.87;1:112002623_CA_C_0.86;1:112002650_G_A_0.86;1:112002926_AT_A_0.85;1:112003058_GTTT_G_0.85;1:1120058…	NA
1	112032267	112032269	INS	gnomAD-SV_v2.1_INS_1_4520	0.22149	0.073797	0.857124	0.875273	1:112033285_G_C_0.86;1:112037860_C_T_0.83	1:112029763_G_A_0.84;1:112029853_A_G_0.84;1:112030467_C_A_0.85;1:112030914_G_A_0.86;1:112031654_AACACAC_A_0.87;1:112033285_G_C_0.88;1:112033480_T_C_0.86;1:112034008_A_T_0.86;1:112036975_C_A_0.86;1:112037860_C_T_0.87
1	112074696	112075148	DEL	gnomAD-SV_v2.1_DEL_1_7111	0.132495	0.262699	0.864937	0.814326	1:112077958_C_A_0.86;1:112080120_T_C_0.82	1:112077958_C_A_0.81;1:112078158_A_G_0.81
1	112103093	112103095	INS	gnomAD-SV_v2.1_INS_1_4528	0.407003	0.083427	0.764593	0.899045	NA	1:112092531_T_C_0.88;1:112097666_C_T_0.88;1:112103152_T_C_0.82;1:112103214_A_C_0.9;1:112103480_C_A_0.9
1	112178185	112179369	DEL	gnomAD-SV_v2.1_DEL_1_7118	0.011216	0	0.986367	NA	1:112143881_T_C_0.99;1:112147765_T_G_0.99;1:112152737_C_T_0.99;1:112157014_A_G_0.97;1:112160291_C_G_0.99;1:112162400_G_T_0.99;1:112163165_C_T_0.99;1:112164237_A_G_0.99;1:112165235_A_G_0.99;1:112174700_T_C_0.99;1:112175087_A_T_0.99;1:112175278_T_C_0.97;1:112176391_A_G_0.99;1:112184272_C_T_0.97;1:112185766_A_G_0.99;1:112187686_A_C_0.97;1:112192668_ATTC_A_0.93;1:112207013_A_C_0.95;1:112214670_T_C_0.…	NA
1	112336096	112336098	INS	gnomAD-SV_v2.1_INS_1_4547	0.003191	0.01073	NA	0.845738	NA	1:112276149_G_A_0.85
1	112593837	112593839	INS	gnomAD-SV_v2.1_INS_1_4551	0.030966	0.000281	0.831671	NA	1:112593017_G_C_0.83;1:112593941_G_A_0.81;1:112594202_C_T_0.81;1:112594310_G_C_0.83;1:112594316_A_G_0.83;1:112594408_A_G_0.82;1:112594539_C_G_0.83;1:112594703_C_G_0.83;1:112594711_A_C_0.83;1:112594799_G_A_0.83;1:112594973_T_C_0.83;1:112594987_A_G_0.83;1:112594988_T_A_0.83;1:112595243_A_C_0.83;1:112595362_G_A_0.82;1:112595671_A_G_0.83;1:112595712_G_T_0.83;1:112596768_A_G_0.82;1:112597417_C_T_0.82;…	NA
1	112691791	112704703	DEL	gnomAD-SV_v2.1_DEL_1_7142	0.076147	0.309082	0.976638	0.991359	1:112690093_GT_G_0.98;1:112690996_A_G_0.98;1:112711683_C_T_0.95;1:112719194_C_A_0.91;1:112747275_C_G_0.91	1:112690093_GT_G_0.98;1:112690494_G_C_0.98;1:112690543_G_C_0.98;1:112690640_A_G_0.95;1:112690644_A_C_0.95;1:112690996_A_G_0.98;1:112691099_G_C_0.99;1:112691459_G_T_0.95;1:112691543_G_A_0.99;1:112691717_T_C_0.98;1:112710524_G_C_0.96;1:112711683_C_T_0.97;1:112716251_TTC_T_0.92;1:112719194_C_A_0.97;1:112726338_C_G_0.94;1:112731101_C_T_0.94;1:112733378_CGCCATTCTCCT_C_0.91;1:112734899_G_T_0.94;1:11274…
1	112721829	112722050	DEL	gnomAD-SV_v2.1_DEL_1_7147	0.010187	0	0.94928	NA	1:112733364_G_A_0.83;1:112734565_T_C_0.94;1:112748905_A_C_0.88;1:112764284_G_A_0.95	NA
1	112735993	112735995	INS	gnomAD-SV_v2.1_INS_1_4557	0.148846	0.235056	0.921542	0.925521	1:112746850_T_C_0.92;1:112759252_T_G_0.88;1:112771008_A_C_0.91	1:112711308_A_T_0.9;1:112720656_G_A_0.9;1:112725171_C_T_0.92;1:112726768_G_C_0.87;1:112726803_T_A_0.87;1:112727458_G_T_0.87;1:112729978_C_A_0.87;1:112731352_T_A_0.87;1:112731407_T_C_0.87;1:112731663_G_T_0.87;1:112731802_C_T_0.87;1:112732217_C_T_0.87;1:112732305_A_G_0.87;1:112732329_G_A_0.86;1:112733826_A_G_0.92;1:112734195_C_G_0.87;1:112734499_C_T_0.87;1:112734571_A_G_0.83;1:112734578_C_T_0.82;1:…
1	112764715	112764771	DEL	gnomAD-SV_v2.1_DEL_1_7153	0.159807	0.302752	0.811531	0.79397	1:112744411_G_A_0.81;1:112746866_T_C_0.81;1:112755522_GAATA_G_0.8;1:112762812_A_G_0.81	NA
1	112904418	112904420	INS	gnomAD-SV_v2.1_INS_1_4562	0.037407	9.4e-05	0.871628	NA	1:112892509_T_C_0.85;1:112892562_ATGTTCCCCTCCC_A_0.83;1:112893481_C_T_0.84;1:112894064_A_T_0.85;1:112896570_C_T_0.84;1:112898130_C_A_0.85;1:112898599_G_A_0.85;1:112898842_C_A_0.84;1:112898972_G_T_0.84;1:112899062_T_C_0.85;1:112900553_C_T_0.85;1:112908479_C_T_0.83;1:112910907_C_T_0.87;1:112911628_T_G_0.87;1:112913657_G_C_0.86	NA
1	112948559	112948772	DEL	gnomAD-SV_v2.1_DEL_1_7171	0.02082	9.4e-05	0.832364	NA	1:112941035_T_C_0.83;1:112948190_G_C_0.83;1:112950396_T_A_0.82;1:112963888_T_C_0.8;1:112967960_G_A_0.83;1:112968056_G_A_0.83;1:112973684_T_C_0.83;1:112979128_T_A_0.83;1:112981593_A_G_0.83;1:112996549_T_C_0.82;1:112999551_A_G_0.83;1:113002700_C_A_0.83;1:113002724_G_A_0.83;1:113003343_C_A_0.83	NA
1	112991993	112991995	INS	gnomAD-SV_v2.1_INS_1_4571	0.400309	0.642643	0.882623	0.876115	1:112960623_C_G_0.86;1:112962178_T_TA_0.83;1:112962891_C_T_0.85;1:112964897_T_A_0.86;1:112965096_G_A_0.86;1:112965202_C_T_0.86;1:112965492_G_A_0.86;1:112965697_T_C_0.86;1:112966117_G_A_0.85;1:112966463_T_C_0.86;1:112966592_G_C_0.86;1:112967231_G_A_0.86;1:112967288_A_G_0.85;1:112967408_G_A_0.85;1:112967429_A_G_0.84;1:112967498_G_A_0.86;1:112967950_G_A_0.85;1:112969581_T_G_0.88;1:112971994_C_A_0.87…	1:112940944_G_A_0.86;1:112941080_C_A_0.86;1:112941107_G_A_0.86;1:112942135_C_T_0.85;1:112942616_A_G_0.86;1:112943183_G_A_0.86;1:112944433_G_A_0.86;1:112944995_G_A_0.86;1:112945982_A_G_0.86;1:112946028_C_CTGTT_0.84;1:112946903_T_C_0.86;1:112947456_T_C_0.86;1:112948132_C_T_0.86;1:112948319_A_G_0.86;1:112951159_A_G_0.86;1:112951422_T_G_0.86;1:112952063_T_A_0.86;1:112952737_G_A_0.86;1:112952777_G_T_0…
1	113036700	113037916	DEL	gnomAD-SV_v2.1_DEL_1_7177	0.060569	0.000374	0.896847	NA	1:113036085_G_T_0.9;1:113038721_G_A_0.89	NA
1	113219982	113224486	DEL	gnomAD-SV_v2.1_DEL_1_7195	0.010084	0.000655	0.872973	NA	1:113219894_TTGGAGTGTTATAA_T_0.87	NA
1	113340930	113340932	INS	gnomAD-SV_v2.1_INS_1_4591	0.032332	0.000187	0.836749	NA	1:113336947_A_G_0.82;1:113339246_A_C_0.84;1:113339473_C_T_0.83	NA
1	113493967	113493969	INS	gnomAD-SV_v2.1_INS_1_4600	0.030169	9.4e-05	0.881815	NA	1:113465144_C_T_0.88	NA
1	113515986	113515988	INS	gnomAD-SV_v2.1_INS_1_4601	0.016684	9.4e-05	0.816475	NA	1:113449295_T_C_0.81;1:113464316_C_T_0.8;1:113470121_T_C_0.81;1:113482291_C_T_0.81;1:113488599_G_A_0.8;1:113491641_A_G_0.81;1:113493581_T_C_0.81;1:113495288_G_C_0.8;1:113497802_T_G_0.82;1:113502220_A_C_0.8;1:113503756_G_T_0.8;1:113503757_A_T_0.8;1:113508002_T_C_0.8;1:113511188_C_T_0.81;1:113513771_A_G_0.81;1:113516905_C_G_0.82;1:113517448_C_A_0.81;1:113517768_G_C_0.81;1:113522743_C_T_0.81	NA
1	113517830	113517832	INS	gnomAD-SV_v2.1_INS_1_4602	0.016911	0.000281	0.864621	NA	1:113483011_TGA_T_0.8;1:113512859_G_C_0.82;1:113513726_TC_T_0.86;1:113513728_A_T_0.86;1:113513894_T_C_0.86;1:113514545_AT_A_0.86;1:113514550_C_T_0.86;1:113515089_T_A_0.86;1:113516128_A_G_0.84;1:113516362_T_A_0.85;1:113518339_T_C_0.86;1:113519167_G_A_0.86;1:113520915_C_T_0.86;1:113521180_C_T_0.86;1:113524479_G_A_0.84;1:113524734_A_G_0.86;1:113525007_C_T_0.86;1:113525249_C_G_0.86;1:113525329_T_TA_0…	NA
1	113529275	113532730	DEL	gnomAD-SV_v2.1_DEL_1_7232	0.116896	0.000936	0.931032	NA	1:113504015_G_A_0.84;1:113527931_C_T_0.93;1:113542676_G_A_0.92;1:113561289_A_G_0.89;1:113568318_C_T_0.91;1:113593250_TA_T_0.85;1:113603553_G_C_0.83	NA
1	114411522	114411524	INS	gnomAD-SV_v2.1_INS_1_4643	0.017433	0	0.836658	NA	1:114125217_GA_G_0.8;1:114127562_C_T_0.81;1:114134018_C_G_0.81;1:114134803_A_C_0.8;1:114135437_A_C_0.81;1:114138587_A_G_0.8;1:114143373_T_C_0.81;1:114146282_C_T_0.81;1:114151710_C_T_0.81;1:114151912_A_G_0.81;1:114151973_G_A_0.8;1:114152911_C_T_0.8;1:114153384_C_A_0.8;1:114154043_G_C_0.8;1:114155166_GATTTTTATTACCTTCACTTTAAATGAGCAAATA_G_0.8;1:114157750_A_G_0.81;1:114157999_C_G_0.8;1:114158182_A_G_0…	NA
1	114786464	114786576	DEL	gnomAD-SV_v2.1_DEL_1_7289	0.079132	0.1437	0.900392	0.900886	1:114766407_T_C_0.82;1:114766507_T_C_0.82;1:114767714_G_A_0.82;1:114770641_G_A_0.82;1:114771923_G_C_0.83;1:114773129_A_G_0.83;1:114774698_G_T_0.82;1:114780230_T_C_0.9;1:114783380_G_A_0.87;1:114783684_T_A_0.9;1:114783870_G_A_0.86;1:114784289_C_G_0.87;1:114785350_G_A_0.83;1:114785355_G_A_0.8;1:114785540_C_T_0.82;1:114785602_G_A_0.86;1:114785699_G_A_0.82;1:114785940_T_G_0.9;1:114786059_C_T_0.9;1:114…	1:114780230_T_C_0.89;1:114781622_G_GAA_0.89;1:114783380_G_A_0.9;1:114783684_T_A_0.88;1:114783870_G_A_0.89;1:114784056_A_AT_0.86;1:114784289_C_G_0.9;1:114785082_G_A_0.81;1:114785540_C_T_0.81;1:114785602_G_A_0.87;1:114785699_G_A_0.86;1:114785940_T_G_0.9;1:114786059_C_T_0.9;1:114786354_T_A_0.89;1:114786721_T_C_0.9;1:114789106_T_C_0.89
1	115043530	115043832	DEL	gnomAD-SV_v2.1_DEL_1_7306	0.438389	0.334868	0.859403	0.906285	1:114923549_C_T_0.81;1:114926351_T_C_0.81;1:114927201_G_A_0.81;1:114928743_C_T_0.81;1:114953420_T_C_0.83;1:114957254_C_T_0.86;1:114958779_T_C_0.86;1:114965812_T_C_0.86;1:114966100_C_T_0.85;1:114969600_G_T_0.84;1:114971886_C_T_0.84;1:114972833_C_T_0.85;1:114972873_G_T_0.84;1:114973429_T_C_0.85;1:114977403_C_G_0.86;1:114977859_C_G_0.85;1:114978393_A_G_0.85;1:114981630_A_G_0.85;1:114983871_C_T_0.85;…	1:114923549_C_T_0.88;1:114923636_C_T_0.88;1:114926351_T_C_0.89;1:114927201_G_A_0.89;1:114928743_C_T_0.9;1:114929310_G_GGTTA_0.87;1:114930478_T_C_0.88;1:114951220_C_T_0.89;1:114953400_CA_C_0.89;1:114953420_T_C_0.9;1:114957254_C_T_0.9;1:114958779_T_C_0.89;1:114965812_T_C_0.89;1:114966100_C_T_0.9;1:114969600_G_T_0.89;1:114971886_C_T_0.88;1:114972833_C_T_0.9;1:114972873_G_T_0.9;1:114973429_T_C_0.91;1…
1	115201391	115201393	INS	gnomAD-SV_v2.1_INS_1_4672	0.071825	0.320064	0.871049	0.844708	1:115109967_T_C_0.86;1:115132259_A_G_0.87;1:115134481_TTTA_T_0.81;1:115139371_GT_G_0.86;1:115144304_C_T_0.86;1:115156170_T_G_0.87;1:115161140_C_T_0.86;1:115163388_A_G_0.86;1:115168600_A_T_0.87;1:115168822_C_T_0.87;1:115178001_C_CA_0.86;1:115211773_T_A_0.87	1:115080597_A_G_0.82;1:115107250_G_A_0.84;1:115109967_T_C_0.84;1:115129123_G_A_0.81;1:115132259_A_G_0.83;1:115134481_TTTA_T_0.82;1:115139371_GT_G_0.84;1:115144304_C_T_0.84;1:115152814_C_T_0.81;1:115156170_T_G_0.84;1:115161140_C_T_0.84;1:115163388_A_G_0.84;1:115166519_A_G_0.84;1:115168600_A_T_0.84;1:115168822_C_T_0.84;1:115178001_C_CA_0.84;1:115180672_T_C_0.84;1:115187583_A_C_0.84;1:115191767_G_C_…
1	115444838	115445435	DEL	gnomAD-SV_v2.1_DEL_1_7330	0.104342	0.000374	0.890004	NA	1:115385768_A_C_0.82;1:115393025_A_G_0.86;1:115394423_T_G_0.86;1:115396443_C_T_0.85;1:115405787_T_A_0.87;1:115410300_G_C_0.84;1:115418362_A_G_0.87;1:115433554_G_T_0.87;1:115435641_A_G_0.87;1:115452973_A_G_0.88;1:115456174_T_A_0.84;1:115456891_C_T_0.87;1:115457024_A_C_0.86;1:115459445_A_G_0.87;1:115480010_T_G_0.87;1:115487643_G_A_0.87;1:115492433_G_C_0.87;1:115499026_G_A_0.83;1:115508302_C_T_0.87;…	NA
1	115681913	115681915	CPX	gnomAD-SV_v2.1_CPX_1_209	0.002779	0.015634	NA	0.99996	NA	1:115680824_T_C_1.0
1	115751788	115751845	DEL	gnomAD-SV_v2.1_DEL_1_7342	0.047215	9.4e-05	0.932132	NA	1:115733197_A_G_0.9;1:115736491_C_T_0.84;1:115751789_ATT_A_0.92;1:115751794_AGGTCTC_A_0.92;1:115751801_AACTTGCCTTACCTTTTCTCAGGAACCTACCACAGAATGTGTTCC_A_0.93;1:115754623_C_A_0.85;1:115767099_A_ACT_0.84;1:115767212_G_T_0.86	NA
1	115796901	115797172	DEL	gnomAD-SV_v2.1_DEL_1_7345	0.340033	0.555649	0.913114	0.826226	1:115795366_A_G_0.91;1:115795975_G_A_0.91;1:115795987_CA_C_0.9;1:115796581_T_C_0.91;1:115796837_C_T_0.91;1:115797624_C_T_0.91;1:115798155_A_G_0.9;1:115798344_G_T_0.91;1:115798446_C_T_0.9;1:115798935_G_A_0.9;1:115800011_G_A_0.91;1:115800949_G_A_0.91	1:115790503_C_T_0.82;1:115795366_A_G_0.83;1:115795975_G_A_0.83;1:115795987_CA_C_0.82;1:115796581_T_C_0.82;1:115796837_C_T_0.82;1:115797624_C_T_0.82;1:115798155_A_G_0.83;1:115798344_G_T_0.81;1:115798446_C_T_0.82;1:115798935_G_A_0.82;1:115800011_G_A_0.82;1:115800949_G_A_0.81
1	116084515	116084517	INS	gnomAD-SV_v2.1_INS_1_4712	0.002574	0.012154	NA	0.830413	NA	1:116152506_T_C_0.83
1	116229485	116232840	DEL	gnomAD-SV_v2.1_DEL_1_7365	0.275674	0.247519	0.941967	0.951678	1:116234416_G_A_0.94;1:116235182_GA_G_0.94;1:116235277_C_T_0.94;1:116237023_G_T_0.85	1:116232986_G_T_0.82;1:116233410_C_T_0.84;1:116234083_T_A_0.84;1:116234416_G_A_0.95;1:116235182_GA_G_0.95;1:116235277_C_T_0.95;1:116237023_G_T_0.94;1:116240199_A_T_0.95;1:116241211_A_G_0.94;1:116241559_A_C_0.94;1:116242737_CAT_C_0.93;1:116244166_C_T_0.82;1:116244298_C_A_0.91;1:116244550_A_AT_0.9;1:116245655_G_C_0.82;1:116246678_G_A_0.82;1:116246752_C_T_0.82;1:116247050_A_T_0.82;1:116247557_C_A_0.…
1	116408342	116408474	DEL	gnomAD-SV_v2.1_DEL_1_7371	0.002574	0.01424	NA	0.846602	NA	1:116409214_TCAAGC_T_0.85
1	116422169	116422171	INS	gnomAD-SV_v2.1_INS_1_4722	0.246524	0.000562	0.892383	NA	1:116422374_T_C_0.89;1:116422430_G_A_0.89;1:116422557_C_T_0.88;1:116422579_CACAG_C_0.86;1:116422589_C_G_0.86	NA
1	116466262	116466326	DUP	gnomAD-SV_v2.1_DUP_1_2082	0.06351	0.249376	0.912713	0.847633	1:116415929_C_G_0.82;1:116416579_C_T_0.81;1:116417506_G_A_0.82;1:116417525_A_T_0.82;1:116417903_T_A_0.82;1:116418492_G_A_0.82;1:116419926_T_C_0.82;1:116430844_T_C_0.87;1:116437209_TAAAG_T_0.88;1:116439539_C_T_0.89;1:116441143_C_T_0.88;1:116450009_C_T_0.91;1:116450076_T_C_0.91;1:116453916_C_T_0.91;1:116458646_C_A_0.91;1:116459331_A_T_0.91;1:116463914_G_A_0.91	1:116430844_T_C_0.83;1:116434105_CAA_C_0.82;1:116437209_TAAAG_T_0.83;1:116439213_T_C_0.8;1:116439539_C_T_0.84;1:116441143_C_T_0.84;1:116442806_T_C_0.83;1:116444918_G_T_0.85;1:116448021_A_G_0.85;1:116450009_C_T_0.85;1:116450076_T_C_0.85;1:116452488_A_G_0.84;1:116453916_C_T_0.84;1:116454689_C_G_0.84;1:116458646_C_A_0.85;1:116459331_A_T_0.85;1:116463914_G_A_0.83;1:116464009_C_CCT_0.82
1	116486570	116493142	DEL	gnomAD-SV_v2.1_DEL_1_7377	0.010084	0	0.974485	NA	1:116478787_T_G_0.97;1:116511862_A_G_0.83	NA
1	116548030	116548032	INS	gnomAD-SV_v2.1_INS_1_4728	0.081537	0.000562	0.870694	NA	1:116486889_C_T_0.85;1:116494636_C_T_0.86;1:116507739_T_C_0.85;1:116508337_A_G_0.86;1:116515618_G_T_0.85;1:116519784_A_G_0.86;1:116522735_A_AC_0.86;1:116524108_G_C_0.86;1:116524249_A_G_0.86;1:116528461_G_A_0.86;1:116531227_C_T_0.84;1:116538839_T_C_0.87;1:116540388_A_G_0.86;1:116541884_T_C_0.87;1:116544581_T_G_0.87;1:116550935_G_A_0.87;1:116552966_T_C_0.87;1:116552970_G_GT_0.87;1:116552973_A_C_0.8…	NA
1	116668307	116668399	DUP	gnomAD-SV_v2.1_DUP_1_2083	0.06913	9.4e-05	0.825318	NA	1:116669491_C_A_0.83;1:116669786_ATTAAT_A_0.81	NA
1	116983558	116983560	INS	gnomAD-SV_v2.1_INS_1_4746	0.226741	0.018206	0.867469	0.933311	1:116978732_G_A_0.87;1:116983695_A_T_0.86;1:116983774_GT_G_0.81	1:116923921_G_A_0.85;1:116949534_T_C_0.81;1:116949707_G_A_0.83;1:116957453_A_G_0.83;1:116971118_T_A_0.85;1:116977051_T_C_0.92;1:116977595_C_T_0.91;1:116978732_G_A_0.93;1:116980029_C_CCT_0.85;1:116980146_T_C_0.92;1:116980994_CT_C_0.91;1:116981938_C_T_0.9;1:116983695_A_T_0.93;1:116983774_GT_G_0.93;1:116984520_T_C_0.91;1:116986292_G_A_0.89;1:116989586_C_T_0.89
1	116984473	116984534	DUP	gnomAD-SV_v2.1_DUP_1_2085	0.125442	0.000655	0.900715	NA	1:116984474_T_TTTGCTTTATCCAATCTGTCATTGACGGGCATTTAGGTTGATTCCATGTCTCTGCTATTA_0.82;1:116986182_G_A_0.9;1:116986356_C_G_0.9;1:116986796_G_C_0.9;1:116987740_C_A_0.9;1:116987755_C_T_0.9;1:116988761_T_C_0.9;1:116988921_T_G_0.9;1:116989457_A_T_0.9;1:116989587_G_A_0.9;1:116989850_A_T_0.89;1:116989863_A_C_0.89;1:116990475_T_A_0.9;1:116990767_A_G_0.9;1:116991628_G_A_0.9;1:116991860_C_A_0.9;1:116991907_G_A_0…	NA
1	117002161	117002292	DEL	gnomAD-SV_v2.1_DEL_1_7406	0.207961	0.013123	0.438059	0.893649	NA	1:117000748_C_T_0.87;1:117002855_G_GA_0.89;1:117004257_A_T_0.89;1:117004280_A_C_0.89;1:117007593_C_A_0.89
1	117078039	117078485	DEL	gnomAD-SV_v2.1_DEL_1_7408	0.280844	0.104026	0.836877	0.907009	1:117066907_A_G_0.83;1:117072524_T_C_0.83;1:117075505_G_C_0.84;1:117077459_A_T_0.84	1:117043044_T_C_0.81;1:117048732_A_T_0.88;1:117050164_A_T_0.88;1:117053745_T_C_0.88;1:117054011_G_A_0.88;1:117054221_G_A_0.88;1:117054483_A_AT_0.88;1:117054887_A_G_0.89;1:117061384_A_T_0.89;1:117062474_T_C_0.89;1:117065083_T_A_0.9;1:117066907_A_G_0.9;1:117072524_T_C_0.89;1:117075505_G_C_0.91;1:117076399_T_C_0.9;1:117076403_G_A_0.89;1:117076461_T_C_0.9;1:117076547_G_T_0.89;1:117077459_A_T_0.91;1:1…
1	117802089	117802091	INS	gnomAD-SV_v2.1_INS_1_4773	0.546634	0.206075	0.700669	0.875478	NA	1:117795372_G_A_0.81;1:117795393_AT_A_0.82;1:117799913_G_T_0.88;1:117808552_A_T_0.84;1:117810835_G_A_0.84;1:117811155_C_T_0.82;1:117811336_C_CAT_0.81
1	117854664	117854666	INS	gnomAD-SV_v2.1_INS_1_4776	0.022062	0	0.852723	NA	1:117847210_C_A_0.85;1:117848240_A_G_0.85;1:117849609_C_A_0.85;1:117849867_G_A_0.85;1:117850001_C_T_0.85;1:117850133_A_C_0.85;1:117851458_G_A_0.85;1:117851861_T_C_0.85;1:117852808_A_T_0.83;1:117854131_G_A_0.84;1:117855595_T_G_0.84;1:117856152_AAGT_A_0.82;1:117856157_CATT_C_0.82	NA
1	117880401	117881842	DEL	gnomAD-SV_v2.1_DEL_1_7438	0.088084	0.133776	0.952205	0.966151	1:117879316_A_G_0.81;1:117885053_CA_C_0.8;1:117889058_C_T_0.81;1:117893504_C_T_0.81;1:117893582_T_C_0.81;1:117896409_A_G_0.8;1:117902353_C_A_0.8;1:117903781_G_A_0.8;1:117905808_G_A_0.8;1:117908772_T_C_0.8;1:117915124_A_T_0.93;1:117924458_T_C_0.88;1:117925305_A_G_0.93;1:117925532_T_C_0.92;1:117926341_G_A_0.93;1:117930794_AAG_A_0.92;1:117933586_G_A_0.92;1:117937363_C_T_0.95;1:117939478_G_T_0.93;1:1…	1:117870378_G_T_0.96;1:117879316_A_G_0.96;1:117879661_T_G_0.95;1:117885034_C_CA_0.96;1:117885053_CA_C_0.96;1:117885403_A_C_0.96;1:117887031_A_T_0.93;1:117888015_C_T_0.96;1:117889058_C_T_0.96;1:117892818_G_T_0.97;1:117893504_C_T_0.96;1:117893582_T_C_0.95;1:117893697_CT_C_0.95;1:117894084_G_C_0.97;1:117894133_CAAAA_C_0.93;1:117894887_T_C_0.95;1:117895150_T_A_0.94;1:117895271_C_G_0.94;1:117895440_T_…
1	117932450	117932452	INS	gnomAD-SV_v2.1_INS_1_4779	0.014427	9.4e-05	0.879188	NA	1:117839214_A_C_0.81;1:117842793_C_CT_0.84;1:117852494_T_C_0.82;1:117878236_C_T_0.88;1:117881272_G_A_0.81;1:117883431_T_A_0.88;1:117888214_G_A_0.86;1:117890881_T_C_0.85;1:117893403_T_C_0.88;1:117896193_A_C_0.88;1:117896627_T_G_0.88;1:117897143_T_C_0.88;1:117900963_A_G_0.85;1:117904302_C_T_0.88;1:117907074_G_GTGTGCGTGTGTGTGTGTGTT_0.81;1:117908170_G_GC_0.85;1:117909208_T_G_0.88;1:117910444_C_T_0.87…	NA
1	118017203	118017205	INS	gnomAD-SV_v2.1_INS_1_4786	0.013714	9.4e-05	0.834099	NA	1:117878236_C_T_0.83;1:117883431_T_A_0.83;1:117888214_G_A_0.81;1:117890881_T_C_0.8;1:117893403_T_C_0.83;1:117896193_A_C_0.83;1:117896627_T_G_0.83;1:117897143_T_C_0.83;1:117900963_A_G_0.83;1:117904302_C_T_0.83;1:117909208_T_G_0.83;1:117910444_C_T_0.83;1:117911090_C_G_0.83;1:117916046_G_A_0.82;1:117917760_G_A_0.83;1:117920122_A_C_0.83;1:117920504_C_T_0.8;1:117923915_G_A_0.83;1:117924541_C_T_0.83;1:…	NA
1	118263751	118264238	DEL	gnomAD-SV_v2.1_DEL_1_7455	0.03378	0.000468	0.934606	NA	1:118253825_CATTGG_C_0.87;1:118261311_G_C_0.9;1:118265264_C_T_0.93;1:118271835_G_A_0.93;1:118276451_C_CTTG_0.93;1:118277600_C_T_0.84	NA
1	118372411	118372413	INS	gnomAD-SV_v2.1_INS_1_4797	0.078203	0.000655	0.900943	NA	1:118359249_G_A_0.89;1:118359692_C_T_0.89;1:118363651_C_T_0.85;1:118365391_T_A_0.89;1:118373960_T_C_0.9;1:118376046_T_C_0.9;1:118377532_C_A_0.9;1:118380557_T_C_0.89;1:118383548_ATTGT_A_0.88;1:118384261_C_A_0.9;1:118384332_G_A_0.9;1:118388645_C_T_0.9;1:118390403_A_T_0.9;1:118395450_A_C_0.89;1:118396581_GT_G_0.89;1:118396827_C_T_0.85;1:118404073_T_C_0.89;1:118404765_C_CA_0.9;1:118405752_T_C_0.9;1:1…	NA
1	118379673	118379675	INS	gnomAD-SV_v2.1_INS_1_4798	0.012366	0.007222	0.849125	0.946009	1:118358319_T_A_0.85;1:118358628_G_A_0.85;1:118359401_G_A_0.85;1:118360227_G_A_0.85;1:118361993_C_T_0.84;1:118364132_C_T_0.85;1:118365507_T_C_0.81;1:118365874_T_C_0.84;1:118366286_C_T_0.85;1:118366757_T_A_0.85;1:118367751_T_G_0.85;1:118367946_T_C_0.81;1:118369252_T_C_0.81;1:118369791_C_T_0.81;1:118371617_A_T_0.85;1:118371869_T_C_0.85;1:118372288_A_G_0.84;1:118372691_CTTTT_C_0.85;1:118373622_CTT_C…	1:118358319_T_A_0.95;1:118358628_G_A_0.95;1:118358837_A_C_0.95;1:118359401_G_A_0.95;1:118360227_G_A_0.95;1:118361993_C_T_0.95;1:118362445_A_T_0.95;1:118364132_C_T_0.95;1:118365507_T_C_0.95;1:118365874_T_C_0.95;1:118366286_C_T_0.95;1:118366757_T_A_0.95;1:118367751_T_G_0.95;1:118367946_T_C_0.95;1:118369105_T_C_0.95;1:118369252_T_C_0.95;1:118369791_C_T_0.95;1:118371617_A_T_0.95;1:118371869_T_C_0.95;…
1	118989799	118990341	DEL	gnomAD-SV_v2.1_DEL_1_7500	0.113744	0.000468	0.926175	NA	1:118990817_G_T_0.93	NA
1	119080690	119080692	INS	gnomAD-SV_v2.1_INS_1_4830	0.161795	0.499157	0.918071	0.897112	1:119079117_C_T_0.89;1:119079243_G_A_0.88;1:119079566_A_G_0.9;1:119079652_C_T_0.9;1:119079762_G_T_0.9;1:119079865_C_T_0.88;1:119080246_C_A_0.92;1:119081419_C_T_0.91;1:119083454_A_G_0.91;1:119083813_A_G_0.92;1:119083870_T_C_0.9;1:119083876_A_G_0.91;1:119083886_G_A_0.91;1:119084117_A_G_0.92;1:119084251_A_G_0.91;1:119084491_A_C_0.92;1:119084694_T_C_0.92;1:119085082_G_A_0.91;1:119085284_C_T_0.91;1:11…	1:119052143_T_TTTTTG_0.8;1:119054510_T_A_0.84;1:119055370_G_C_0.84;1:119055437_T_C_0.84;1:119056258_C_T_0.83;1:119062931_A_T_0.84;1:119063341_A_T_0.84;1:119064262_A_G_0.83;1:119064374_G_T_0.84;1:119064868_C_T_0.84;1:119065582_C_G_0.84;1:119068677_C_T_0.83;1:119068788_G_T_0.83;1:119070156_C_T_0.88;1:119071548_TTGTG_T_0.86;1:119071813_A_G_0.89;1:119073102_C_A_0.88;1:119073435_T_C_0.89;1:119073956_T…
1	119482200	119483619	DEL	gnomAD-SV_v2.1_DEL_1_7539	0.027372	0.000187	0.97915	NA	1:119466588_T_C_0.98;1:119476525_A_C_0.98;1:119476635_G_T_0.98;1:119478328_A_G_0.97;1:119515130_G_A_0.85	NA
1	119553350	119553352	INS	gnomAD-SV_v2.1_INS_1_4853	0.048693	0.173314	0.930183	0.929354	1:119531764_T_A_0.81;1:119532208_G_A_0.81;1:119534291_A_G_0.82;1:119536721_C_T_0.83;1:119537686_G_A_0.81;1:119541773_C_T_0.88;1:119549090_T_G_0.87;1:119549525_C_G_0.88;1:119550163_A_G_0.88;1:119550454_G_C_0.88;1:119550502_C_T_0.88;1:119550619_C_T_0.88;1:119550681_A_G_0.88;1:119551535_C_CT_0.88;1:119552284_G_A_0.92;1:119552317_AT_A_0.92;1:119555438_C_G_0.92;1:119555533_GC_G_0.92;1:119556270_AAACCC…	1:119532208_G_A_0.8;1:119536721_C_T_0.82;1:119537686_G_A_0.82;1:119541773_C_T_0.91;1:119549090_T_G_0.9;1:119549525_C_G_0.91;1:119550163_A_G_0.91;1:119550454_G_C_0.91;1:119550502_C_T_0.91;1:119550619_C_T_0.9;1:119550681_A_G_0.9;1:119551142_T_C_0.81;1:119551535_C_CT_0.9;1:119552284_G_A_0.92;1:119552317_AT_A_0.91;1:119554633_A_C_0.93;1:119555438_C_G_0.91;1:119555533_GC_G_0.92;1:119555555_CT_C_0.85;1…
1	119558781	119559090	DEL	gnomAD-SV_v2.1_DEL_1_7543	0.046418	0.159078	0.931823	0.905048	1:119534291_A_G_0.81;1:119536721_C_T_0.82;1:119537686_G_A_0.81;1:119541773_C_T_0.86;1:119549090_T_G_0.86;1:119549525_C_G_0.87;1:119550163_A_G_0.86;1:119550454_G_C_0.87;1:119550502_C_T_0.87;1:119550619_C_T_0.87;1:119550681_A_G_0.86;1:119551535_C_CT_0.87;1:119552284_G_A_0.91;1:119552317_AT_A_0.91;1:119555438_C_G_0.91;1:119555533_GC_G_0.92;1:119556270_AAACCCTCTTTT_A_0.92;1:119556454_A_C_0.92;1:11955…	1:119541773_C_T_0.88;1:119549090_T_G_0.88;1:119549525_C_G_0.89;1:119550163_A_G_0.88;1:119550454_G_C_0.88;1:119550502_C_T_0.88;1:119550619_C_T_0.88;1:119550681_A_G_0.88;1:119551535_C_CT_0.88;1:119552284_G_A_0.89;1:119552317_AT_A_0.89;1:119554633_A_C_0.9;1:119555438_C_G_0.89;1:119555533_GC_G_0.88;1:119555555_CT_C_0.81;1:119555945_G_GT_0.81;1:119556270_AAACCCTCTTTT_A_0.91;1:119556454_A_C_0.89;1:1195…
1	119607490	119607492	INS	gnomAD-SV_v2.1_INS_1_4857	0.025739	9.4e-05	0.883412	NA	1:119547880_G_T_0.87;1:119553664_A_G_0.83;1:119554361_C_CAAAA_0.84;1:119557545_C_T_0.85;1:119557763_C_T_0.88;1:119559185_TAAG_T_0.88;1:119560529_C_T_0.85;1:119561849_G_A_0.88;1:119562249_C_T_0.84;1:119564749_A_G_0.85;1:119564789_C_T_0.84;1:119565062_A_G_0.84;1:119566211_C_A_0.87;1:119566352_C_A_0.85;1:119566478_C_G_0.84;1:119567541_A_G_0.87;1:119569044_T_C_0.81;1:119572974_C_T_0.86;1:119576175_C_…	NA
1	120012849	120013628	DEL	gnomAD-SV_v2.1_DEL_1_7565	0.133388	0.001779	0.913783	NA	1:120007801_C_T_0.85;1:120008322_T_C_0.85;1:120009592_T_C_0.86;1:120009608_C_A_0.86;1:120010492_T_A_0.85;1:120014026_G_T_0.91	NA
1	120163524	120163594	DEL	gnomAD-SV_v2.1_DEL_1_7574	0.018961	0.000187	0.930164	NA	1:120151665_TACACCTATCG_T_0.9;1:120152348_C_T_0.89;1:120153077_G_A_0.9;1:120158163_G_A_0.93;1:120158867_G_C_0.9;1:120163522_CACTGTGTCTGATATTTTGTGAAGATGCTTCCATGAAATGTGTAGGGTAACAATCACTAGAGAAGAAAACAAT_C_0.92	NA
1	144932809	144932811	INS	gnomAD-SV_v2.1_INS_1_4936	0.010198	9.4e-05	0.816457	NA	1:144819080_C_T_0.82	NA
1	145671089	145671175	DEL	gnomAD-SV_v2.1_DEL_1_7685	0.021104	9.4e-05	0.923675	NA	1:145671639_G_T_0.92	NA
1	146563503	146563505	INS	gnomAD-SV_v2.1_INS_1_4965	0.199465	0.290184	0.906875	0.918435	1:146556025_G_A_0.84;1:146557155_G_A_0.88;1:146560592_TA_T_0.82;1:146562627_G_C_0.88;1:146562736_C_A_0.87;1:146562931_G_T_0.87;1:146563040_G_A_0.87;1:146563315_G_A_0.86;1:146564908_C_A_0.9;1:146565116_G_A_0.9;1:146565127_T_A_0.91;1:146565981_G_A_0.85	1:146544721_G_A_0.83;1:146545191_G_A_0.84;1:146546051_A_C_0.83;1:146546679_G_A_0.81;1:146547410_T_G_0.84;1:146547792_G_C_0.84;1:146547809_T_G_0.84;1:146548161_T_C_0.84;1:146548190_G_A_0.84;1:146548549_C_A_0.81;1:146548696_A_G_0.84;1:146549141_G_A_0.84;1:146549478_G_A_0.84;1:146549527_C_T_0.84;1:146549635_A_T_0.84;1:146549692_G_C_0.84;1:146549770_C_T_0.8;1:146549861_G_GC_0.84;1:146549913_T_C_0.81;…
1	146658204	146658206	INS	gnomAD-SV_v2.1_INS_1_4968	0.07131	0.028059	0.86319	0.938128	1:146641753_C_G_0.84;1:146641848_T_C_0.83;1:146642048_G_A_0.83;1:146643163_C_G_0.85;1:146643265_T_C_0.85;1:146643495_C_A_0.86;1:146643580_G_A_0.85;1:146645303_A_C_0.85;1:146645642_A_G_0.85;1:146645687_T_C_0.85;1:146645703_T_C_0.85;1:146645767_C_T_0.85;1:146646290_T_TC_0.86;1:146646882_T_C_0.84;1:146647027_A_G_0.84;1:146647192_T_TC_0.85;1:146647398_G_A_0.85;1:146647616_C_T_0.85;1:146647652_A_C_0.8…	1:146572116_G_A_0.88;1:146573352_TG_T_0.88;1:146574220_C_G_0.88;1:146578144_C_T_0.89;1:146578263_A_T_0.87;1:146579769_G_A_0.89;1:146580837_C_A_0.87;1:146581836_C_T_0.89;1:146584778_A_T_0.89;1:146586727_G_A_0.89;1:146588469_C_T_0.89;1:146589502_TC_T_0.89;1:146590006_C_T_0.89;1:146590334_C_T_0.89;1:146590339_G_T_0.89;1:146593903_T_G_0.88;1:146594839_C_G_0.87;1:146595208_G_T_0.88;1:146595235_C_A_0.8…
1	146865953	146865955	INS	gnomAD-SV_v2.1_INS_1_4980	0.042655	0.000374	0.842724	NA	1:146854383_C_T_0.81;1:146869473_C_A_0.83;1:146876035_C_G_0.84	NA
1	146939028	146939105	DUP	gnomAD-SV_v2.1_DUP_1_2210	0.037603	0.148036	0.782712	0.934741	NA	1:146943343_C_T_0.93
1	146960344	146960452	DUP	gnomAD-SV_v2.1_DUP_1_2211	0.261079	0.415986	0.852058	0.770094	1:146921905_G_A_0.81;1:146924840_G_T_0.82;1:146928380_G_C_0.85;1:146939012_T_C_0.85;1:146940196_T_TGTTCCTTC_0.83;1:146942884_C_T_0.85;1:146954847_C_A_0.85;1:146955382_A_C_0.85	NA
1	149928923	149929399	DEL	gnomAD-SV_v2.1_DEL_1_7886	0.047746	0.000468	0.935456	NA	1:149909667_T_C_0.92;1:149930833_T_A_0.93;1:149936858_A_G_0.88;1:149940652_C_T_0.93;1:149946428_G_A_0.91;1:149950862_T_A_0.89;1:149954081_C_CTAAATAAA_0.82;1:149956177_G_GA_0.93;1:149956714_A_G_0.93;1:149957679_T_A_0.9;1:149963189_A_G_0.94;1:149966812_T_C_0.93;1:149990241_T_G_0.91;1:149997032_A_C_0.91;1:149997061_T_C_0.92	NA
1	150200124	150200126	INS	gnomAD-SV_v2.1_INS_1_5046	0.179699	0.276644	0.865942	0.902595	1:150165499_C_T_0.84;1:150169211_T_C_0.86;1:150171399_T_C_0.87;1:150172630_T_G_0.86;1:150178903_C_T_0.85;1:150179192_C_CTTTGT_0.86;1:150180458_C_CACT_0.85;1:150182134_C_G_0.83;1:150185432_G_A_0.86;1:150187103_A_G_0.83;1:150196196_C_G_0.82	1:150164058_A_G_0.86;1:150165030_C_T_0.85;1:150165499_C_T_0.85;1:150165860_A_G_0.87;1:150166675_A_G_0.86;1:150166773_G_A_0.89;1:150168156_G_A_0.89;1:150168195_T_A_0.8;1:150169211_T_C_0.89;1:150169917_T_C_0.88;1:150171399_T_C_0.9;1:150172630_T_G_0.9;1:150178903_C_T_0.89;1:150179192_C_CTTTGT_0.88;1:150180458_C_CACT_0.86;1:150182134_C_G_0.89;1:150185432_G_A_0.9;1:150187103_A_G_0.85;1:150194425_GAAAT…
1	150203908	150203910	INS	gnomAD-SV_v2.1_INS_1_5047	0.734784	0.405715	0.580796	0.895219	NA	1:150165849_A_C_0.89;1:150166486_A_G_0.87;1:150168990_A_T_0.88;1:150170612_A_G_0.88;1:150172214_G_T_0.88;1:150175773_A_G_0.88;1:150177008_GT_G_0.87;1:150181086_T_C_0.87;1:150183060_G_A_0.89;1:150186390_AG_A_0.89;1:150187336_T_C_0.88;1:150188606_T_C_0.88;1:150193371_T_C_0.83;1:150194761_TAAATA_T_0.8;1:150195961_A_C_0.82;1:150199123_G_T_0.88;1:150203652_A_G_0.9;1:150204441_C_G_0.88;1:150205719_T_C_…
1	150406269	150406271	INS	gnomAD-SV_v2.1_INS_1_5056	0.30849	0.199916	0.853111	0.910727	1:150339516_T_C_0.85;1:150344961_A_G_0.82;1:150347486_CT_C_0.81;1:150350666_GTTC_G_0.84;1:150355690_C_T_0.84;1:150356842_A_G_0.85;1:150357010_C_G_0.85;1:150363472_A_T_0.85;1:150364081_A_T_0.85;1:150365275_C_T_0.84;1:150366212_A_T_0.85;1:150368080_C_T_0.83;1:150376143_G_T_0.81;1:150377172_G_A_0.85;1:150379542_C_G_0.85;1:150381835_A_G_0.84;1:150383021_G_A_0.85;1:150383281_C_T_0.85;1:150384514_A_G_0…	1:150266559_A_C_0.88;1:150270088_C_CA_0.87;1:150271740_ACT_A_0.87;1:150278823_C_T_0.89;1:150281343_C_T_0.89;1:150281795_G_C_0.86;1:150283814_AT_A_0.83;1:150295325_C_CT_0.88;1:150296058_A_C_0.88;1:150305992_C_T_0.9;1:150310255_A_AT_0.84;1:150311662_G_A_0.9;1:150311852_CA_C_0.85;1:150316291_G_A_0.91;1:150319081_T_A_0.9;1:150319272_T_G_0.91;1:150319628_A_G_0.9;1:150319721_G_GAT_0.88;1:150319901_T_C_…
1	150572557	150572559	INS	gnomAD-SV_v2.1_INS_1_5064	0.018079	0.000374	0.841256	NA	1:150553445_G_A_0.81;1:150558221_CAG_C_0.82;1:150564585_C_T_0.84;1:150567039_G_A_0.83;1:150567634_C_T_0.82;1:150567879_A_G_0.83;1:150571557_C_G_0.82;1:150573361_G_A_0.83;1:150575026_C_T_0.83;1:150575553_G_T_0.82;1:150575700_ATTAAT_A_0.83;1:150580409_G_A_0.82;1:150581683_A_C_0.82;1:150583160_G_A_0.84;1:150583601_G_A_0.83;1:150583612_C_T_0.82;1:150585476_C_T_0.83;1:150588247_A_G_0.83	NA
1	150860265	150862810	DEL	gnomAD-SV_v2.1_DEL_1_7963	0.002367	0.013106	NA	0.977824	NA	1:150853063_G_A_0.98;1:150853901_G_A_0.98;1:150856078_CAT_C_0.96;1:150857101_G_C_0.95;1:150859403_C_G_0.98;1:150859753_A_G_0.98;1:150865336_C_A_0.93;1:150866833_G_A_0.96;1:150868034_G_C_0.96;1:150868118_C_T_0.96;1:150869429_G_C_0.96;1:150873359_A_C_0.93;1:150875032_G_A_0.96;1:150875068_T_TG_0.96;1:150876936_A_G_0.96;1:150877037_T_C_0.96;1:150877959_CA_C_0.96;1:150878453_G_A_0.96;1:150879202_C_CT_…
1	150962717	150962719	INS	gnomAD-SV_v2.1_INS_1_5077	0.266177	0.079279	0.881928	0.92893	1:150957730_A_G_0.83;1:150964523_G_A_0.85;1:150965240_C_T_0.88;1:150966331_G_A_0.88;1:150968839_T_G_0.83;1:150970811_G_C_0.88;1:150972559_CT_C_0.84	1:150959856_TCACA_T_0.87;1:150963837_C_G_0.91;1:150964009_CCTT_C_0.83;1:150965240_C_T_0.93;1:150966331_G_A_0.9;1:150968839_T_G_0.88;1:150970811_G_C_0.91;1:150972559_CT_C_0.89;1:150973407_G_A_0.91
1	151018993	151019081	DUP	gnomAD-SV_v2.1_DUP_1_2293	0.034969	0.000187	0.811351	NA	1:151010864_A_G_0.81;1:151013499_A_T_0.8;1:151014747_G_A_0.8;1:151014803_G_A_0.8	NA
1	151423287	151423289	INS	gnomAD-SV_v2.1_INS_1_5091	0.077114	0	0.865719	NA	1:151358401_T_A_0.84;1:151359469_TC_T_0.84;1:151381707_C_CTA_0.85;1:151385520_T_C_0.85;1:151386884_T_C_0.85;1:151386885_C_T_0.85;1:151390193_CACACACACACACAA_C_0.81;1:151391333_C_T_0.84;1:151392853_C_T_0.86;1:151402490_C_T_0.81;1:151406197_A_G_0.86;1:151407313_C_T_0.86;1:151416571_T_C_0.86;1:151416997_T_G_0.86;1:151428379_T_C_0.83;1:151429483_T_C_0.86;1:151430293_C_G_0.86;1:151432867_T_C_0.87;1:15…	NA
1	151601686	151601688	INS	gnomAD-SV_v2.1_INS_1_5095	0.063899	0.000281	0.820945	NA	1:151588249_G_A_0.82;1:151602774_T_G_0.82;1:151607146_G_C_0.82;1:151608723_G_A_0.82;1:151615155_C_G_0.82;1:151618686_C_T_0.82;1:151643150_C_G_0.81;1:151659787_G_A_0.82;1:151671794_TCTC_T_0.81	NA
1	151900480	151900482	INS	gnomAD-SV_v2.1_INS_1_5108	0.027715	0.02381	0.850748	0.958441	1:151844763_C_G_0.84;1:151848281_T_A_0.84;1:151848303_T_C_0.84;1:151852300_GT_G_0.84;1:151852518_A_C_0.84;1:151856408_G_A_0.81;1:151861254_T_A_0.83;1:151862976_A_G_0.83;1:151872196_G_C_0.83;1:151874386_G_A_0.84;1:151882084_G_A_0.84;1:151882124_T_A_0.83;1:151882160_A_G_0.84;1:151886030_G_T_0.85;1:151890685_A_G_0.85;1:151892068_C_T_0.85;1:151892238_C_CA_0.83;1:151892435_C_A_0.82;1:151896887_G_A_0.8…	1:151833776_G_T_0.91;1:151838970_AT_A_0.92;1:151839591_CTAATA_C_0.96;1:151844763_C_G_0.96;1:151848281_T_A_0.96;1:151848303_T_C_0.96;1:151852300_GT_G_0.94;1:151852518_A_C_0.96;1:151855570_TTTTA_T_0.83;1:151856115_A_AT_0.83;1:151856408_G_A_0.96;1:151861254_T_A_0.95;1:151862976_A_G_0.96;1:151872196_G_C_0.94;1:151874386_G_A_0.96;1:151882084_G_A_0.96;1:151882124_T_A_0.96;1:151882160_A_G_0.96;1:1518832…
1	152555541	152587740	DEL	gnomAD-SV_v2.1_DEL_1_8075	0.396892	0.598483	0.907504	0.829885	1:152555176_C_G_0.88;1:152587933_C_A_0.9;1:152587979_G_C_0.91;1:152588078_T_C_0.89;1:152588181_T_C_0.82;1:152588182_G_A_0.82;1:152588334_G_A_0.85;1:152589963_T_TGCA_0.86;1:152590051_AT_A_0.89;1:152590187_C_T_0.89;1:152590444_G_A_0.89;1:152590750_T_C_0.9;1:152590886_T_C_0.9;1:152591024_T_A_0.9;1:152591142_A_C_0.89;1:152591200_T_C_0.9;1:152591446_C_G_0.9;1:152591647_A_G_0.9;1:152591953_G_C_0.9;1:15…	1:152550018_T_G_0.82;1:152551276_A_G_0.81;1:152551325_C_T_0.82;1:152555176_C_G_0.83;1:152587933_C_A_0.83;1:152587979_G_C_0.82;1:152588078_T_C_0.82;1:152588334_G_A_0.8;1:152590051_AT_A_0.81;1:152590187_C_T_0.83;1:152590444_G_A_0.83;1:152590663_T_C_0.82;1:152590750_T_C_0.82;1:152590886_T_C_0.82;1:152591024_T_A_0.82;1:152591142_A_C_0.83;1:152591200_T_C_0.83;1:152591339_TG_T_0.81;1:152591446_C_G_0.83…
1	152648717	152659597	DUP	gnomAD-SV_v2.1_DUP_1_2328	0.035817	0.000468	0.909563	NA	1:152608499_T_C_0.85;1:152640584_C_T_0.91;1:152641741_A_C_0.91;1:152644830_G_A_0.91;1:152645156_C_T_0.91;1:152653297_T_C_0.84;1:152657722_T_C_0.91;1:152662756_C_G_0.91;1:152664963_T_C_0.9;1:152672152_G_A_0.9;1:152675988_C_T_0.9;1:152676976_G_C_0.91;1:152679981_C_CG_0.91;1:152679982_T_TG_0.9;1:152681885_G_C_0.86;1:152682050_T_C_0.86;1:152684609_G_A_0.86;1:152696848_C_T_0.83;1:152700475_T_TC_0.84;1…	NA
1	152760519	152771091	DEL	gnomAD-SV_v2.1_DEL_1_8087	0.224223	0.337484	0.975334	0.981467	1:152758766_G_C_0.97;1:152759204_A_C_0.98;1:152772183_G_A_0.97	1:152727768_C_T_0.81;1:152728472_A_C_0.8;1:152735171_T_G_0.8;1:152735687_G_A_0.8;1:152736291_C_T_0.81;1:152739226_C_T_0.81;1:152745715_C_T_0.81;1:152746417_C_T_0.8;1:152746534_T_C_0.8;1:152748253_G_A_0.81;1:152750506_T_C_0.81;1:152751595_G_C_0.81;1:152753798_T_C_0.81;1:152754039_C_T_0.81;1:152754630_G_A_0.8;1:152755956_T_A_0.81;1:152756423_G_A_0.81;1:152757273_C_T_0.86;1:152758766_G_C_0.98;1:1527…
1	152823047	152823049	INS	gnomAD-SV_v2.1_INS_1_5143	0.164848	0.003845	0.855422	NA	1:152788597_T_A_0.8;1:152791385_C_T_0.84;1:152797016_T_C_0.85;1:152802884_C_T_0.84;1:152803854_A_T_0.83;1:152804548_T_G_0.85;1:152805930_G_A_0.83;1:152807658_T_G_0.85;1:152809339_G_A_0.85;1:152810187_G_A_0.85;1:152810263_C_A_0.85;1:152810860_A_G_0.85;1:152811029_C_T_0.85;1:152813761_G_A_0.85;1:152813853_G_A_0.85;1:152814205_G_A_0.85;1:152814258_T_G_0.85;1:152814309_G_A_0.85;1:152814350_G_A_0.85;1…	NA
1	153060768	153060770	INS	gnomAD-SV_v2.1_INS_1_5152	0.686882	0.557368	0.761518	0.805847	NA	1:153060768_T_TGGG_0.81
1	153133707	153133963	DEL	gnomAD-SV_v2.1_DEL_1_8107	0.286334	0.514363	0.884315	0.755735	1:153132115_T_C_0.88;1:153132756_A_G_0.88;1:153132757_T_C_0.88;1:153133079_GAGGATGTGGAGAAAT_G_0.88;1:153133124_G_A_0.83;1:153133216_G_A_0.85;1:153133328_C_T_0.83;1:153133355_G_A_0.85;1:153134087_C_T_0.88;1:153134467_G_C_0.88;1:153134693_T_C_0.88	NA
1	153308032	153308092	DUP	gnomAD-SV_v2.1_DUP_1_2348	0.021343	9.4e-05	0.841403	NA	1:153279015_G_A_0.81;1:153290142_C_T_0.83;1:153291720_C_T_0.83;1:153291899_T_C_0.84;1:153300348_T_C_0.83;1:153300471_G_C_0.81;1:153306127_G_A_0.84;1:153306449_G_T_0.82;1:153306455_A_T_0.82;1:153308137_G_A_0.82;1:153319908_C_T_0.82;1:153320670_A_G_0.83;1:153322448_G_A_0.83;1:153323510_G_GA_0.83;1:153327092_G_A_0.82	NA
1	153857277	153858405	DEL	gnomAD-SV_v2.1_DEL_1_8159	0.010498	0	0.958069	NA	1:153849012_G_C_0.96;1:153851861_T_C_0.89;1:153859911_A_G_0.89;1:153860085_T_C_0.89;1:153880559_G_A_0.86	NA
1	154080935	154084661	DEL	gnomAD-SV_v2.1_DEL_1_8173	0.049804	9.4e-05	0.914012	NA	1:153724728_G_A_0.82;1:153822653_C_T_0.8;1:153851717_A_AT_0.82;1:153989018_TA_T_0.91	NA
1	154123757	154123759	INS	gnomAD-SV_v2.1_INS_1_5188	0.389541	0.062313	0.856347	0.896961	1:154121655_G_A_0.86	1:154116872_C_T_0.82;1:154121655_G_A_0.88;1:154128328_GTTCT_G_0.89;1:154128340_C_G_0.89;1:154129630_G_T_0.86;1:154132408_GATGT_G_0.85;1:154132467_CTT_C_0.82;1:154136591_C_A_0.9;1:154137629_G_A_0.9;1:154137694_C_T_0.89;1:154137848_C_T_0.89;1:154138202_T_G_0.87;1:154144060_T_TAG_0.88;1:154146574_C_T_0.87
1	154205720	154206412	DEL	gnomAD-SV_v2.1_DEL_1_8179	0.068884	0.002435	0.894821	NA	1:153930038_C_T_0.82;1:153948489_T_C_0.82;1:153981442_G_A_0.82;1:154001495_G_A_0.8;1:154031514_A_T_0.82;1:154099240_C_T_0.85;1:154105863_C_CA_0.84;1:154127786_TA_T_0.85;1:154140024_C_T_0.86;1:154184319_C_G_0.87;1:154209584_T_C_0.89;1:154219659_T_C_0.82	NA
1	154366693	154366859	DEL	gnomAD-SV_v2.1_DEL_1_8191	0.011329	0	0.834391	NA	1:154366127_G_C_0.83;1:154367020_C_T_0.82;1:154367029_T_C_0.82;1:154367311_G_A_0.83;1:154367341_T_C_0.83;1:154367544_C_T_0.83;1:154367767_A_G_0.82;1:154368054_C_T_0.81;1:154369314_T_TC_0.83;1:154369319_G_A_0.83;1:154369851_A_G_0.83;1:154370220_C_T_0.82	NA
1	154511328	154511330	INS	gnomAD-SV_v2.1_INS_1_5202	0.160252	0.215625	0.895105	0.921792	1:154504172_C_T_0.89;1:154504601_T_C_0.88;1:154504849_C_T_0.88;1:154504854_C_T_0.87;1:154504887_T_G_0.88;1:154504927_T_C_0.88;1:154505010_C_T_0.89;1:154505437_A_ACTT_0.89;1:154505446_AC_A_0.89;1:154505857_C_T_0.8;1:154505886_A_G_0.83;1:154507767_T_C_0.88;1:154507899_T_C_0.88;1:154508210_G_A_0.89;1:154508764_T_A_0.89;1:154508792_C_T_0.89;1:154508812_G_A_0.89;1:154508974_T_A_0.9;1:154512008_T_C_0.89	1:154437896_T_C_0.83;1:154438084_C_T_0.84;1:154438880_T_C_0.83;1:154439865_T_A_0.84;1:154443507_CA_C_0.82;1:154444181_C_G_0.86;1:154444209_T_C_0.88;1:154444591_A_G_0.85;1:154444606_C_CA_0.86;1:154444606_CAA_C_0.86;1:154445503_T_C_0.87;1:154446198_T_C_0.88;1:154465577_C_T_0.9;1:154466301_C_T_0.9;1:154468135_T_C_0.9;1:154472533_G_GT_0.9;1:154482669_C_T_0.88;1:154482767_C_A_0.9;1:154485640_A_G_0.9;1…
1	154900399	154900401	INS	gnomAD-SV_v2.1_INS_1_5209	0.06351	0.000187	0.86033	NA	1:154874977_G_A_0.85;1:154879787_A_C_0.86;1:154904062_C_A_0.86	NA
1	154993366	154994386	DEL	gnomAD-SV_v2.1_DEL_1_8226	0.013686	0.000468	0.910459	NA	1:154992938_C_T_0.91	NA
1	156556240	156556242	INS	gnomAD-SV_v2.1_INS_1_5257	0.063114	9.4e-05	0.834245	NA	1:156557288_C_T_0.83;1:156587951_G_A_0.81	NA
1	156796869	156796871	INS	gnomAD-SV_v2.1_INS_1_5263	0.016275	0	0.811116	NA	1:156798389_G_A_0.81;1:156813949_G_A_0.81	NA
1	157173863	157175396	DEL	gnomAD-SV_v2.1_DEL_1_8374	0.080572	0.115003	0.945717	0.935708	1:157169637_C_T_0.82;1:157170031_G_A_0.82;1:157170313_C_T_0.82;1:157170463_T_C_0.82;1:157171262_G_T_0.89;1:157171997_G_C_0.88;1:157172074_C_T_0.89;1:157172264_C_T_0.88;1:157172265_T_C_0.88;1:157172550_A_G_0.89;1:157172682_G_A_0.89;1:157172832_G_A_0.9;1:157172835_T_C_0.9;1:157173362_A_G_0.94;1:157173475_T_C_0.95;1:157173554_G_C_0.94;1:157175693_T_A_0.94;1:157176781_A_G_0.92;1:157176957_G_A_0.93;1:…	1:157164733_G_T_0.92;1:157164814_C_G_0.92;1:157165023_T_G_0.91;1:157165121_T_G_0.9;1:157165157_T_C_0.91;1:157165204_C_A_0.91;1:157165227_C_A_0.89;1:157165277_A_G_0.91;1:157166154_T_C_0.92;1:157166261_G_C_0.91;1:157166278_T_C_0.92;1:157167720_G_A_0.91;1:157167747_A_G_0.91;1:157167847_T_C_0.92;1:157168071_G_T_0.92;1:157168151_A_G_0.92;1:157168420_T_C_0.92;1:157168578_T_C_0.92;1:157168984_C_G_0.92;1…
1	157235730	157235732	INS	gnomAD-SV_v2.1_INS_1_5281	0.052077	0.016911	0.803892	0.911891	1:157214919_T_C_0.8	1:157211091_C_CA_0.88;1:157211400_C_T_0.88;1:157211411_C_A_0.87;1:157211535_A_C_0.85;1:157211541_CTTTTCT_C_0.87;1:157211553_T_A_0.87;1:157211572_C_T_0.87;1:157211605_C_T_0.86;1:157212714_C_T_0.88;1:157212749_G_A_0.88;1:157212908_G_T_0.87;1:157212930_C_G_0.88;1:157213437_T_A_0.88;1:157213514_C_T_0.88;1:157213555_T_C_0.88;1:157214046_G_A_0.88;1:157214210_A_G_0.88;1:157214385_C_T_0.86;1:157214529_T_…
1	157363486	157363488	INS	gnomAD-SV_v2.1_INS_1_5285	0.229343	0.15577	0.877576	0.877238	1:157361739_C_T_0.88	1:157361739_C_T_0.88
1	157685456	157685458	INS	gnomAD-SV_v2.1_INS_1_5296	0.056013	0.000187	0.86786	NA	1:157663645_C_T_0.83;1:157683454_G_T_0.87;1:157685457_C_CTAGAATAAATAGGAGGCCTAGGTTGAGGTTAACCAGGGGGTTGGGTATGGGGAGGGGGGTTCATAGTAGAAGAGCGATGGTGAGAGCTA_0.82;1:157685732_C_G_0.86;1:157693889_G_A_0.83;1:157693999_G_A_0.86;1:157696144_A_G_0.85;1:157717095_ACT_A_0.81;1:157725376_C_G_0.81;1:157725861_T_A_0.81;1:157733579_G_A_0.8;1:157737304_C_T_0.8;1:157743865_A_G_0.8;1:157747090_G_T_0.8;1:157749725_T_C_0.…	NA
1	158050533	158051038	DEL	gnomAD-SV_v2.1_DEL_1_8412	0.155176	0.211236	0.894897	0.860776	1:158044594_C_G_0.81;1:158045264_G_A_0.83;1:158053024_A_C_0.89	1:158044360_G_A_0.8;1:158044382_C_A_0.8;1:158044594_C_G_0.81;1:158045264_G_A_0.81;1:158053024_A_C_0.86
1	158456297	158456299	INS	gnomAD-SV_v2.1_INS_1_5320	0.017103	0.090136	0.889532	0.892798	1:158426963_C_A_0.83;1:158445278_C_G_0.86;1:158460250_A_G_0.89;1:158489997_G_T_0.87;1:158498282_G_A_0.87;1:158511574_G_A_0.89;1:158535903_TG_T_0.89	1:158394312_A_G_0.81;1:158417422_T_C_0.81;1:158426963_C_A_0.81;1:158445278_C_G_0.89;1:158460250_A_G_0.88;1:158489997_G_T_0.88;1:158498282_G_A_0.89;1:158509017_AGTGTGTGTGT_A_0.86;1:158511574_G_A_0.89;1:158527105_G_GA_0.86;1:158535903_TG_T_0.88
1	158488407	158488675	DEL	gnomAD-SV_v2.1_DEL_1_8451	0.517415	0.431511	0.811297	0.849623	1:158488766_G_A_0.81;1:158489063_T_C_0.81	1:158445699_A_G_0.82;1:158450382_C_T_0.81;1:158453924_C_T_0.81;1:158457638_G_T_0.82;1:158459264_T_C_0.81;1:158463086_T_C_0.82;1:158463417_CT_C_0.82;1:158465196_AAAG_A_0.81;1:158465858_G_A_0.82;1:158466141_G_A_0.83;1:158466142_T_G_0.83;1:158467487_A_C_0.84;1:158467615_T_A_0.84;1:158467713_T_C_0.85;1:158467755_A_G_0.84;1:158468202_C_T_0.84;1:158468265_T_G_0.84;1:158468413_T_C_0.84;1:158468485_G_A_0…
1	158516763	158521743	DEL	gnomAD-SV_v2.1_DEL_1_8457	0.036324	0.000281	0.977923	NA	1:158450412_C_T_0.9;1:158463509_CATTGGTT_C_0.9;1:158464911_T_C_0.9;1:158467969_T_A_0.92;1:158469955_C_T_0.91;1:158470680_A_T_0.91;1:158473259_A_G_0.91;1:158473685_T_C_0.92;1:158490189_G_A_0.96;1:158492439_G_C_0.96;1:158493098_A_G_0.96;1:158495134_A_T_0.96;1:158497472_T_C_0.96;1:158504607_G_A_0.96;1:158510834_G_A_0.96;1:158514658_A_AT_0.97;1:158516151_T_C_0.98	NA
1	158629386	158629699	DEL	gnomAD-SV_v2.1_DEL_1_8463	0.603011	0.239061	0.588228	0.886121	NA	1:158619822_A_C_0.88;1:158620477_C_G_0.87;1:158620647_G_A_0.86;1:158625368_T_TG_0.86;1:158626378_C_T_0.88;1:158626784_T_G_0.88;1:158628014_T_G_0.89;1:158631171_A_C_0.87
1	158696199	158696201	INS	gnomAD-SV_v2.1_INS_1_5332	0.025599	0.000187	0.853185	NA	1:158695235_A_C_0.85;1:158697956_G_A_0.82;1:158702297_T_A_0.85;1:158707624_C_G_0.82;1:158707783_T_C_0.8;1:158708612_C_T_0.82;1:158708613_A_G_0.82;1:158708768_C_T_0.82;1:158709198_C_T_0.81;1:158710072_T_C_0.82;1:158712626_T_C_0.81;1:158715021_C_A_0.82;1:158715974_G_A_0.83;1:158716068_C_G_0.84;1:158716143_T_A_0.82;1:158716900_T_C_0.82	NA
1	158712046	158712353	DEL	gnomAD-SV_v2.1_DEL_1_8467	0.354862	0.410369	0.846271	0.793934	1:158706985_G_C_0.83;1:158707359_G_A_0.82;1:158707948_G_T_0.83;1:158708026_C_A_0.82;1:158708449_C_A_0.83;1:158708467_A_T_0.83;1:158708896_C_T_0.83;1:158709227_A_G_0.83;1:158709567_A_AAAG_0.83;1:158709665_G_A_0.82;1:158709673_T_C_0.82;1:158709749_G_A_0.83;1:158710580_A_G_0.83;1:158710952_C_A_0.84;1:158711098_T_C_0.84;1:158711294_A_C_0.85;1:158711441_C_G_0.84;1:158711480_A_G_0.84;1:158711851_G_A_0.…	NA
1	158725856	158725858	INS	gnomAD-SV_v2.1_INS_1_5336	0.30369	0.002434	0.875834	NA	1:158725721_T_C_0.87;1:158725733_A_G_0.88;1:158726746_C_T_0.87;1:158726803_C_T_0.87	NA
1	158938609	158938611	INS	gnomAD-SV_v2.1_INS_1_5345	0.048021	0	0.870545	NA	1:158913331_T_C_0.82;1:158917493_C_G_0.82;1:158917800_C_T_0.82;1:158920432_G_C_0.82;1:158920565_G_T_0.82;1:158920566_T_C_0.82;1:158921217_G_A_0.82;1:158922555_CA_C_0.82;1:158922698_G_C_0.83;1:158926176_A_G_0.83;1:158930321_G_T_0.82;1:158932704_CT_C_0.82;1:158932906_C_T_0.81;1:158932987_G_C_0.83;1:158933314_G_C_0.83;1:158934517_A_G_0.82;1:158934606_G_A_0.82;1:158935178_A_C_0.87;1:158935756_A_C_0.8…	NA
1	158959868	158959928	DUP	gnomAD-SV_v2.1_DUP_1_2444	0.029655	0.000187	0.8743	NA	1:158952496_A_G_0.84;1:158954127_T_C_0.83;1:158954853_G_A_0.83;1:158955115_G_T_0.84;1:158959864_A_AT_0.87;1:158959865_G_GCTTCCACTCATGATGTGAATATGACCATGTA_0.86;1:158959869_A_AGATGGCCAAATTTAATTTTTTAAGGCACTCATCAATG_0.86;1:158960112_A_G_0.84;1:158969133_T_C_0.84;1:158972317_C_G_0.83;1:158973555_A_G_0.83	NA
1	158961354	158966201	DEL	gnomAD-SV_v2.1_DEL_1_8488	0.154867	0.140142	0.986625	0.99908	1:158943740_C_T_0.93;1:158946926_G_T_0.96;1:158957421_C_T_0.9;1:158957734_C_T_0.9;1:158959771_G_A_0.99;1:158959782_G_T_0.99;1:158974569_T_C_0.98;1:158978596_C_A_0.86	1:158943740_C_T_0.96;1:158944127_T_C_0.86;1:158944691_C_G_0.86;1:158945375_G_A_0.86;1:158945674_G_A_0.99;1:158946926_G_T_0.97;1:158947655_A_G_0.85;1:158957421_C_T_1.0;1:158957734_C_T_1.0;1:158959771_G_A_1.0;1:158959782_G_T_1.0;1:158974284_C_G_0.83;1:158974569_T_C_0.96;1:158978596_C_A_0.94
1	159120101	159125596	DEL	gnomAD-SV_v2.1_DEL_1_8504	0.058345	0.000468	0.97332	NA	1:159113908_C_G_0.97;1:159120063_G_T_0.96;1:159120067_A_G_0.96;1:159120070_A_G_0.96	NA
1	159242692	159243587	DUP	gnomAD-SV_v2.1_DUP_1_2448	0.011733	0	0.815084	NA	1:159230579_C_T_0.82	NA
1	159858282	159858344	DUP	gnomAD-SV_v2.1_DUP_1_2454	0.004119	0.019947	NA	0.821525	NA	1:159858289_G_GACACAAGAA_0.82;1:159858290_T_TAAACAGAGTTAGGGAGGGGAGAGGGAAAGCTCTCAGCACCACACTGA_0.82;1:159866766_G_A_0.82
1	160261459	160261461	INS	gnomAD-SV_v2.1_INS_1_5395	0.094645	9.4e-05	0.873402	NA	1:160256776_C_T_0.81;1:160284176_T_C_0.83;1:160298390_C_G_0.81;1:160304343_A_G_0.82;1:160306646_A_G_0.82;1:160307664_T_C_0.87;1:160309387_A_C_0.81	NA
1	160305839	160305841	INS	gnomAD-SV_v2.1_INS_1_5396	0.05225	0.000187	0.855792	NA	1:160262907_G_A_0.85;1:160275011_AT_A_0.82;1:160300202_T_C_0.85;1:160312904_C_G_0.86	NA
1	160500910	160500912	INS	gnomAD-SV_v2.1_INS_1_5400	0.219703	0.029406	0.883168	0.892723	1:160500263_C_T_0.88;1:160501067_A_G_0.86;1:160501542_G_A_0.88;1:160501714_C_T_0.86;1:160501844_C_T_0.84;1:160502028_G_A_0.84;1:160502188_G_A_0.83;1:160503205_C_G_0.86	1:160500263_C_T_0.89;1:160501067_A_G_0.88;1:160501542_G_A_0.88;1:160501714_C_T_0.88;1:160501844_C_T_0.85;1:160502028_G_A_0.81;1:160502188_G_A_0.8;1:160502451_C_T_0.86;1:160502935_G_A_0.88;1:160503089_TA_T_0.82;1:160503205_C_G_0.89;1:160505002_T_C_0.88;1:160505215_G_A_0.87;1:160505687_T_C_0.88;1:160506681_T_C_0.87;1:160507046_C_A_0.88;1:160507332_G_A_0.88
1	161723545	161723603	DUP	gnomAD-SV_v2.1_DUP_1_2505	0.015776	0.045437	0.935669	0.931244	1:161720349_C_G_0.93;1:161721267_G_A_0.91;1:161721403_T_TG_0.88;1:161722649_T_A_0.93;1:161723392_G_A_0.94;1:161723546_A_ATTTGAACTTTGTAACAAGATAGGGTAAATCAGGGATTTTAAAATTAGGTTAAAAATTC_0.89;1:161724127_T_A_0.89;1:161724249_T_C_0.94;1:161724303_G_A_0.94;1:161725234_A_G_0.94;1:161725792_T_C_0.91;1:161726019_T_C_0.94;1:161727174_A_AT_0.94;1:161727927_C_T_0.94;1:161728804_C_CTTTGTT_0.91;1:161729700_A_G_0.…	1:161707502_C_G_0.81;1:161708669_A_G_0.81;1:161709211_A_G_0.92;1:161716340_C_T_0.8;1:161716942_A_G_0.92;1:161720349_C_G_0.93;1:161721267_G_A_0.93;1:161721403_T_TG_0.9;1:161722036_A_AT_0.9;1:161722649_T_A_0.91;1:161722779_C_CAA_0.9;1:161722805_T_G_0.92;1:161723388_G_A_0.91;1:161723392_G_A_0.91;1:161723546_A_ATTTGAACTTTGTAACAAGATAGGGTAAATCAGGGATTTTAAAATTAGGTTAAAAATTC_0.84;1:161724127_T_A_0.93;1:161…
1	161838548	161838550	INS	gnomAD-SV_v2.1_INS_1_5446	0.003705	0.014927	NA	0.876321	NA	1:161734304_A_G_0.86;1:161734725_T_C_0.86;1:161735381_T_C_0.86;1:161736052_C_A_0.86;1:161736209_T_C_0.86;1:161736272_C_T_0.86;1:161738216_A_G_0.86;1:161738638_C_G_0.83;1:161742930_A_ATTTT_0.84;1:161747044_G_A_0.86;1:161750178_T_C_0.86;1:161753506_G_T_0.86;1:161758758_A_C_0.86;1:161763026_G_A_0.86;1:161767857_T_C_0.86;1:161771049_G_A_0.86;1:161771812_C_T_0.86;1:161772143_T_G_0.86;1:161776943_A_G_0…
1	162015885	162015887	INS	gnomAD-SV_v2.1_INS_1_5454	0.066397	0.000374	0.885312	NA	1:162013239_G_A_0.83;1:162017576_C_T_0.88;1:162018296_C_T_0.89;1:162020967_A_T_0.84;1:162021463_C_CA_0.88;1:162021700_A_AT_0.86;1:162021791_T_C_0.87;1:162028156_C_T_0.88;1:162030123_G_C_0.81;1:162032072_T_C_0.81;1:162034303_C_T_0.8	NA
1	162080081	162080083	INS	gnomAD-SV_v2.1_INS_1_5457	0.36265	0.03906	0.846418	0.899766	1:162058731_G_A_0.82;1:162058778_C_T_0.83;1:162061209_C_T_0.83;1:162062382_G_A_0.82;1:162063621_G_T_0.84;1:162065466_G_C_0.84;1:162067447_T_C_0.84;1:162068408_G_A_0.84;1:162069090_G_C_0.84;1:162069687_C_G_0.84;1:162070417_CTTTAG_C_0.83;1:162070495_G_GA_0.84;1:162070786_C_T_0.85;1:162071231_T_C_0.84;1:162073743_C_T_0.84;1:162073772_A_G_0.84;1:162074829_C_T_0.84;1:162075100_T_C_0.85;1:162075415_G_A…	1:162055846_C_A_0.88;1:162058731_G_A_0.9;1:162058778_C_T_0.9;1:162060035_TA_T_0.88;1:162061209_C_T_0.9;1:162062382_G_A_0.9;1:162062596_G_T_0.86;1:162063621_G_T_0.9;1:162064468_C_T_0.87;1:162065466_G_C_0.9;1:162067447_T_C_0.9;1:162068408_G_A_0.88;1:162069090_G_C_0.9;1:162069687_C_G_0.89;1:162070059_T_C_0.85;1:162070417_CTTTAG_C_0.9;1:162070495_G_GA_0.9;1:162070786_C_T_0.9;1:162071231_T_C_0.9;1:162…
1	162237245	162237247	INS	gnomAD-SV_v2.1_INS_1_5465	0.009168	0.038237	0.815409	0.919393	1:162236533_A_G_0.82;1:162236550_G_T_0.82;1:162236929_A_T_0.82;1:162237614_G_C_0.82;1:162238108_C_T_0.81;1:162238402_C_T_0.82;1:162238489_C_G_0.82;1:162239551_A_AT_0.82;1:162240310_T_C_0.82;1:162240680_A_G_0.82	1:162210034_AGTGTGTGTGTGTGTGT_A_0.81;1:162211179_G_A_0.84;1:162213400_A_C_0.84;1:162214495_G_A_0.84;1:162217389_C_G_0.82;1:162219625_G_A_0.81;1:162220291_A_G_0.82;1:162220514_T_G_0.86;1:162220555_G_A_0.81;1:162223173_A_G_0.84;1:162223853_A_G_0.84;1:162224739_T_G_0.84;1:162224937_ATC_A_0.84;1:162228265_C_T_0.91;1:162228784_G_A_0.91;1:162229099_C_G_0.91;1:162231758_C_T_0.91;1:162232570_A_G_0.91;1:1…
1	162263012	162263014	INS	gnomAD-SV_v2.1_INS_1_5468	0.009376	0.041157	0.898439	0.936385	1:162261662_A_G_0.9;1:162263374_T_G_0.9;1:162265305_AT_A_0.88	1:162261281_G_GA_0.93;1:162261662_A_G_0.94;1:162263374_T_G_0.94;1:162265305_AT_A_0.92;1:162266026_G_A_0.9
1	163088848	163088850	INS	gnomAD-SV_v2.1_INS_1_5519	0.271125	0.248145	0.862744	0.907809	1:163087388_C_A_0.86;1:163087645_C_T_0.86;1:163089676_G_A_0.86;1:163089736_T_C_0.85;1:163089938_T_C_0.86;1:163090084_G_A_0.86	1:163087388_C_A_0.91;1:163087645_C_T_0.91;1:163089676_G_A_0.91;1:163089736_T_C_0.89;1:163089938_T_C_0.91;1:163090084_G_A_0.91
1	163217241	163217243	INS	gnomAD-SV_v2.1_INS_1_5524	0.004943	0.019144	NA	0.895048	NA	1:163214990_G_A_0.9
1	163314430	163314432	INS	gnomAD-SV_v2.1_INS_1_5532	0.349185	0.469957	0.886818	0.885255	1:163294334_G_A_0.88;1:163294528_G_C_0.88;1:163295421_T_C_0.88;1:163296740_C_T_0.88;1:163298969_A_G_0.88;1:163300219_G_T_0.88;1:163301737_G_A_0.87;1:163302270_G_A_0.88;1:163302284_C_T_0.88;1:163302727_T_C_0.88;1:163304358_G_A_0.88;1:163304817_T_C_0.88;1:163304993_C_T_0.88;1:163305345_T_A_0.88;1:163305424_T_G_0.87;1:163305430_T_C_0.87;1:163305959_CT_C_0.88;1:163306370_C_G_0.88;1:163307944_T_C_0.87…	1:163294334_G_A_0.87;1:163294528_G_C_0.88;1:163295421_T_C_0.88;1:163296740_C_T_0.88;1:163298969_A_G_0.88;1:163300219_G_T_0.88;1:163301737_G_A_0.86;1:163302270_G_A_0.88;1:163302284_C_T_0.88;1:163302727_T_C_0.88;1:163304358_G_A_0.88;1:163304817_T_C_0.88;1:163304993_C_T_0.88;1:163305345_T_A_0.88;1:163305424_T_G_0.86;1:163305430_T_C_0.86;1:163305959_CT_C_0.87;1:163306370_C_G_0.88;1:163307944_T_C_0.88…
1	163418172	163418174	INS	gnomAD-SV_v2.1_INS_1_5537	0.014445	9.4e-05	0.872356	NA	1:163415338_T_C_0.84;1:163416701_G_T_0.87	NA
1	163611914	163611916	INS	gnomAD-SV_v2.1_INS_1_5543	0.022497	0.000187	0.921946	NA	1:163581061_T_C_0.89;1:163582914_T_A_0.9;1:163585662_C_T_0.91;1:163600112_C_T_0.92;1:163600686_G_C_0.88;1:163604401_A_G_0.92;1:163604794_G_C_0.92;1:163608219_T_A_0.91;1:163610247_T_A_0.92;1:163611182_T_C_0.88;1:163611559_G_A_0.8;1:163613127_C_G_0.85;1:163613160_T_C_0.85;1:163614571_T_C_0.91;1:163615729_T_G_0.9;1:163617202_A_G_0.89;1:163632162_C_T_0.85;1:163633120_C_T_0.9;1:163633807_G_A_0.89;1:16…	NA
1	163639692	163639694	INS	gnomAD-SV_v2.1_INS_1_5545	0.029763	0.076792	0.939155	0.945484	1:163636733_C_T_0.93;1:163636962_T_C_0.94;1:163637131_G_A_0.94;1:163637396_C_A_0.94;1:163638468_T_C_0.93;1:163638559_A_T_0.93;1:163638759_G_T_0.94;1:163639125_A_G_0.94;1:163640667_A_T_0.94;1:163641294_C_G_0.93	1:163580787_CAGGCATAGG_C_0.84;1:163581820_T_C_0.84;1:163584207_T_C_0.84;1:163585382_A_C_0.84;1:163586547_C_CAT_0.84;1:163589306_T_G_0.91;1:163589833_C_T_0.92;1:163594115_T_C_0.92;1:163605198_A_G_0.9;1:163606753_T_G_0.92;1:163614365_A_C_0.91;1:163614851_T_C_0.92;1:163617499_T_C_0.88;1:163617911_C_T_0.93;1:163619836_C_G_0.93;1:163620241_T_A_0.93;1:163623105_G_A_0.94;1:163623107_T_C_0.94;1:163623306…
1	163772787	163772789	INS	gnomAD-SV_v2.1_INS_1_5546	0.017549	0	0.867394	NA	1:163772079_A_T_0.86;1:163772104_A_G_0.87;1:163773181_T_A_0.87;1:163773429_T_C_0.87;1:163774125_A_T_0.87;1:163774244_G_C_0.86;1:163774359_A_G_0.87;1:163774550_G_A_0.87;1:163774752_G_A_0.87;1:163775003_C_T_0.85;1:163775031_G_T_0.86	NA
1	164184235	164184406	DEL	gnomAD-SV_v2.1_DEL_1_8780	0.009986	0.059481	0.907009	0.918684	1:164184354_G_A_0.89;1:164189876_C_T_0.91	1:164176074_A_G_0.88;1:164178577_G_A_0.92;1:164179133_T_C_0.92;1:164182003_C_A_0.92;1:164184354_G_A_0.84;1:164185770_A_G_0.92;1:164185835_T_A_0.92;1:164189630_A_C_0.81;1:164189876_C_T_0.92;1:164190103_G_A_0.9;1:164192368_C_T_0.92;1:164196880_C_T_0.92
1	164239549	164239551	INS	gnomAD-SV_v2.1_INS_1_5574	0.084767	0.000468	0.820492	NA	1:164232984_A_T_0.82;1:164236507_C_T_0.82	NA
1	165014866	165014923	DEL	gnomAD-SV_v2.1_DEL_1_8832	0.023232	0.096746	0.775421	0.800774	NA	1:165014865_ACTGGCATTAGCTATGCTTCCTTAGGCAGACAGCATGTTGAGAAATTCACATTCATCAG_A_0.8
1	165048764	165048856	DEL	gnomAD-SV_v2.1_DEL_1_8834	0.014009	0	0.885255	NA	1:165048763_AGCTGGCT_A_0.89;1:165048773_AGAAATTTGCATAAGCAATGAGGAGCCAAATGTTAATCCCCAACACAAGGGGGAAAATGTCTCCAGGGCATGTCAGAGGTCTCC_A_0.84	NA
1	165216056	165216058	INS	gnomAD-SV_v2.1_INS_1_5604	0.200659	0.158822	0.849955	0.951269	1:165202553_A_C_0.85	1:165193568_T_C_0.89;1:165195013_C_G_0.89;1:165195163_C_T_0.88;1:165197844_T_C_0.88;1:165198945_C_A_0.88;1:165199023_G_A_0.88;1:165199882_A_G_0.89;1:165199955_C_T_0.89;1:165200528_G_GT_0.81;1:165202050_G_A_0.89;1:165202553_A_C_0.89;1:165204896_C_T_0.9;1:165208025_G_A_0.95;1:165208105_T_C_0.89;1:165208368_G_A_0.9;1:165209591_G_A_0.89
1	165317169	165317254	DEL	gnomAD-SV_v2.1_DEL_1_8845	0.024938	0.106968	0.949865	0.929624	1:165316804_G_A_0.93;1:165317169_TTAGAGAAACAGCTCCTGCTCACTCTCTCCAAAAACCTTCCCAGAATTAAAAAGCAACAATCAAGAGGCTTCCCTGAAATTAGTAA_T_0.91;1:165317717_G_A_0.95;1:165318984_T_C_0.95;1:165319775_A_AT_0.86;1:165320404_AT_A_0.81;1:165321030_C_A_0.88;1:165321880_G_A_0.95;1:165322733_A_G_0.87;1:165323645_A_G_0.88;1:165324295_G_C_0.88	1:165316804_G_A_0.93;1:165317169_TTAGAGAAACAGCTCCTGCTCACTCTCTCCAAAAACCTTCCCAGAATTAAAAAGCAACAATCAAGAGGCTTCCCTGAAATTAGTAA_T_0.91;1:165317717_G_A_0.93;1:165318984_T_C_0.92;1:165319775_A_AT_0.89;1:165320404_AT_A_0.91;1:165321030_C_A_0.93;1:165321880_G_A_0.92;1:165322733_A_G_0.91;1:165323645_A_G_0.93;1:165324295_G_C_0.92
1	165348665	165348667	INS	gnomAD-SV_v2.1_INS_1_5608	0.006793	0.022941	NA	0.890947	NA	1:165331225_G_A_0.87;1:165332248_A_G_0.89;1:165337272_G_A_0.88
1	165421805	165424199	DEL	gnomAD-SV_v2.1_DEL_1_8847	0.016567	9.4e-05	0.967685	NA	1:165399585_A_C_0.8;1:165402596_C_T_0.87;1:165402597_C_G_0.81;1:165402777_T_C_0.86;1:165424799_GTCTCTC_G_0.96;1:165426214_C_A_0.97	NA
1	165553148	165553150	INS	gnomAD-SV_v2.1_INS_1_5618	0.038101	0.093714	0.905504	0.941618	1:165528909_T_C_0.82;1:165537596_C_T_0.91;1:165545731_T_C_0.91;1:165546299_C_T_0.9;1:165549438_G_A_0.89;1:165550634_A_G_0.9;1:165550654_C_T_0.88;1:165553549_G_A_0.87;1:165553831_C_T_0.9;1:165555168_G_A_0.9	1:165495369_G_T_0.83;1:165504674_G_A_0.82;1:165505246_G_A_0.83;1:165508863_A_T_0.83;1:165509645_T_G_0.83;1:165510929_T_C_0.83;1:165512059_T_A_0.83;1:165513417_A_G_0.83;1:165516102_C_T_0.88;1:165517429_G_A_0.88;1:165518042_C_T_0.88;1:165518871_G_A_0.89;1:165518876_C_A_0.88;1:165519210_G_GT_0.89;1:165519639_G_A_0.88;1:165519700_T_C_0.89;1:165520392_A_T_0.88;1:165521711_A_T_0.89;1:165522565_G_T_0.89…
1	165784019	165784021	INS	gnomAD-SV_v2.1_INS_1_5627	0.012069	0.000281	0.821561	NA	1:165785657_T_C_0.82;1:165786200_T_C_0.82	NA
1	165861382	165861384	INS	gnomAD-SV_v2.1_INS_1_5629	0.312307	0.294046	0.866575	0.917208	1:165865694_G_A_0.87	1:165862323_T_A_0.91;1:165864687_T_A_0.91;1:165865694_G_A_0.92;1:165869367_T_C_0.91;1:165869690_T_A_0.89;1:165870071_A_C_0.89;1:165871268_C_G_0.84;1:165873322_G_A_0.87;1:165873392_T_C_0.87;1:165874028_G_A_0.87;1:165875972_G_A_0.87;1:165876578_C_T_0.85;1:165883303_G_C_0.86;1:165890895_C_G_0.85
1	166189431	166189433	INS	gnomAD-SV_v2.1_INS_1_5644	0.005353	0.016979	0.837683	0.842283	1:166165160_A_G_0.84;1:166171940_G_A_0.84;1:166172851_T_A_0.84;1:166177557_C_G_0.84;1:166186278_C_T_0.81;1:166186650_T_A_0.84;1:166190298_CTTT_C_0.84;1:166194801_C_T_0.84;1:166197339_C_T_0.84;1:166197837_T_A_0.84;1:166201513_T_C_0.84;1:166202095_C_T_0.84;1:166204171_C_A_0.84	1:166175280_G_A_0.8;1:166186229_T_C_0.84;1:166222162_C_T_0.81;1:166230718_T_C_0.81;1:166235694_G_C_0.82;1:166244431_G_A_0.82;1:166246021_G_A_0.82
1	166273357	166273510	DEL	gnomAD-SV_v2.1_DEL_1_8893	0.039183	0.000655	0.847909	NA	1:166280267_C_A_0.85;1:166284817_G_A_0.82;1:166292854_C_T_0.83	NA
1	166372692	166379709	DEL	gnomAD-SV_v2.1_DEL_1_8898	0.019243	0	0.950586	NA	1:166366286_C_T_0.82;1:166367243_G_A_0.84;1:166368623_T_G_0.88;1:166370190_A_G_0.94;1:166381929_G_A_0.95;1:166386976_G_GT_0.94;1:166388120_G_A_0.88;1:166388876_G_A_0.95;1:166390371_C_T_0.94;1:166397566_T_G_0.94;1:166401337_C_T_0.94;1:166401412_A_G_0.83;1:166410967_T_C_0.94;1:166412617_C_G_0.93;1:166412633_C_T_0.94;1:166416181_C_T_0.94;1:166419952_G_A_0.89;1:166421139_C_A_0.9	NA
1	166396580	166397379	DEL	gnomAD-SV_v2.1_DEL_1_8903	0.026359	0	0.876564	NA	1:166368662_C_A_0.84;1:166368890_C_T_0.82;1:166369887_G_A_0.87;1:166380242_T_G_0.83;1:166380503_A_T_0.88;1:166381088_C_T_0.87;1:166381499_T_C_0.86;1:166381806_T_A_0.84;1:166385911_C_T_0.86;1:166390683_C_T_0.88;1:166392770_C_T_0.86;1:166397659_G_T_0.87;1:166403691_A_G_0.88	NA
1	166551581	166552528	DEL	gnomAD-SV_v2.1_DEL_1_8915	0.07184	0.000187	0.894632	NA	1:166534564_A_G_0.84;1:166534730_G_A_0.85;1:166543905_C_CACT_0.88;1:166544015_A_G_0.87;1:166554687_ACACACAC_A_0.84;1:166556449_A_G_0.89;1:166557657_G_A_0.87;1:166560088_C_T_0.89	NA
1	166779384	166779386	INS	gnomAD-SV_v2.1_INS_1_5670	0.097036	0.000187	0.822196	NA	1:166778972_G_A_0.82;1:166780316_T_A_0.82	NA
1	166824191	166824256	DUP	gnomAD-SV_v2.1_DUP_1_2565	0.019286	0	0.875965	NA	1:166845042_G_A_0.88;1:166855490_G_C_0.88;1:166861040_A_G_0.87;1:166863326_C_T_0.88;1:166885025_T_C_0.85;1:166886921_G_C_0.85;1:166904109_A_T_0.85;1:166907893_T_C_0.85	NA
1	167072050	167072232	DEL	gnomAD-SV_v2.1_DEL_1_8941	0.124511	0.194699	0.891212	0.866351	1:167067650_C_T_0.85;1:167071531_G_GT_0.82;1:167071541_A_AT_0.85;1:167072169_ACTACAAACTAGGCAGCTTAAAAACAAGAGAAATTTATTTTCTCACATATTGGAAGCCAGAAGT_A_0.89;1:167072319_TA_T_0.89;1:167072370_T_C_0.89;1:167072989_G_T_0.89;1:167073149_G_C_0.89;1:167073942_A_C_0.88;1:167074750_T_C_0.87;1:167076085_C_T_0.82;1:167079536_A_G_0.82	1:167057247_C_G_0.82;1:167057881_C_T_0.84;1:167066927_T_TA_0.83;1:167067650_C_T_0.84;1:167069155_T_C_0.83;1:167071531_G_GT_0.84;1:167071541_A_AT_0.85;1:167072169_ACTACAAACTAGGCAGCTTAAAAACAAGAGAAATTTATTTTCTCACATATTGGAAGCCAGAAGT_A_0.87;1:167072319_TA_T_0.86;1:167072370_T_C_0.85;1:167072989_G_T_0.86;1:167073149_G_C_0.85;1:167073942_A_C_0.86;1:167074750_T_C_0.84;1:167076085_C_T_0.85;1:167076258_C_T_0…
1	167506093	167506095	INS	gnomAD-SV_v2.1_INS_1_5701	0.083642	0.101644	0.865942	0.913898	1:167507922_C_CTTAT_0.85;1:167508298_T_C_0.87;1:167509666_G_A_0.86;1:167511256_T_C_0.87	1:167505232_G_A_0.9;1:167506020_C_CA_0.83;1:167507922_C_CTTAT_0.91;1:167508298_T_C_0.91;1:167509666_G_A_0.88;1:167511256_T_C_0.91;1:167514919_G_C_0.9;1:167514950_T_C_0.88
1	167712861	167712863	INS	gnomAD-SV_v2.1_INS_1_5711	0.018255	0.04717	0.839514	0.883224	1:167714502_A_G_0.8;1:167714672_G_A_0.84;1:167718638_T_C_0.84;1:167719753_A_G_0.84;1:167722224_G_A_0.84;1:167728623_A_G_0.84	1:167714502_A_G_0.88;1:167714672_G_A_0.88;1:167718275_A_G_0.87;1:167718638_T_C_0.88;1:167719753_A_G_0.88;1:167722224_G_A_0.86;1:167727155_G_A_0.87;1:167727242_T_A_0.88;1:167728623_A_G_0.88;1:167730362_A_G_0.88;1:167732731_C_T_0.87
1	167858679	167858681	INS	gnomAD-SV_v2.1_INS_1_5718	0.038953	0.092942	0.867934	0.886667	1:167857358_C_A_0.87;1:167859939_C_T_0.86	1:167842708_G_A_0.8;1:167845164_G_A_0.85;1:167847520_T_C_0.81;1:167848653_G_T_0.85;1:167848839_C_T_0.84;1:167849327_G_A_0.81;1:167849658_C_G_0.84;1:167851632_A_C_0.85;1:167851759_C_G_0.81;1:167855230_G_A_0.89;1:167857358_C_A_0.88;1:167859939_C_T_0.88;1:167864968_A_G_0.87;1:167865740_G_A_0.87;1:167865871_G_A_0.87;1:167866400_T_C_0.86;1:167867832_G_GT_0.81;1:167872493_C_CAA_0.83;1:167873567_G_A_0.8…
1	167949576	167949660	DEL	gnomAD-SV_v2.1_DEL_1_8982	0.038247	0.00103	0.926021	NA	1:167890967_T_A_0.9;1:167910293_CATA_C_0.91;1:167934028_A_G_0.9;1:167949574_CAGAAGTAG_C_0.93;1:167949587_TGCTGGATCATATGGTAATTCCATTTTTAAGTTTTTGAGGACCCTCCATACTATTTTCCATAGCAGCTCCACTA_T_0.9;1:167952684_G_GT_0.92;1:167954422_CGTGTGT_C_0.86;1:167988997_A_AT_0.9;1:167992366_C_T_0.91;1:167997696_C_G_0.91;1:167998494_T_G_0.89;1:167999576_G_T_0.91;1:168002727_G_T_0.9;1:168003282_C_T_0.91;1:168006341_CCTT_C…	NA
1	167979080	167979082	INS	gnomAD-SV_v2.1_INS_1_5720	0.239238	0.089833	0.879225	0.905961	1:167905987_A_G_0.81;1:167913968_G_A_0.83;1:167926339_AT_A_0.86;1:167929656_A_C_0.86;1:167932367_T_C_0.87;1:167932815_A_ATTACAGGTGCC_0.84;1:167933060_T_G_0.87;1:167933994_C_T_0.87;1:167934581_C_T_0.87;1:167935439_T_G_0.86;1:167935683_G_C_0.86;1:167937711_G_C_0.87;1:167938529_G_C_0.87;1:167942353_C_G_0.87;1:167942995_C_CCTT_0.86;1:167944643_G_T_0.87;1:167950225_C_A_0.84;1:167957388_C_CAATTA_0.82;1…	1:167877693_C_A_0.88;1:167878128_G_A_0.89;1:167878621_C_T_0.87;1:167878794_AT_A_0.88;1:167878821_C_A_0.86;1:167879253_C_A_0.88;1:167879655_T_G_0.89;1:167880085_G_A_0.87;1:167880237_C_T_0.88;1:167880253_A_G_0.88;1:167880296_A_G_0.88;1:167880659_C_T_0.87;1:167881008_G_A_0.88;1:167885545_A_C_0.88;1:167885634_G_A_0.88;1:167885795_CAGAAA_C_0.87;1:167887416_C_T_0.86;1:167887436_A_C_0.87;1:167887642_C_T…
1	168287990	168290152	DEL	gnomAD-SV_v2.1_DEL_1_8999	0.020992	0.00103	0.976243	NA	1:168273022_G_T_0.85;1:168303146_G_T_0.98	NA
1	168420927	168420929	INS	gnomAD-SV_v2.1_INS_1_5750	0.133402	0.172338	0.915064	0.930627	1:168424141_C_T_0.9;1:168425064_ATC_A_0.9;1:168429223_G_T_0.86;1:168429717_C_G_0.92	1:168424141_C_T_0.92;1:168425064_ATC_A_0.91;1:168426890_G_C_0.93;1:168429223_G_T_0.85;1:168429717_C_G_0.93
1	168427010	168428842	DEL	gnomAD-SV_v2.1_DEL_1_9012	0.010153	0.002716	0.984421	NA	1:168425693_A_G_0.97;1:168430031_C_CT_0.95;1:168436931_A_G_0.97;1:168437030_G_C_0.98;1:168437918_G_A_0.92	NA
1	168572261	168574235	DEL	gnomAD-SV_v2.1_DEL_1_9022	0.002984	0.013668	NA	0.816511	NA	1:168550636_T_C_0.82
1	168816989	168816991	INS	gnomAD-SV_v2.1_INS_1_5765	0.031794	0.000375	0.875572	NA	1:168805127_T_G_0.86;1:168806226_C_T_0.86;1:168814197_T_C_0.84;1:168815656_T_C_0.88	NA
1	168926068	168926070	INS	gnomAD-SV_v2.1_INS_1_5769	0.004016	0.02265	NA	0.870993	NA	1:168930325_G_A_0.87;1:168934101_G_A_0.87;1:168965188_C_T_0.81
1	169004360	169005229	DEL	gnomAD-SV_v2.1_DEL_1_9043	0.028098	0.151762	0.919393	0.940551	1:168982863_G_A_0.89;1:168986089_G_A_0.9;1:168986492_A_T_0.9;1:168986572_C_G_0.9;1:168990362_A_C_0.91;1:168992220_T_C_0.91;1:168992717_T_G_0.91;1:168993399_C_T_0.91;1:168995384_A_C_0.9;1:168997420_G_A_0.91;1:168997784_C_A_0.91;1:168997816_C_T_0.91;1:169001713_A_G_0.91;1:169001812_A_AT_0.9;1:169002377_C_T_0.89;1:169002472_T_C_0.92;1:169002567_A_T_0.91;1:169002905_C_A_0.92;1:169004329_A_G_0.87;1:16…	1:168982863_G_A_0.88;1:168982919_T_C_0.89;1:168983524_G_C_0.88;1:168983729_C_T_0.88;1:168986089_G_A_0.91;1:168986492_A_T_0.9;1:168986572_C_G_0.9;1:168990362_A_C_0.92;1:168991239_G_A_0.87;1:168991306_G_A_0.88;1:168992220_T_C_0.92;1:168992717_T_G_0.92;1:168993399_C_T_0.91;1:168995384_A_C_0.92;1:168997420_G_A_0.94;1:168997784_C_A_0.93;1:168997816_C_T_0.93;1:169001713_A_G_0.93;1:169001812_A_AT_0.93;1…
1	169007752	169007849	DEL	gnomAD-SV_v2.1_DEL_1_9044	0.172748	0.317039	0.879075	0.900051	1:168991439_C_T_0.86;1:168997926_T_C_0.86;1:168997997_G_T_0.86;1:169000109_T_C_0.88;1:169007750_GCACCTAGCACCAGAACTCCCAAGTATATAAAGCAAGCATTGATAAATTTAAAGGGAGAAATAGATTGCAAGACCATAATAGTAGATGACTTTGACAGCC_G_0.87	1:168991439_C_T_0.89;1:168997926_T_C_0.88;1:168997997_G_T_0.88;1:169000109_T_C_0.9;1:169007750_GCACCTAGCACCAGAACTCCCAAGTATATAAAGCAAGCATTGATAAATTTAAAGGGAGAAATAGATTGCAAGACCATAATAGTAGATGACTTTGACAGCC_G_0.82
1	169160036	169160377	DEL	gnomAD-SV_v2.1_DEL_1_9052	0.248814	0.326623	0.8283	0.789397	1:169130733_T_C_0.82;1:169131200_GTT_G_0.82;1:169131550_A_C_0.82;1:169131899_C_T_0.82;1:169132554_C_T_0.81;1:169133508_C_T_0.82;1:169133936_G_A_0.83;1:169135045_C_A_0.83;1:169135195_C_T_0.83;1:169135862_A_G_0.83;1:169135906_A_G_0.82;1:169136164_T_C_0.83;1:169136449_T_TAAAC_0.82;1:169136774_A_T_0.83;1:169137453_C_A_0.82;1:169137669_CT_C_0.82;1:169137676_G_A_0.82;1:169137799_T_A_0.83;1:169138027_A_…	NA
1	169223806	169246113	DEL	gnomAD-SV_v2.1_DEL_1_9057	0.151471	0.362947	0.840779	0.993969	1:169183385_A_C_0.84	1:169114635_T_A_0.87;1:169115746_T_C_0.87;1:169115833_A_G_0.81;1:169115856_A_G_0.8;1:169116017_T_C_0.87;1:169116109_A_G_0.88;1:169116350_T_C_0.87;1:169116446_G_T_0.88;1:169116577_C_G_0.82;1:169116701_C_T_0.87;1:169116867_A_AATG_0.86;1:169117482_T_C_0.87;1:169117728_GA_G_0.87;1:169117882_T_C_0.82;1:169118308_G_A_0.88;1:169118954_T_A_0.87;1:169120396_CA_C_0.87;1:169120431_C_T_0.87;1:169120447_G_A_0…
1	169338993	169338995	INS	gnomAD-SV_v2.1_INS_1_5783	0.102764	0.00103	0.848573	NA	1:169339516_G_A_0.83;1:169340344_A_C_0.83;1:169346749_C_T_0.82;1:169346750_T_A_0.82;1:169354390_A_T_0.82;1:169361553_C_T_0.82;1:169371004_T_C_0.82;1:169371487_A_G_0.83;1:169382582_C_T_0.83;1:169385083_C_T_0.82;1:169387668_C_T_0.83;1:169399975_T_C_0.82;1:169405274_A_G_0.83;1:169405485_C_CA_0.83;1:169407321_G_A_0.82;1:169418139_A_G_0.85;1:169421517_T_A_0.8	NA
1	169442954	169442956	INS	gnomAD-SV_v2.1_INS_1_5787	0.041066	0.025713	0.854423	0.897813	1:169436726_CTTGAT_C_0.85;1:169436830_A_G_0.85	1:169377663_C_T_0.81;1:169402456_ACAATT_A_0.81;1:169411357_A_G_0.81;1:169413731_T_A_0.81;1:169424668_G_C_0.81;1:169430440_T_A_0.82;1:169436678_G_A_0.81;1:169436726_CTTGAT_C_0.81;1:169436830_A_G_0.82;1:169441299_A_T_0.82;1:169445386_A_C_0.9;1:169450264_G_A_0.9;1:169452184_T_C_0.9;1:169456785_T_C_0.86;1:169459181_C_A_0.85
1	169524858	169524860	INS	gnomAD-SV_v2.1_INS_1_5798	0.529034	0.190562	0.867208	0.899652	1:169529973_C_T_0.87;1:169533744_T_A_0.86;1:169534028_T_C_0.87;1:169536167_T_C_0.86;1:169538544_C_T_0.86;1:169549811_G_T_0.85;1:169551549_T_TA_0.83	1:169527468_TA_T_0.89;1:169527856_T_C_0.89;1:169528075_C_G_0.89;1:169528580_C_T_0.89;1:169528722_C_T_0.89;1:169529031_A_C_0.9;1:169529132_C_T_0.88;1:169529136_AGC_A_0.88;1:169529143_A_G_0.88;1:169529826_C_A_0.89;1:169529973_C_T_0.89;1:169530070_A_C_0.89;1:169530093_T_C_0.89;1:169530176_C_G_0.9;1:169530531_C_CA_0.89;1:169530586_T_C_0.9;1:169531571_T_C_0.9;1:169533744_T_A_0.9;1:169534028_T_C_0.9;1:…
1	169849517	169849816	DEL	gnomAD-SV_v2.1_DEL_1_9079	0.164054	0.250798	0.877988	0.847596	1:169782109_T_G_0.86;1:169784563_C_G_0.86;1:169790161_T_G_0.8;1:169792893_CG_C_0.86;1:169794688_T_C_0.8;1:169794862_A_T_0.8;1:169798745_C_G_0.87;1:169802112_G_A_0.86;1:169807621_T_C_0.87;1:169816182_G_T_0.86;1:169823660_C_T_0.86;1:169824379_G_A_0.86;1:169829071_G_A_0.8;1:169831203_T_C_0.8;1:169831690_CTCTT_C_0.86;1:169838278_G_A_0.86;1:169845756_T_A_0.87;1:169850374_T_C_0.88;1:169852851_T_C_0.85	1:169798745_C_G_0.8;1:169807621_T_C_0.81;1:169831690_CTCTT_C_0.81;1:169845756_T_A_0.81;1:169850374_T_C_0.85;1:169852851_T_C_0.82;1:169860199_C_T_0.81;1:169861212_T_C_0.81
1	170102060	170102062	INS	gnomAD-SV_v2.1_INS_1_5819	0.331206	0.671287	0.808111	0.755509	1:170110105_C_T_0.81	NA
1	170214120	170214122	INS	gnomAD-SV_v2.1_INS_1_5824	0.0102	0	0.913439	NA	1:170197659_A_G_0.81;1:170207909_G_A_0.85;1:170248707_T_C_0.91;1:170251382_C_A_0.91;1:170254448_A_T_0.9	NA
1	170595346	170595348	INS	gnomAD-SV_v2.1_INS_1_5837	0.024881	0	0.867376	NA	1:170573079_C_T_0.8;1:170574398_TG_T_0.82;1:170576158_GT_G_0.83;1:170576363_A_T_0.83;1:170576877_T_A_0.83;1:170577287_G_A_0.82;1:170590868_C_T_0.86;1:170603635_C_T_0.86;1:170605849_C_A_0.87;1:170607864_G_A_0.87;1:170607987_G_T_0.86;1:170608354_C_A_0.86	NA
1	170603433	170603435	INS	gnomAD-SV_v2.1_INS_1_5838	0.256434	0.297559	0.848094	0.89208	1:170563205_C_T_0.82;1:170573926_CCACTAATA_C_0.82;1:170577840_G_A_0.82;1:170579089_T_A_0.83;1:170581687_G_A_0.84;1:170588594_T_C_0.84;1:170589437_G_A_0.84;1:170599573_T_C_0.81;1:170601313_T_C_0.84;1:170601690_C_CA_0.84;1:170601935_C_T_0.85;1:170603909_CATG_C_0.84;1:170608668_A_G_0.81;1:170609743_A_C_0.81	1:170563205_C_T_0.87;1:170573926_CCACTAATA_C_0.83;1:170579089_T_A_0.86;1:170581687_G_A_0.87;1:170585097_T_C_0.87;1:170588594_T_C_0.89;1:170589437_G_A_0.89;1:170590567_G_T_0.81;1:170591808_T_G_0.81;1:170594069_A_G_0.81;1:170594116_G_A_0.8;1:170595118_C_T_0.89;1:170596545_A_T_0.81;1:170596572_G_A_0.81;1:170599573_T_C_0.81;1:170601313_T_C_0.89;1:170601690_C_CA_0.88;1:170601935_C_T_0.89;1:170603909_C…
1	170612458	170612460	INS	gnomAD-SV_v2.1_INS_1_5840	0.334262	0.329671	0.846087	0.83858	1:170611057_C_T_0.84;1:170612109_G_A_0.84;1:170613043_T_A_0.85;1:170613569_G_C_0.85;1:170615511_C_CCA_0.83;1:170615695_C_T_0.84;1:170615737_C_T_0.84;1:170615833_T_C_0.85;1:170616052_T_C_0.84;1:170616194_G_T_0.85	1:170596733_T_G_0.83;1:170600113_G_A_0.83;1:170600132_A_T_0.82;1:170600133_A_G_0.82;1:170601817_A_C_0.83;1:170604551_G_A_0.83;1:170606665_G_A_0.83;1:170606696_ACGGC_A_0.81;1:170608256_T_A_0.83;1:170611057_C_T_0.83;1:170612109_G_A_0.83;1:170613043_T_A_0.84;1:170613569_G_C_0.84;1:170615511_C_CCA_0.83;1:170615695_C_T_0.83;1:170615737_C_T_0.83;1:170615833_T_C_0.83;1:170616052_T_C_0.84;1:170616194_G_T…
1	170651483	170651485	INS	gnomAD-SV_v2.1_INS_1_5842	0.144699	0.304172	0.841237	0.904934	1:170655027_A_AT_0.84	1:170644498_A_G_0.88;1:170645473_T_TC_0.87;1:170645489_T_C_0.88;1:170645774_C_G_0.9;1:170655027_A_AT_0.9;1:170657335_A_C_0.9;1:170659832_TTAAG_T_0.81;1:170661470_A_G_0.81;1:170661688_T_A_0.81;1:170662120_A_G_0.81
1	170882286	170882451	DUP	gnomAD-SV_v2.1_DUP_1_2601	0.103075	0.001123	0.886799	NA	1:170882161_T_C_0.89;1:170883576_A_G_0.85	NA
1	171189741	171190237	DEL	gnomAD-SV_v2.1_DEL_1_9139	0.155928	0.12603	0.89768	0.918665	1:171175650_G_T_0.89;1:171178152_A_G_0.89;1:171188230_AT_A_0.88;1:171193055_TAATAA_T_0.9;1:171200369_T_C_0.89;1:171201217_T_C_0.89;1:171205492_A_T_0.9;1:171207507_G_A_0.89	1:171175650_G_T_0.91;1:171178152_A_G_0.91;1:171188230_AT_A_0.91;1:171193055_TAATAA_T_0.92;1:171200369_T_C_0.88;1:171201217_T_C_0.91;1:171205492_A_T_0.91;1:171207507_G_A_0.91;1:171209675_C_CA_0.84
1	171261234	171261593	DEL	gnomAD-SV_v2.1_DEL_1_9142	0.148412	0.00103	0.829757	NA	1:171259677_C_T_0.82;1:171264130_A_G_0.82;1:171264179_T_A_0.83;1:171264553_A_G_0.83;1:171264728_T_C_0.83;1:171264941_C_T_0.82;1:171265628_T_G_0.83;1:171270298_C_T_0.81;1:171273540_C_G_0.82;1:171276225_T_C_0.81;1:171278643_C_T_0.81;1:171279255_A_C_0.82;1:171280527_G_A_0.82;1:171283893_C_T_0.81;1:171286443_T_A_0.82;1:171286544_G_A_0.81;1:171287628_T_A_0.81	NA
1	171358296	171358298	INS	gnomAD-SV_v2.1_INS_1_5868	0.041753	0.133976	0.505834	0.913018	NA	1:171354894_T_A_0.86;1:171356949_C_T_0.88;1:171359691_T_C_0.91
1	171406291	171406293	INS	gnomAD-SV_v2.1_INS_1_5869	0.385059	0.338888	0.796485	0.816186	NA	1:171403367_C_T_0.81;1:171403610_G_C_0.81;1:171403677_G_T_0.81;1:171403780_T_C_0.81;1:171403862_G_C_0.81;1:171403985_G_C_0.81;1:171404123_A_G_0.8;1:171404145_CT_C_0.81;1:171404148_CGCT_C_0.81;1:171404261_C_G_0.81;1:171404591_C_T_0.81;1:171404820_G_GA_0.81;1:171405186_C_T_0.81;1:171405354_C_T_0.81;1:171406031_A_T_0.82;1:171406292_T_TATTGCTCCACAAAGAATGCTGCCCCTTCACTTAGCTATCTCTCTCCTGCATTACTAATTTCTCCA…
1	171434155	171434515	DEL	gnomAD-SV_v2.1_DEL_1_9156	0.036119	0.000281	0.90659	NA	1:171419350_T_C_0.89;1:171425908_G_A_0.91;1:171430116_C_T_0.89;1:171431248_G_A_0.91	NA
1	171650627	171650629	INS	gnomAD-SV_v2.1_INS_1_5880	0.029132	9.4e-05	0.808075	NA	1:171652701_G_T_0.8;1:171652719_A_G_0.8;1:171653774_C_T_0.81	NA
1	171783586	171783649	DEL	gnomAD-SV_v2.1_DEL_1_9170	0.340572	0.435076	0.890645	0.842669	1:171776988_T_G_0.89;1:171777812_C_T_0.89;1:171777994_G_T_0.85;1:171778359_G_A_0.88;1:171778410_T_C_0.84;1:171779034_GACA_G_0.84;1:171779108_G_C_0.85;1:171779615_A_C_0.89;1:171779854_AAAG_A_0.84;1:171779900_A_G_0.85;1:171779969_A_C_0.82;1:171780339_G_A_0.85;1:171780431_AC_A_0.85;1:171780862_T_G_0.85;1:171781478_C_G_0.85;1:171781651_AGTACACAGCTT_A_0.85;1:171781651_AGTACACAGCTTGTACACAGCTT_A_0.85;1:…	1:171776251_A_G_0.83;1:171776722_T_C_0.84;1:171776988_T_G_0.84;1:171777533_C_G_0.84;1:171777729_A_G_0.84;1:171777812_C_T_0.84;1:171777994_G_T_0.84;1:171778359_G_A_0.84;1:171778410_T_C_0.84;1:171779034_GACA_G_0.83;1:171779108_G_C_0.84;1:171779615_A_C_0.84;1:171779854_AAAG_A_0.82;1:171779900_A_G_0.83;1:171779969_A_C_0.81;1:171780339_G_A_0.84;1:171780431_AC_A_0.84;1:171780862_T_G_0.84;1:171781478_C_…
1	171861961	171862239	DEL	gnomAD-SV_v2.1_DEL_1_9176	0.024902	0.001123	0.926175	NA	1:171807619_A_G_0.9;1:171814452_G_A_0.91;1:171819392_GAA_G_0.9;1:171820192_A_C_0.8;1:171826501_A_T_0.93;1:171828624_A_G_0.92;1:171829967_C_T_0.91;1:171830863_T_C_0.9;1:171833055_T_C_0.93;1:171837440_G_A_0.92;1:171837915_C_G_0.93;1:171838309_GT_G_0.93;1:171842625_A_G_0.93;1:171842838_G_A_0.93;1:171844001_A_C_0.83;1:171855078_T_C_0.92;1:171865697_A_T_0.83;1:171895140_C_T_0.88;1:171903658_G_C_0.88;1…	NA
1	171952537	171952539	INS	gnomAD-SV_v2.1_INS_1_5892	0.497221	0.253796	0.774717	0.872188	NA	1:171939952_A_T_0.84;1:171942950_T_G_0.84;1:171942951_G_T_0.84;1:171943961_GT_G_0.86;1:171944008_G_T_0.84;1:171944638_G_A_0.86;1:171947316_G_T_0.87;1:171947541_T_A_0.87;1:171948260_C_G_0.87;1:171949562_C_T_0.87;1:171949781_A_G_0.87;1:171952008_T_C_0.85
1	172461531	172461631	DEL	gnomAD-SV_v2.1_DEL_1_9201	0.155401	0.000562	0.932325	NA	1:172455226_G_A_0.9;1:172455704_T_C_0.91;1:172457791_T_C_0.93;1:172457896_A_G_0.92;1:172459678_C_T_0.93;1:172460046_C_T_0.93;1:172460131_TTTC_T_0.93;1:172460239_A_G_0.93;1:172460929_G_A_0.93;1:172461379_G_A_0.92;1:172461530_TCCTAAAAGCTTTGCCCAGAGGTCTAAATTCATTTTCTCTCAGATATTTGTCTTGTGTCATGTTGCAAGCTGCCTGTTGCCATAAGGGCTGCCTAGAACTAG_T_0.88;1:172461760_T_C_0.93;1:172462130_T_C_0.93;1:172462234_G_A_0.93;1:…	NA
1	172585254	172585256	INS	gnomAD-SV_v2.1_INS_1_5915	0.012461	0.000187	0.889909	NA	1:172505776_G_A_0.88;1:172512733_A_T_0.88;1:172515988_C_T_0.88;1:172531567_G_A_0.89;1:172533586_T_G_0.81;1:172533657_C_G_0.88;1:172537647_T_G_0.88;1:172538596_AAAAG_A_0.88;1:172543583_A_G_0.88;1:172553454_CTG_C_0.88;1:172554747_C_T_0.88;1:172559852_G_A_0.88;1:172567015_A_G_0.88;1:172588395_G_GATTCCTTACAGAATAGAGTTCCATCAAAGCC_0.87;1:172588557_C_T_0.87	NA
1	172681287	172681373	DEL	gnomAD-SV_v2.1_DEL_1_9216	0.011319	0	0.913611	NA	1:172661915_G_T_0.86;1:172663046_C_A_0.86;1:172677305_G_C_0.9;1:172681287_AAGTATAATACAGGACAGGTAAAACAGTATAACAGAAACT_A_0.91;1:172681330_TTAATGGAAAGGAGGCAAC_T_0.91;1:172681352_ACAGC_A_0.89;1:172681358_AAACTGAGATGATGTT_A_0.89	NA
1	172686064	172686479	DEL	gnomAD-SV_v2.1_DEL_1_9218	0.158908	0.001685	0.820111	NA	1:172675899_C_T_0.8;1:172676545_C_T_0.8;1:172680569_C_T_0.8;1:172680739_T_G_0.8;1:172681836_G_T_0.8;1:172683446_G_A_0.81;1:172683949_A_T_0.81;1:172684931_G_T_0.81;1:172685171_T_C_0.81;1:172687558_T_C_0.82;1:172688611_A_G_0.82;1:172688635_G_A_0.82;1:172689065_C_G_0.82;1:172689516_A_C_0.82;1:172690042_A_AG_0.81;1:172690163_G_A_0.82;1:172690788_A_G_0.82;1:172691849_T_C_0.82;1:172692120_C_T_0.81	NA
1	172759291	172761991	DEL	gnomAD-SV_v2.1_DEL_1_9220	0.025108	0	0.973182	NA	1:172718116_G_A_0.89;1:172721177_T_C_0.87;1:172721696_G_C_0.87;1:172722964_G_A_0.89;1:172724306_C_G_0.89;1:172730012_G_A_0.89;1:172768243_C_T_0.97;1:172776452_T_C_0.97;1:172776896_C_T_0.86;1:172779246_C_G_0.88;1:172817270_G_T_0.84;1:172822831_G_A_0.82;1:172831216_G_A_0.86;1:172831218_A_T_0.86;1:172834795_A_G_0.88;1:172836203_T_C_0.84;1:172836950_T_C_0.84	NA
1	173207594	173207921	DEL	gnomAD-SV_v2.1_DEL_1_9241	0.003396	0.012357	NA	0.915007	NA	1:173202461_G_T_0.92
1	173642766	173642768	INS	gnomAD-SV_v2.1_INS_1_5962	0.048916	9.4e-05	0.858328	NA	1:173642360_C_T_0.84;1:173643682_C_T_0.85;1:173644942_A_C_0.86;1:173646333_AG_A_0.86;1:173646715_C_T_0.85;1:173647733_T_C_0.86;1:173658090_C_T_0.83;1:173795071_CCTT_C_0.83	NA
1	173886741	173886743	INS	gnomAD-SV_v2.1_INS_1_5970	0.854188	0.393934	0.555606	0.802959	NA	1:173886742_A_ATAC_0.8;1:173886745_A_G_0.8;1:173886748_C_T_0.8;1:173886749_A_G_0.8;1:173886752_GAA_G_0.8;1:173886756_C_G_0.8;1:173886764_G_GCAGGATTTTTTGT_0.8;1:173886770_A_AGAAATAGTTAATGTCCAAAAACTTCTAG_0.8;1:173891817_G_A_0.8
1	173944754	173945067	DEL	gnomAD-SV_v2.1_DEL_1_9268	0.663543	0.235073	0.48986	0.884559	NA	1:173917116_T_TA_0.88;1:173917118_G_GCAATCCT_0.88;1:173929735_G_A_0.88;1:173937415_A_G_0.88;1:173949233_A_C_0.85;1:173952539_T_A_0.88
1	174332999	174333001	INS	gnomAD-SV_v2.1_INS_1_5994	0.140738	0.280064	0.861091	0.865756	1:174079453_T_C_0.81;1:174299723_TAAAC_T_0.81;1:174410403_C_A_0.86;1:174468208_T_C_0.86;1:174573728_A_G_0.85;1:174613901_T_C_0.83	1:174071643_G_A_0.83;1:174079453_T_C_0.84;1:174207987_G_A_0.85;1:174234364_C_T_0.84;1:174234907_A_AT_0.84;1:174237443_T_C_0.81;1:174238786_C_T_0.83;1:174238946_C_G_0.82;1:174245278_T_C_0.85;1:174251192_A_G_0.85;1:174253651_G_A_0.85;1:174254588_C_T_0.85;1:174257833_G_A_0.85;1:174260406_A_ATT_0.84;1:174268202_G_A_0.85;1:174269960_C_T_0.85;1:174270720_C_T_0.83;1:174271619_T_C_0.85;1:174272178_C_CT_0…
1	174484637	174484639	INS	gnomAD-SV_v2.1_INS_1_6001	0.058921	0.036828	0.852945	0.898173	1:174242471_G_T_0.81;1:174247109_TTC_T_0.84;1:174251675_A_C_0.85;1:174279302_G_A_0.84;1:174287570_C_A_0.84;1:174289910_G_A_0.84;1:174290806_C_T_0.84;1:174291586_C_T_0.84;1:174292135_C_T_0.84;1:174305208_T_C_0.84;1:174308769_G_T_0.84;1:174313782_A_G_0.84;1:174320730_C_A_0.84;1:174323791_TC_T_0.84;1:174328716_T_C_0.84;1:174331592_CTT_C_0.84;1:174337162_G_T_0.83;1:174338813_C_G_0.84;1:174347661_T_C_…	1:173853658_C_T_0.83;1:173863375_G_A_0.83;1:173886626_A_G_0.84;1:173892705_CTA_C_0.83;1:173892822_T_C_0.84;1:173900164_CTTAT_C_0.83;1:173901781_A_C_0.85;1:173901826_A_C_0.85;1:173902215_A_AT_0.85;1:173911383_A_C_0.84;1:173914706_A_T_0.85;1:173915006_C_T_0.85;1:173915909_G_C_0.83;1:173921747_A_G_0.85;1:173931677_A_C_0.85;1:173932020_T_A_0.85;1:173934727_C_CA_0.83;1:173935141_G_A_0.85;1:173936522_A…
1	174796559	174801844	DEL	gnomAD-SV_v2.1_DEL_1_9320	0.082733	0.120202	0.976935	0.990164	1:174791346_C_T_0.96;1:174793257_G_A_0.96;1:174795007_C_T_0.96;1:174808854_T_C_0.98;1:174822607_C_T_0.97;1:174845008_A_G_0.97;1:174846262_TTTG_T_0.97;1:174881895_T_C_0.93;1:174885927_A_G_0.93;1:174889798_G_A_0.94;1:174898214_T_C_0.92;1:174905377_G_T_0.9;1:174924970_A_G_0.87;1:174925035_A_G_0.83;1:174931186_C_T_0.87;1:174931786_TTAGAG_T_0.88;1:174934354_ATGTAAGCAGTGTCTCC_A_0.85;1:174935508_G_A_0.8…	1:173849996_T_C_0.81;1:173851727_C_A_0.81;1:173853005_CTA_C_0.81;1:173853274_C_T_0.8;1:173862665_T_C_0.8;1:173863969_C_G_0.8;1:173898883_T_C_0.81;1:173899201_A_C_0.85;1:173900706_CCTA_C_0.83;1:173901373_T_TA_0.84;1:173903300_G_A_0.83;1:173903737_G_A_0.83;1:173904809_T_C_0.83;1:173904959_A_G_0.83;1:173905237_A_G_0.83;1:173906530_GA_G_0.83;1:173907812_C_T_0.83;1:173908538_G_C_0.86;1:173909680_A_ACA…
1	175022466	175026196	DEL	gnomAD-SV_v2.1_DEL_1_9339	0.059798	0.000281	0.961459	NA	1:175037039_C_T_0.96	NA
1	175072700	175072702	INS	gnomAD-SV_v2.1_INS_1_6037	0.028049	0	0.83419	NA	1:175057031_C_T_0.82;1:175078082_A_G_0.83;1:175078513_C_T_0.83	NA
1	175328176	175328326	DEL	gnomAD-SV_v2.1_DEL_1_9352	0.035207	0.000843	0.925406	NA	1:175328484_G_A_0.92;1:175329927_G_T_0.93;1:175335821_T_A_0.92;1:175335965_T_C_0.93	NA
1	175411529	175412142	DEL	gnomAD-SV_v2.1_DEL_1_9357	0.037709	0.000187	0.882867	NA	1:175389192_C_T_0.83;1:175389337_A_G_0.82;1:175395241_C_T_0.84;1:175395410_G_A_0.84;1:175405403_A_C_0.88;1:175406944_C_A_0.86;1:175407508_C_T_0.86;1:175407509_G_A_0.86;1:175419706_T_C_0.87;1:175419867_C_T_0.85;1:175420340_GTT_G_0.84	NA
1	175775331	175775333	INS	gnomAD-SV_v2.1_INS_1_6058	0.018549	0	0.86358	NA	1:175759535_A_G_0.83;1:175759617_T_C_0.81;1:175760547_C_T_0.83;1:175762001_T_C_0.82;1:175762616_C_T_0.85;1:175764022_C_A_0.83;1:175768083_G_A_0.85;1:175776191_C_T_0.86;1:175777695_C_T_0.84;1:175792873_A_AC_0.81;1:175797114_A_G_0.83;1:175797223_T_C_0.83;1:175799614_G_T_0.83;1:175806221_C_T_0.82	NA
1	175827418	175827477	DUP	gnomAD-SV_v2.1_DUP_1_2657	0.015299	9.4e-05	0.866109	NA	1:175830455_G_A_0.86;1:175830978_A_C_0.87	NA
1	177247537	177247539	CPX	gnomAD-SV_v2.1_CPX_1_274	0.039756	0.000375	0.952693	NA	1:177241748_G_A_0.95	NA
1	177388364	177388568	DUP	gnomAD-SV_v2.1_DUP_1_2672	0.156556	0.260539	0.666427	0.871833	NA	1:177317252_C_T_0.81;1:177331241_C_T_0.84;1:177337444_A_G_0.84;1:177338768_G_A_0.83;1:177339611_A_G_0.83;1:177343077_C_A_0.85;1:177343580_G_A_0.85;1:177346559_C_T_0.85;1:177348498_T_C_0.86;1:177349915_T_C_0.85;1:177350948_G_A_0.85;1:177352754_T_A_0.85;1:177353722_G_A_0.85;1:177354095_A_G_0.86;1:177354606_G_A_0.84;1:177360221_T_G_0.85;1:177360374_A_C_0.81;1:177361205_CT_C_0.86;1:177362667_C_A_0.85…
1	177924271	177924273	INS	gnomAD-SV_v2.1_INS_1_6136	0.030785	0	0.846676	NA	1:177922047_C_T_0.85	NA
1	177986333	177986335	INS	gnomAD-SV_v2.1_INS_1_6141	0.016715	9.4e-05	0.828719	NA	1:177993644_G_A_0.83	NA
1	178159250	178159372	DUP	gnomAD-SV_v2.1_DUP_1_2679	0.102521	0.000937	0.873926	NA	1:178053848_A_G_0.84;1:178056129_G_A_0.85;1:178058535_G_C_0.84;1:178059397_A_T_0.84;1:178062956_C_T_0.85;1:178063227_C_G_0.84;1:178063897_A_G_0.85;1:178068996_C_T_0.85;1:178070828_T_G_0.87;1:178071890_A_G_0.87;1:178082132_T_C_0.87;1:178083847_C_T_0.86;1:178085034_GC_G_0.86;1:178088610_T_C_0.87;1:178109741_A_G_0.87;1:178110510_C_T_0.87;1:178124737_C_T_0.86;1:178126130_G_A_0.87;1:178136063_A_G_0.87…	NA
1	178397598	178397600	INS	gnomAD-SV_v2.1_INS_1_6156	0.12701	0.103526	0.904896	0.942958	1:178237421_G_T_0.8;1:178261750_A_G_0.81;1:178268764_C_T_0.81;1:178269823_A_G_0.8;1:178275845_C_G_0.8;1:178292822_TA_T_0.82;1:178292828_TTTA_T_0.82;1:178355821_A_G_0.83;1:178379040_A_C_0.89;1:178381698_G_A_0.89;1:178398092_A_C_0.9;1:178402250_A_G_0.89;1:178403134_A_T_0.9;1:178407906_T_C_0.85;1:178410144_G_GGCCTTTAATTTTGATTTTTCTGAACCATAGGCCAGTTTT_0.88;1:178410203_A_T_0.86;1:178410442_C_T_0.84;1:17…	1:178054513_A_T_0.88;1:178057927_A_G_0.89;1:178075351_A_G_0.91;1:178079785_A_ATATATG_0.86;1:178083197_G_GT_0.9;1:178087408_G_A_0.91;1:178087423_G_T_0.91;1:178088936_C_G_0.89;1:178090138_G_A_0.91;1:178090271_A_T_0.91;1:178094265_T_C_0.91;1:178094429_A_G_0.91;1:178094751_G_T_0.9;1:178098296_A_G_0.91;1:178099354_G_T_0.91;1:178100209_A_C_0.9;1:178102620_C_CT_0.85;1:178108441_G_A_0.9;1:178117138_G_A_0…
1	178659628	178676240	DEL	gnomAD-SV_v2.1_DEL_1_9485	0.013171	9.4e-05	0.915045	NA	1:178700673_C_T_0.9;1:178795858_A_T_0.91;1:178800561_G_A_0.92;1:178852993_G_A_0.89	NA
1	178948170	178948172	INS	gnomAD-SV_v2.1_INS_1_6176	0.155304	0.469514	0.89106	0.887345	1:178945055_G_A_0.83;1:178945275_C_T_0.84;1:178945287_C_T_0.84;1:178947941_G_T_0.85;1:178950318_G_T_0.81;1:178951040_A_G_0.89;1:178951415_GA_G_0.81;1:178951688_A_C_0.81;1:178951689_C_A_0.8	1:178945055_G_A_0.83;1:178945275_C_T_0.83;1:178945287_C_T_0.83;1:178947941_G_T_0.85;1:178951040_A_G_0.89;1:178951135_TA_T_0.8
1	179287328	179287330	INS	gnomAD-SV_v2.1_INS_1_6189	0.099709	0.000281	0.883055	NA	1:179269953_G_A_0.87;1:179285489_T_C_0.88;1:179288473_C_T_0.84;1:179306952_T_G_0.88;1:179310634_C_G_0.85	NA
1	179329726	179333763	DEL	gnomAD-SV_v2.1_DEL_1_9537	0.214756	0.064501	0.862967	0.980021	1:179314946_A_G_0.85;1:179317424_A_C_0.85;1:179325463_T_C_0.86;1:179326840_G_A_0.86;1:179326925_C_T_0.86;1:179334110_TA_T_0.86;1:179337214_AATAAAC_A_0.8	1:179314703_C_CT_0.92;1:179314946_A_G_0.98;1:179316345_T_G_0.98;1:179317424_A_C_0.98;1:179318480_T_TG_0.92;1:179318481_T_A_0.92;1:179324008_AG_A_0.96;1:179325463_T_C_0.98;1:179326008_TG_T_0.94;1:179326840_G_A_0.98;1:179326925_C_T_0.98;1:179327327_C_T_0.97;1:179328976_CT_C_0.96;1:179333952_C_G_0.96;1:179334110_TA_T_0.98;1:179334832_C_T_0.96;1:179335515_A_T_0.94;1:179335913_AG_A_0.94;1:179337119_C_…
1	179363726	179363728	INS	gnomAD-SV_v2.1_INS_1_6193	0.279087	0.286919	0.890004	0.906913	1:179344243_A_T_0.88;1:179344869_C_G_0.82;1:179345751_T_C_0.88;1:179346265_C_T_0.82;1:179347530_C_G_0.88;1:179348646_T_TG_0.88;1:179351342_T_A_0.82;1:179351380_A_AT_0.87;1:179351383_C_T_0.87;1:179355031_T_C_0.88;1:179355250_G_A_0.81;1:179355429_T_C_0.88;1:179355481_C_A_0.82;1:179355802_C_T_0.88;1:179356100_T_C_0.88;1:179356323_C_G_0.88;1:179356378_A_G_0.82;1:179356552_T_G_0.89;1:179356701_T_A_0.8…	1:179344243_A_T_0.9;1:179344869_C_G_0.91;1:179345751_T_C_0.89;1:179346265_C_T_0.9;1:179347530_C_G_0.9;1:179348646_T_TG_0.91;1:179349379_G_A_0.89;1:179351342_T_A_0.9;1:179351380_A_AT_0.89;1:179351383_C_T_0.88;1:179355031_T_C_0.9;1:179355250_G_A_0.85;1:179355429_T_C_0.9;1:179355481_C_A_0.9;1:179355802_C_T_0.9;1:179356100_T_C_0.9;1:179356323_C_G_0.9;1:179356378_A_G_0.9;1:179356552_T_G_0.91;1:1793567…
1	179455597	179458296	DEL	gnomAD-SV_v2.1_DEL_1_9549	0.166289	0.064187	0.950703	0.991837	1:179440439_G_A_0.94;1:179440892_G_GTTTACTCTACCTTTTCCATAGTCT_0.89;1:179441202_T_G_0.94;1:179441310_G_A_0.94;1:179442140_A_G_0.94;1:179443220_C_T_0.89;1:179443550_A_G_0.94;1:179444023_C_T_0.94;1:179444810_G_C_0.94;1:179445316_T_C_0.94;1:179447218_G_A_0.94;1:179447632_C_A_0.94;1:179448687_C_T_0.93;1:179449990_A_C_0.94;1:179450453_A_AT_0.94;1:179450600_G_A_0.94;1:179451775_C_G_0.94;1:179451793_A_G_0…	1:179314703_C_CT_0.89;1:179314946_A_G_0.92;1:179316345_T_G_0.91;1:179317424_A_C_0.9;1:179318480_T_TG_0.87;1:179318481_T_A_0.88;1:179324008_AG_A_0.91;1:179325463_T_C_0.92;1:179326008_TG_T_0.9;1:179326840_G_A_0.92;1:179326925_C_T_0.92;1:179327327_C_T_0.92;1:179328976_CT_C_0.92;1:179333952_C_G_0.91;1:179334110_TA_T_0.92;1:179334832_C_T_0.92;1:179335515_A_T_0.89;1:179335913_AG_A_0.89;1:179337119_C_T_…
1	179491957	179491959	INS	gnomAD-SV_v2.1_INS_1_6209	0.187874	0.350104	0.892779	0.919892	1:179427971_A_G_0.87;1:179431613_G_T_0.84;1:179431911_A_G_0.87;1:179440484_G_A_0.87;1:179440912_A_G_0.87;1:179441687_T_G_0.87;1:179442751_A_T_0.87;1:179442917_G_A_0.87;1:179444964_T_A_0.87;1:179445701_T_A_0.86;1:179445903_C_A_0.86;1:179449079_C_A_0.85;1:179450374_T_G_0.87;1:179450591_G_A_0.87;1:179452758_A_T_0.88;1:179454859_A_T_0.86;1:179459554_C_T_0.87;1:179461027_T_C_0.87;1:179462349_A_C_0.87;…	1:179371501_C_T_0.85;1:179372282_A_G_0.84;1:179372539_A_G_0.85;1:179373555_CTG_C_0.84;1:179373626_GA_G_0.85;1:179374215_C_T_0.84;1:179374845_TTTTG_T_0.82;1:179375667_C_T_0.85;1:179380640_C_T_0.84;1:179382168_T_G_0.85;1:179382324_ACAAT_A_0.84;1:179382622_G_A_0.85;1:179382959_T_C_0.85;1:179383030_G_A_0.85;1:179383330_AC_A_0.83;1:179383546_C_CTTTATTTA_0.81;1:179383781_C_T_0.86;1:179384901_G_A_0.84;1…
1	179607280	179607968	DEL	gnomAD-SV_v2.1_DEL_1_9560	0.267236	0.325033	0.870844	0.822921	1:179594318_A_G_0.85;1:179602589_T_C_0.87;1:179604514_A_G_0.83;1:179605126_CT_C_0.83;1:179605870_T_C_0.87	1:179586314_A_G_0.82;1:179592270_C_T_0.82;1:179592937_T_TA_0.8;1:179594318_A_G_0.82;1:179597606_T_TC_0.81;1:179598054_T_TTTG_0.82;1:179598590_C_CAGAA_0.81;1:179602589_T_C_0.81;1:179604514_A_G_0.81;1:179605126_CT_C_0.81;1:179605870_T_C_0.82;1:179606858_A_AG_0.81;1:179610260_TC_T_0.82;1:179610544_A_G_0.82;1:179611864_C_G_0.82;1:179612081_C_T_0.82;1:179613697_A_T_0.82;1:179613777_G_A_0.8;1:179616218…
1	179697080	179697082	INS	gnomAD-SV_v2.1_INS_1_6214	0.015999	9.4e-05	0.821235	NA	1:179690754_T_C_0.82	NA
1	180501029	180501031	INS	gnomAD-SV_v2.1_INS_1_6245	0.026874	0.000281	0.841604	NA	1:180378309_G_A_0.8;1:180395658_CCT_C_0.81;1:180438888_C_T_0.84;1:180441435_TATGA_T_0.84;1:180442411_T_C_0.82;1:180442823_C_A_0.83;1:180443070_C_T_0.84;1:180445984_A_T_0.82;1:180446374_A_C_0.84;1:180450066_T_C_0.82;1:180452581_T_C_0.84;1:180472193_T_C_0.83;1:180476038_G_A_0.82;1:180479817_T_G_0.83;1:180482742_A_G_0.83;1:180490278_G_A_0.84;1:180495997_A_T_0.83;1:180497887_G_A_0.84;1:180498285_G_A_…	NA
1	180693734	180693736	INS	gnomAD-SV_v2.1_INS_1_6256	0.040694	0.000374	0.876901	NA	1:180635557_C_T_0.86;1:180654439_T_C_0.86;1:180774020_A_C_0.87;1:180776508_A_G_0.88	NA
1	180749771	180755393	DEL	gnomAD-SV_v2.1_DEL_1_9615	0.002367	0.012268	NA	0.948384	NA	1:180571019_C_T_0.87;1:180764193_T_C_0.95;1:180850768_C_G_0.95
1	180857548	180857550	INS	gnomAD-SV_v2.1_INS_1_6272	0.33769	0.436164	0.81671	0.819297	1:180676236_A_C_0.8;1:180698528_A_G_0.81;1:180699776_A_G_0.8;1:180700360_G_C_0.8;1:180725342_G_A_0.81;1:180725462_C_T_0.81;1:180730931_C_G_0.8;1:180748348_C_CT_0.81;1:180757628_T_C_0.81;1:180774130_C_T_0.81;1:180779425_C_A_0.82;1:180792938_C_T_0.81;1:180799786_A_G_0.82;1:180803922_T_C_0.81;1:180807156_G_A_0.81;1:180814343_A_T_0.8;1:180818416_C_T_0.8;1:180825610_T_C_0.81;1:180829972_A_G_0.81;1:180…	1:180608734_G_A_0.8;1:180660447_G_T_0.8;1:180678720_A_G_0.8;1:180679802_C_T_0.8;1:180690420_G_T_0.8;1:180691511_T_C_0.8;1:180691806_A_G_0.81;1:180693103_C_T_0.8;1:180705207_G_A_0.81;1:180717034_C_T_0.8;1:180727477_A_G_0.8;1:180732026_C_CT_0.8;1:180734706_T_C_0.8;1:180740574_C_T_0.81;1:180742855_GT_G_0.8;1:180757628_T_C_0.8;1:180762170_G_A_0.8;1:180768934_C_T_0.81;1:180769330_G_A_0.8;1:180770244_T…
1	181043387	181044185	CPX	gnomAD-SV_v2.1_CPX_1_280	0.361452	0.215105	0.795967	0.905676	NA	1:181035274_A_T_0.83;1:181035754_A_G_0.91;1:181036209_T_A_0.91;1:181036761_G_A_0.9;1:181038466_T_A_0.9;1:181038753_G_A_0.9;1:181039039_G_A_0.9;1:181039609_C_A_0.9;1:181039716_C_T_0.9;1:181040717_T_C_0.89;1:181041691_A_G_0.9;1:181043122_G_T_0.9;1:181043251_C_T_0.9;1:181044272_A_G_0.9;1:181045375_T_C_0.91
1	181043388	181044088	DEL	gnomAD-SV_v2.1_DEL_1_9629	0.335053	0.205822	0.7412	0.809262	NA	1:181035754_A_G_0.81;1:181036209_T_A_0.81;1:181036761_G_A_0.81;1:181038466_T_A_0.8;1:181039039_G_A_0.8;1:181039609_C_A_0.81;1:181039716_C_T_0.81;1:181041691_A_G_0.8;1:181043122_G_T_0.81;1:181043251_C_T_0.81;1:181044272_A_G_0.81;1:181045375_T_C_0.81
1	181133434	181133436	INS	gnomAD-SV_v2.1_INS_1_6283	0.01512	9.4e-05	0.867916	NA	1:181115392_A_G_0.82;1:181122593_C_T_0.85;1:181124587_T_A_0.84;1:181127364_C_T_0.84;1:181127868_C_T_0.84;1:181127907_C_G_0.85;1:181128519_C_T_0.85;1:181130178_C_T_0.86;1:181131689_C_G_0.86;1:181132762_T_A_0.86;1:181137266_C_T_0.87	NA
1	181266040	181266122	DUP	gnomAD-SV_v2.1_DUP_1_2713	0.026703	9.4e-05	0.897718	NA	1:181235120_T_A_0.86;1:181241500_C_A_0.86;1:181244850_G_A_0.86;1:181246029_G_A_0.86;1:181246592_G_C_0.86;1:181258279_T_A_0.87;1:181260381_T_C_0.87;1:181262852_T_G_0.88;1:181270274_C_G_0.9;1:181270933_A_G_0.89;1:181271581_G_C_0.89;1:181274702_G_T_0.89;1:181277386_G_A_0.89;1:181283472_C_T_0.9;1:181286865_C_T_0.87;1:181292609_G_A_0.87	NA
1	181588345	181588347	INS	gnomAD-SV_v2.1_INS_1_6300	0.144165	0.072523	0.801222	0.914452	1:181590206_C_G_0.8	1:181556722_A_G_0.88;1:181557913_T_C_0.88;1:181560150_T_C_0.88;1:181562198_T_C_0.88;1:181564089_T_C_0.89;1:181564913_C_T_0.87;1:181568770_C_T_0.89;1:181577321_A_C_0.91;1:181577633_G_C_0.84;1:181584878_C_CTCTTA_0.88;1:181585773_T_C_0.91;1:181589024_G_A_0.9;1:181590206_C_G_0.91;1:181591106_C_A_0.89;1:181592919_G_C_0.91
1	181601273	181601275	INS	gnomAD-SV_v2.1_INS_1_6301	0.139208	0.050926	0.802117	0.903146	1:181596464_T_C_0.8	1:181596464_T_C_0.9
1	181672989	181673065	DUP	gnomAD-SV_v2.1_DUP_1_2718	0.003398	0.015974	NA	0.830869	NA	1:181625348_C_T_0.83
1	181907980	181907982	INS	gnomAD-SV_v2.1_INS_1_6314	0.009065	0.033584	0.814001	0.876283	1:181833269_T_G_0.81;1:181928001_T_C_0.81	1:181833269_T_G_0.88;1:181928001_T_C_0.87;1:181932542_C_A_0.81;1:182032383_T_C_0.83
1	182040215	182040217	INS	gnomAD-SV_v2.1_INS_1_6319	0.003708	0.016223	NA	0.855311	NA	1:181865925_C_T_0.8;1:181962261_C_T_0.84;1:181976319_A_G_0.83;1:182032268_T_C_0.86
1	182273610	182273675	DUP	gnomAD-SV_v2.1_DUP_1_2725	0.016539	0	0.868251	NA	1:182262068_G_A_0.87;1:182275262_T_C_0.87;1:182285857_A_C_0.8;1:182287449_T_C_0.8;1:182293365_CA_C_0.81	NA
1	182289333	182289714	DEL	gnomAD-SV_v2.1_DEL_1_9686	0.268843	0.076138	0.818935	0.913573	1:182282817_T_C_0.8;1:182283571_G_C_0.82;1:182285899_G_C_0.8;1:182289732_C_A_0.82;1:182291435_T_G_0.82;1:182292766_A_G_0.82	1:182270050_AT_A_0.87;1:182280715_AT_A_0.84;1:182280801_T_C_0.9;1:182281052_T_C_0.9;1:182282817_T_C_0.91;1:182283571_G_C_0.91;1:182285040_AT_A_0.82;1:182285115_C_A_0.87;1:182285899_G_C_0.91;1:182286995_T_C_0.91;1:182289732_C_A_0.91;1:182290373_AT_A_0.89;1:182291435_T_G_0.91;1:182292766_A_G_0.91;1:182293322_G_GC_0.9;1:182294372_T_C_0.89;1:182295853_A_C_0.9;1:182296015_A_G_0.84
1	182420839	182420841	INS	gnomAD-SV_v2.1_INS_1_6340	0.195469	0.345721	0.735718	0.864472	NA	1:182419624_T_C_0.86
1	182674531	182674860	DEL	gnomAD-SV_v2.1_DEL_1_9699	0.081309	0.05103	0.920065	0.944823	1:182675034_T_G_0.92;1:182675122_A_G_0.91;1:182675469_C_T_0.92;1:182676934_C_T_0.92	1:182673420_T_G_0.94;1:182674978_C_T_0.94;1:182675034_T_G_0.94;1:182675122_A_G_0.94;1:182675469_C_T_0.94;1:182676691_C_T_0.93;1:182676934_C_T_0.94;1:182680731_C_T_0.93;1:182685394_G_A_0.9;1:182691602_C_T_0.89;1:182694498_G_A_0.9;1:182697218_A_ATATT_0.9;1:182703010_GTTATTTAT_G_0.83;1:182709370_T_C_0.83
1	182951913	182952307	DEL	gnomAD-SV_v2.1_DEL_1_9717	0.396847	0.121042	0.646255	0.873739	NA	1:182936774_AC_A_0.86;1:182937070_A_T_0.87;1:182938102_A_G_0.86;1:182938290_A_G_0.87;1:182942152_G_A_0.87;1:182947409_G_T_0.87;1:182948521_A_G_0.86;1:182954170_G_A_0.87;1:182954430_G_T_0.87;1:182954969_TAAAA_T_0.87;1:182955303_A_G_0.87;1:182957001_C_CT_0.85;1:182957178_T_C_0.87
1	183632541	183632543	INS	gnomAD-SV_v2.1_INS_1_6392	0.100982	0.002903	0.868531	NA	1:183658454_G_A_0.87;1:183663597_A_G_0.86	NA
1	184057793	184057795	INS	gnomAD-SV_v2.1_INS_1_6409	0.116162	0.108443	0.870937	0.892949	1:184049394_C_T_0.84;1:184049685_A_G_0.85;1:184057793_G_GTCATGTTTAA_0.84;1:184065438_C_T_0.87;1:184075188_C_T_0.87;1:184079509_C_T_0.86;1:184082133_T_C_0.82;1:184082334_A_G_0.83	1:184049394_C_T_0.82;1:184049685_A_G_0.81;1:184057793_G_GTCATGTTTAA_0.85;1:184065438_C_T_0.89;1:184075188_C_T_0.88;1:184079509_C_T_0.89;1:184082133_T_C_0.89;1:184082334_A_G_0.89;1:184082630_G_A_0.87;1:184087925_C_T_0.83;1:184099450_C_T_0.87;1:184102860_G_C_0.82;1:184103088_G_C_0.86;1:184106729_T_C_0.87;1:184110720_A_G_0.86;1:184112428_C_T_0.87;1:184114039_G_A_0.82;1:184120650_A_G_0.82;1:184125481…
1	184158377	184158379	INS	gnomAD-SV_v2.1_INS_1_6413	0.03497	0.000281	0.827918	NA	1:184147148_A_AGCC_0.83	NA
1	184191917	184191919	INS	gnomAD-SV_v2.1_INS_1_6414	0.093054	0.001217	0.857254	NA	1:184191918_A_ATTTTTTTCCC_0.85;1:184191919_A_AGTAGCATGTTTTT_0.85;1:184191922_C_CAGTAGCA_0.86;1:184191925_A_T_0.85;1:184191926_A_ACCGTTTTTCCC_0.85;1:184191927_A_AGT_0.85;1:184192110_T_G_0.86;1:184203304_G_T_0.84;1:184204483_G_A_0.85;1:184206006_C_T_0.85;1:184229388_G_T_0.82;1:184231608_TA_T_0.82;1:184244635_G_A_0.82;1:184245306_T_C_0.82;1:184251584_G_C_0.8;1:184259204_T_A_0.8;1:184267681_T_C_0.8;1…	NA
1	184278477	184279041	DEL	gnomAD-SV_v2.1_DEL_1_9783	0.153656	0.030337	0.840706	0.946904	1:184258514_G_A_0.8;1:184259591_C_T_0.8;1:184259824_A_G_0.8;1:184260395_A_T_0.81;1:184262306_A_G_0.81;1:184263526_C_A_0.81;1:184265192_C_A_0.84;1:184280042_T_C_0.83;1:184280245_C_T_0.82	1:184260282_T_C_0.8;1:184264006_T_C_0.8;1:184264889_T_C_0.8;1:184265192_C_A_0.94;1:184265303_G_T_0.93;1:184266733_ATGT_A_0.8;1:184267921_A_C_0.8;1:184268913_T_C_0.8;1:184270276_G_A_0.8;1:184271003_G_T_0.8;1:184271505_A_G_0.8;1:184272687_C_G_0.94;1:184272869_A_C_0.8;1:184273418_A_G_0.8;1:184275364_A_G_0.8;1:184279223_G_A_0.93;1:184279629_C_G_0.8;1:184279881_T_C_0.95;1:184280042_T_C_0.94;1:18428024…
1	184504126	184504262	DEL	gnomAD-SV_v2.1_DEL_1_9794	0.001544	0.013109	NA	0.86503	NA	1:184424568_G_C_0.8;1:184426751_G_T_0.82;1:184435262_A_G_0.8;1:184437840_G_C_0.82;1:184448623_A_G_0.87;1:184449894_G_A_0.87;1:184453309_C_T_0.87;1:184458521_CA_C_0.87;1:184468908_ATC_A_0.87;1:184482249_G_A_0.86;1:184482399_A_G_0.87;1:184483009_G_A_0.87;1:184484710_A_C_0.83;1:184485673_A_T_0.87;1:184496178_C_A_0.87;1:184503739_C_A_0.87;1:184506328_G_A_0.83;1:184506555_G_C_0.87;1:184507897_A_G_0.87…
1	185009805	185011733	DEL	gnomAD-SV_v2.1_DEL_1_9814	0.136888	0.055233	0.952225	0.981051	1:185001737_CT_C_0.93;1:185001740_T_C_0.95;1:185007240_TTGTG_T_0.86;1:185018686_C_G_0.87;1:185024987_TTTAG_T_0.87;1:185033816_TTAA_T_0.82;1:185034502_G_C_0.8;1:185035073_CT_C_0.84;1:185039223_A_G_0.87;1:185039930_C_T_0.87;1:185041630_A_G_0.81;1:185042400_T_G_0.81;1:185042955_A_G_0.81;1:185045808_T_A_0.82;1:185046574_T_G_0.81;1:185051656_AT_A_0.85;1:185052427_C_T_0.87;1:185055266_C_A_0.87;1:185056…	1:184973931_T_C_0.95;1:184981296_G_A_0.97;1:184983617_A_C_0.87;1:184985294_A_G_0.98;1:184986725_T_C_0.98;1:184989330_C_T_0.98;1:184991224_C_T_0.98;1:184992034_G_A_0.88;1:184993039_T_A_0.92;1:184994079_C_T_0.98;1:184994576_G_T_0.83;1:184995419_C_G_0.92;1:184995865_G_T_0.97;1:184996395_C_T_0.97;1:184996887_C_T_0.97;1:184997150_T_C_0.98;1:184998131_C_G_0.98;1:185001737_CT_C_0.96;1:185001740_T_C_0.97…
1	185504701	185504703	INS	gnomAD-SV_v2.1_INS_1_6461	0.080087	0.011257	0.843844	0.876452	1:185501003_G_A_0.84;1:185507552_C_T_0.84	1:185500806_C_T_0.88;1:185501003_G_A_0.88;1:185507552_C_T_0.88
1	185562182	185562184	INS	gnomAD-SV_v2.1_INS_1_6464	0.031153	0	0.917438	NA	1:185528945_G_C_0.81;1:185529931_C_T_0.81;1:185535498_T_C_0.9;1:185536859_T_G_0.9;1:185537375_T_C_0.9;1:185541348_C_T_0.9;1:185541695_T_G_0.9;1:185545322_T_G_0.9;1:185547252_CCTGTTAT_C_0.9;1:185548293_T_C_0.9;1:185549885_A_T_0.9;1:185553219_G_T_0.89;1:185553343_C_T_0.9;1:185557193_C_T_0.91;1:185557933_A_C_0.92;1:185558280_C_T_0.9;1:185558833_G_A_0.91;1:185560000_A_T_0.91	NA
1	185584785	185584787	INS	gnomAD-SV_v2.1_INS_1_6466	0.111763	0.012615	0.880032	0.8552	1:185572398_G_T_0.82;1:185576037_T_C_0.83;1:185577257_G_A_0.85;1:185579452_A_G_0.85;1:185580932_T_C_0.86;1:185580955_GTATT_G_0.82;1:185581131_C_T_0.87;1:185583913_A_G_0.88;1:185588484_T_G_0.88	1:185572398_G_T_0.81;1:185576037_T_C_0.83;1:185577257_G_A_0.83;1:185579452_A_G_0.83;1:185580932_T_C_0.86;1:185580955_GTATT_G_0.82;1:185581131_C_T_0.86;1:185581263_T_A_0.83;1:185581847_T_A_0.86;1:185581862_G_A_0.83;1:185582353_T_C_0.83;1:185582774_A_G_0.83;1:185583538_A_G_0.83;1:185583913_A_G_0.86;1:185584204_T_G_0.83;1:185585365_C_A_0.82;1:185586197_T_C_0.82;1:185586989_C_T_0.82;1:185588484_T_G_0…
1	185620770	185620772	INS	gnomAD-SV_v2.1_INS_1_6471	0.021923	0.000188	0.841825	NA	1:185620326_G_T_0.84	NA
1	185766709	185767126	DEL	gnomAD-SV_v2.1_DEL_1_9855	0.263571	0.002528	0.81812	NA	1:185747933_C_A_0.8;1:185749793_T_C_0.81;1:185751618_A_G_0.81;1:185755609_C_A_0.8;1:185756573_T_G_0.81;1:185756821_G_A_0.81;1:185757521_A_T_0.82;1:185758575_A_G_0.81;1:185758590_A_G_0.81;1:185758666_G_A_0.81;1:185759014_C_G_0.8;1:185759050_A_G_0.8;1:185759242_G_A_0.81;1:185759634_T_A_0.81;1:185760818_C_A_0.81;1:185761151_A_G_0.82;1:185761274_A_G_0.82;1:185761291_G_A_0.82;1:185761607_A_C_0.8;1:185…	NA
1	185783713	185785297	DEL	gnomAD-SV_v2.1_DEL_1_9858	0.136551	0.001123	0.959675	NA	1:185746302_G_T_0.93;1:185749762_G_A_0.91;1:185749780_G_A_0.93;1:185750075_C_G_0.93;1:185751978_G_A_0.91;1:185757237_A_G_0.93;1:185760929_T_C_0.94;1:185766187_G_T_0.94;1:185767207_C_T_0.91;1:185768238_TG_T_0.94;1:185769375_T_C_0.94;1:185773023_C_A_0.94;1:185779630_G_A_0.94;1:185779993_T_C_0.94;1:185780009_A_T_0.94;1:185780742_T_G_0.92;1:185783430_A_AT_0.96;1:185783561_G_A_0.96;1:185787011_T_A_0.9…	NA
1	185904367	185904369	INS	gnomAD-SV_v2.1_INS_1_6486	0.012152	0	0.916883	NA	1:185882765_A_C_0.85;1:185884575_C_G_0.83;1:185885828_T_C_0.84;1:185891767_T_C_0.92;1:185898960_T_C_0.92;1:185915271_C_T_0.92	NA
1	186169568	186169637	DEL	gnomAD-SV_v2.1_DEL_1_9872	0.060252	0.000562	0.830358	NA	1:186169568_AAAAAAAAAAAAAAAATTATAGCATTTAGCTCCTATATTTAAGTTT_A_0.82;1:186169616_GATACTCTTTTTTTTTTTGGTA_G_0.83	NA
1	186398775	186398857	DEL	gnomAD-SV_v2.1_DEL_1_9884	0.012147	0	0.896714	NA	1:186262064_G_A_0.8;1:186356492_G_A_0.84;1:186359632_T_C_0.85;1:186387580_G_A_0.81;1:186398775_TACCCCTACAATCCTCAATAGTCAATAGGTTCATGACTATATCACCAACATAGCTAGGAATAATCAAGCCCTATTATAATATA_T_0.9;1:186418823_C_A_0.86;1:186437165_T_C_0.87;1:186462539_C_G_0.82	NA
1	186440102	186440104	INS	gnomAD-SV_v2.1_INS_1_6510	0.011237	0.000187	0.862317	NA	1:186432422_G_T_0.86	NA
1	186822436	186822438	INS	gnomAD-SV_v2.1_INS_1_6522	0.010097	9.4e-05	0.832675	NA	1:186831016_A_G_0.83;1:186831115_T_C_0.82;1:186835543_A_G_0.81	NA
1	187106940	187106942	INS	gnomAD-SV_v2.1_INS_1_6540	0.38715	0.286704	0.856014	0.873272	1:187087112_A_G_0.84;1:187089848_G_T_0.85;1:187090673_T_C_0.85;1:187092350_T_A_0.85;1:187092419_G_A_0.85;1:187092482_G_A_0.85;1:187097520_G_A_0.86;1:187097551_G_A_0.86;1:187098514_T_A_0.85;1:187100198_A_C_0.85;1:187101863_T_A_0.85;1:187104696_A_T_0.86;1:187110475_A_AC_0.85;1:187116194_A_G_0.81;1:187121899_C_G_0.81;1:187126867_C_A_0.81;1:187142020_A_AT_0.81;1:187142445_T_C_0.81;1:187150406_G_A_0.8…	1:187084723_G_A_0.87;1:187084806_G_A_0.87;1:187085601_TTC_T_0.87;1:187087112_A_G_0.87;1:187088611_G_A_0.86;1:187089848_G_T_0.87;1:187090673_T_C_0.87;1:187091372_A_C_0.87;1:187092350_T_A_0.87;1:187092419_G_A_0.87;1:187092482_G_A_0.87;1:187093445_A_G_0.87;1:187095610_C_A_0.87;1:187095959_C_A_0.87;1:187096203_GA_G_0.87;1:187097520_G_A_0.87;1:187097551_G_A_0.87;1:187098514_T_A_0.87;1:187100171_A_G_0.…
1	187295946	187295948	INS	gnomAD-SV_v2.1_INS_1_6546	0.034853	0.000374	0.95664	NA	1:187305255_T_C_0.96	NA
1	187522064	187522066	INS	gnomAD-SV_v2.1_INS_1_6556	0.229184	0.016983	0.8279	0.856199	1:187522414_C_T_0.8;1:187522528_A_G_0.82;1:187522571_C_T_0.82;1:187522674_T_C_0.83;1:187522710_A_G_0.83;1:187522877_GTTTGT_G_0.8	1:187522394_A_G_0.86;1:187522528_A_G_0.84;1:187522571_C_T_0.84;1:187522674_T_C_0.84;1:187522692_A_T_0.84;1:187522710_A_G_0.84;1:187522877_GTTTGT_G_0.84;1:187523196_G_C_0.84;1:187523439_G_GT_0.86
1	187593642	187596895	DEL	gnomAD-SV_v2.1_DEL_1_9954	0.038177	0.000562	0.957482	NA	1:187526829_C_T_0.81;1:187567243_C_T_0.93;1:187597077_C_T_0.96	NA
1	187716105	187722532	DEL	gnomAD-SV_v2.1_DEL_1_9960	0.114324	0.472753	0.871198	0.991777	1:187742684_C_A_0.87;1:187747140_A_C_0.87	1:187689364_T_C_0.86;1:187689404_G_A_0.86;1:187692534_T_A_0.86;1:187693050_G_A_0.86;1:187695514_T_G_0.87;1:187698135_C_T_0.86;1:187699089_C_A_0.84;1:187699094_C_A_0.84;1:187699305_T_C_0.87;1:187701595_T_C_0.86;1:187703347_TAG_T_0.86;1:187707768_C_G_0.82;1:187723750_AAAG_A_0.98;1:187724820_C_T_0.99;1:187727185_T_G_0.99;1:187728490_C_T_0.99;1:187729320_T_G_0.99;1:187730113_AC_A_0.98;1:187737754_A_G…
1	187826801	187826885	DEL	gnomAD-SV_v2.1_DEL_1_9968	0.003087	0.020908	NA	0.904762	NA	1:187759406_T_C_0.87;1:187759937_C_G_0.87;1:187760547_C_T_0.87;1:187760996_C_T_0.87;1:187762017_GA_G_0.86;1:187762045_A_G_0.89;1:187764200_G_A_0.89;1:187764916_G_A_0.89;1:187765490_A_G_0.89;1:187767335_G_T_0.89;1:187768154_T_A_0.9;1:187769440_G_T_0.89;1:187770543_ATGTG_A_0.81;1:187771615_T_C_0.89;1:187772407_G_A_0.89;1:187773280_A_T_0.89;1:187775128_G_A_0.87;1:187775678_C_T_0.88;1:187776436_C_T_0…
1	187955383	187955385	INS	gnomAD-SV_v2.1_INS_1_6576	0.035876	0.000187	0.817523	NA	1:187941950_G_A_0.8;1:187945269_C_T_0.82	NA
1	187979670	187979672	INS	gnomAD-SV_v2.1_INS_1_6579	0.048575	0.000187	0.843826	NA	1:187978636_C_T_0.84;1:187979246_C_T_0.84;1:187982209_T_A_0.84;1:187984557_C_T_0.82;1:187988222_G_A_0.82;1:187992786_A_G_0.84;1:187996336_G_A_0.84;1:188003321_G_A_0.82;1:188006775_A_G_0.84;1:188011246_A_G_0.82;1:188015137_A_G_0.82;1:188016109_T_C_0.82;1:188020326_A_G_0.81;1:188022574_T_C_0.81;1:188027909_C_T_0.81;1:188031597_T_TTC_0.81;1:188045426_G_T_0.82;1:188048279_T_G_0.81;1:188050260_G_A_0.8…	NA
1	188174640	188174642	INS	gnomAD-SV_v2.1_INS_1_6585	0.15349	0.136918	0.848978	0.863301	1:188167385_C_T_0.85;1:188168004_T_G_0.84;1:188170283_G_C_0.84;1:188171617_C_T_0.85;1:188176217_C_T_0.85	1:188167385_C_T_0.86;1:188168004_T_G_0.85;1:188169106_A_G_0.86;1:188170283_G_C_0.86;1:188171617_C_T_0.86;1:188176217_C_T_0.86
1	188186447	188186449	INS	gnomAD-SV_v2.1_INS_1_6586	0.122067	0.140809	0.886441	0.925117	1:188180303_T_C_0.88;1:188180796_A_T_0.88;1:188182836_G_A_0.88;1:188186529_A_G_0.85;1:188187947_T_G_0.87;1:188190767_T_C_0.88;1:188192592_C_T_0.88;1:188193703_A_T_0.88;1:188195823_C_T_0.88;1:188201488_C_T_0.88;1:188202568_G_A_0.89	1:188177541_A_T_0.92;1:188180303_T_C_0.92;1:188180796_A_T_0.92;1:188182836_G_A_0.92;1:188186529_A_G_0.89;1:188187947_T_G_0.91;1:188190767_T_C_0.92;1:188192592_C_T_0.92;1:188193102_TTC_T_0.85;1:188193104_C_T_0.81;1:188193703_A_T_0.92;1:188195823_C_T_0.93;1:188201488_C_T_0.92;1:188202568_G_A_0.92;1:188209869_T_C_0.91;1:188210395_T_G_0.9
1	188438206	188438208	INS	gnomAD-SV_v2.1_INS_1_6602	0.32588	0.469373	0.806135	0.845958	1:188426948_G_A_0.8;1:188429013_G_A_0.8;1:188429046_C_T_0.8;1:188429786_A_G_0.8;1:188429907_C_CT_0.8;1:188430371_G_C_0.8;1:188431606_T_C_0.8;1:188431732_C_T_0.8;1:188431819_A_G_0.8;1:188431948_T_A_0.8;1:188432759_G_A_0.81;1:188433150_C_T_0.8;1:188433170_C_G_0.8;1:188433813_T_C_0.8;1:188433841_T_C_0.8;1:188433928_T_C_0.8;1:188434018_G_C_0.81;1:188434068_A_G_0.8;1:188434872_G_A_0.8;1:188435507_CT_C…	1:188426096_C_T_0.84;1:188426921_G_A_0.84;1:188426948_G_A_0.84;1:188428759_G_T_0.84;1:188429013_G_A_0.84;1:188429046_C_T_0.84;1:188429786_A_G_0.84;1:188429907_C_CT_0.83;1:188430098_T_A_0.81;1:188430246_G_A_0.84;1:188430371_G_C_0.84;1:188431014_C_T_0.84;1:188431353_C_T_0.82;1:188431357_A_G_0.83;1:188431606_T_C_0.84;1:188431732_C_T_0.84;1:188431819_A_G_0.84;1:188431948_T_A_0.84;1:188432582_A_G_0.82…
1	188521114	188521116	INS	gnomAD-SV_v2.1_INS_1_6605	0.061833	0	0.839422	NA	1:188447175_T_C_0.81;1:188462874_T_C_0.83;1:188527529_G_C_0.83;1:188533974_T_A_0.84;1:188541296_G_T_0.83	NA
1	188548569	188548571	INS	gnomAD-SV_v2.1_INS_1_6607	0.0139	0.00843	0.861054	0.837353	1:188535402_T_A_0.84;1:188541324_C_A_0.84;1:188544902_G_A_0.86;1:188553961_T_C_0.86;1:188554518_G_A_0.86;1:188558199_T_A_0.86;1:188563726_G_A_0.84;1:188565994_A_C_0.83;1:188567631_C_G_0.85;1:188568438_C_CA_0.82;1:188579634_T_C_0.85;1:188580501_G_A_0.85;1:188584152_C_A_0.85;1:188587258_G_T_0.85;1:188596579_T_C_0.84	1:188518623_G_GT_0.81;1:188521366_G_C_0.81;1:188522644_T_C_0.81;1:188524187_T_C_0.81;1:188524251_T_C_0.81;1:188524278_G_C_0.81;1:188524425_C_G_0.81;1:188535402_T_A_0.81;1:188541324_C_A_0.81;1:188543281_G_T_0.81;1:188544902_G_A_0.81;1:188553961_T_C_0.81;1:188554518_G_A_0.81;1:188556448_G_C_0.81;1:188558199_T_A_0.84;1:188560978_G_C_0.81;1:188563726_G_A_0.81;1:188567631_C_G_0.81;1:188568438_C_CA_0.8…
1	188659353	188659355	INS	gnomAD-SV_v2.1_INS_1_6614	0.097477	0.000936	0.887119	NA	1:188632182_A_T_0.86;1:188647079_C_A_0.85;1:188656577_A_G_0.89;1:188664090_A_G_0.82;1:188665148_T_C_0.87;1:188665690_T_A_0.83;1:188666944_C_T_0.87;1:188667315_A_T_0.87;1:188667382_G_A_0.83;1:188669305_A_G_0.87;1:188669798_G_A_0.83;1:188670915_A_G_0.82;1:188678313_T_A_0.82;1:188679532_G_A_0.86;1:188683596_A_T_0.85	NA
1	188832838	188832840	INS	gnomAD-SV_v2.1_INS_1_6625	0.125729	0.478288	0.780095	0.881815	NA	1:188787390_G_T_0.88
1	188980791	188980793	INS	gnomAD-SV_v2.1_INS_1_6633	0.015628	0	0.809172	NA	1:188991981_C_T_0.81	NA
1	188994963	188995283	DEL	gnomAD-SV_v2.1_DEL_1_10065	0.556473	0.551024	0.736782	0.800023	NA	1:188994721_T_C_0.8
1	189026116	189031274	DEL	gnomAD-SV_v2.1_DEL_1_10067	0.002367	0.014262	NA	0.927793	NA	1:188983768_C_T_0.87;1:189016070_C_T_0.93;1:189142029_G_A_0.83;1:189185326_T_C_0.83;1:189203769_A_G_0.83;1:189210327_A_T_0.9;1:189252736_G_C_0.86;1:189308226_C_T_0.9
1	189084960	189085301	DEL	gnomAD-SV_v2.1_DEL_1_10074	0.145048	0.013013	0.912025	0.958872	1:189081690_C_T_0.91;1:189081703_A_T_0.91;1:189081841_C_T_0.91;1:189081982_TA_T_0.91;1:189082034_T_TA_0.91;1:189082318_T_C_0.9;1:189082970_A_G_0.87;1:189083192_A_G_0.9;1:189083382_G_A_0.91;1:189083738_A_G_0.91;1:189083772_G_A_0.91;1:189083888_T_C_0.91;1:189083899_T_G_0.91;1:189084107_G_GT_0.9;1:189084127_C_G_0.91;1:189084393_C_T_0.91;1:189084448_T_A_0.9;1:189084587_T_A_0.91;1:189084698_A_AT_0.91;…	1:188946418_T_G_0.89;1:188946715_A_T_0.89;1:188946773_C_T_0.85;1:188947317_C_T_0.89;1:188948154_C_T_0.89;1:188948277_G_A_0.89;1:188948365_G_A_0.89;1:188948502_G_C_0.89;1:188948662_A_G_0.89;1:188948767_G_A_0.89;1:188949688_T_C_0.89;1:188950934_A_G_0.87;1:188951417_T_A_0.89;1:188951777_G_A_0.89;1:188951869_T_G_0.89;1:188951957_T_A_0.89;1:188952585_C_T_0.87;1:188953915_C_A_0.89;1:188954092_C_A_0.89;…
1	189116981	189117166	DEL	gnomAD-SV_v2.1_DEL_1_10078	0.00175	0.011994	NA	0.916442	NA	1:188946418_T_G_0.87;1:188946715_A_T_0.87;1:188946773_C_T_0.83;1:188947317_C_T_0.87;1:188948154_C_T_0.87;1:188948277_G_A_0.87;1:188948365_G_A_0.87;1:188948502_G_C_0.87;1:188948662_A_G_0.87;1:188948767_G_A_0.87;1:188949688_T_C_0.87;1:188950934_A_G_0.84;1:188951417_T_A_0.87;1:188951777_G_A_0.87;1:188951869_T_G_0.87;1:188951957_T_A_0.87;1:188952585_C_T_0.84;1:188953667_GTT_G_0.81;1:188953915_C_A_0.8…
1	189200849	189201831	DEL	gnomAD-SV_v2.1_DEL_1_10089	0.017082	0.023872	0.922695	0.954881	1:189160206_C_A_0.92;1:189167299_C_T_0.92;1:189167874_AAT_A_0.92;1:189169749_G_A_0.92;1:189172608_G_T_0.92;1:189174402_G_A_0.92;1:189180537_G_C_0.92;1:189183512_CAT_C_0.92;1:189193809_A_G_0.89;1:189195151_G_C_0.8;1:189196027_A_G_0.9;1:189219995_G_T_0.92;1:189221923_CTCATGAGAACTCACTCACTA_C_0.92;1:189222795_T_TA_0.88	1:189127167_C_T_0.88;1:189130338_G_T_0.94;1:189130712_A_G_0.9;1:189130977_T_A_0.81;1:189131154_G_A_0.95;1:189131438_G_A_0.94;1:189131797_C_T_0.95;1:189133208_T_C_0.95;1:189134787_T_C_0.95;1:189134932_G_T_0.95;1:189134965_T_C_0.95;1:189135626_TG_T_0.95;1:189136745_A_G_0.95;1:189138169_A_G_0.94;1:189144061_A_C_0.95;1:189147193_A_G_0.95;1:189147955_A_G_0.95;1:189149530_G_A_0.95;1:189150470_G_T_0.95;…
1	189247026	189247028	INS	gnomAD-SV_v2.1_INS_1_6647	0.30903	0.564611	0.830504	0.87034	1:189225451_A_G_0.8;1:189229739_C_T_0.8;1:189231009_G_A_0.81;1:189233415_ATAAT_A_0.82;1:189234572_G_T_0.83;1:189235280_GGACCAA_G_0.81;1:189235969_G_A_0.82;1:189237212_A_G_0.83;1:189239966_C_T_0.83;1:189241903_A_AT_0.83;1:189242730_AT_A_0.83;1:189243052_TACTC_T_0.82;1:189243366_T_A_0.83;1:189247841_T_C_0.83;1:189249253_G_A_0.82;1:189250194_T_C_0.83;1:189250928_A_C_0.82	1:189113317_C_G_0.81;1:189116001_C_T_0.81;1:189117170_C_T_0.8;1:189117642_G_A_0.8;1:189118689_G_T_0.81;1:189119267_T_G_0.81;1:189119300_G_A_0.8;1:189119685_C_T_0.81;1:189123194_G_A_0.81;1:189124419_A_T_0.81;1:189125470_G_A_0.81;1:189126088_G_C_0.81;1:189127622_G_A_0.81;1:189128204_A_G_0.82;1:189129067_A_G_0.83;1:189131524_A_G_0.83;1:189131938_C_T_0.84;1:189132418_A_G_0.83;1:189132616_C_T_0.83;1:1…
1	189292589	189292591	INS	gnomAD-SV_v2.1_INS_1_6651	0.077769	0.000374	0.867543	NA	1:189290265_G_A_0.84;1:189290619_AATAC_A_0.86;1:189290670_ATGTG_A_0.84;1:189290697_TATATATAA_T_0.83;1:189291200_G_A_0.85;1:189291473_A_G_0.85;1:189291494_G_C_0.85;1:189291501_G_A_0.86;1:189291550_A_T_0.86;1:189291599_T_C_0.86;1:189291835_GA_G_0.81;1:189291876_T_G_0.86;1:189291989_A_AC_0.85;1:189292194_C_T_0.86;1:189292361_T_A_0.84;1:189292384_T_A_0.84;1:189292472_C_T_0.84;1:189292721_G_A_0.84;1:1…	NA
1	189416401	189436852	DEL	gnomAD-SV_v2.1_DEL_1_10120	0.011731	0.000657	0.988235	NA	1:189332075_C_T_0.92;1:189364763_G_A_0.85;1:189411873_G_A_0.99;1:189440737_T_C_0.95;1:189472907_A_G_0.94;1:189472919_A_G_0.96;1:189500146_C_T_0.97;1:189513105_A_C_0.97;1:189547168_A_G_0.83;1:189549814_G_T_0.84;1:189575013_T_A_0.85	NA
1	189430316	189435473	DEL	gnomAD-SV_v2.1_DEL_1_10121	0.011026	9.4e-05	0.918991	NA	1:189332075_C_T_0.85;1:189411873_G_A_0.92;1:189440737_T_C_0.88;1:189472907_A_G_0.91;1:189472919_A_G_0.91;1:189500146_C_T_0.92;1:189513105_A_C_0.9	NA
1	189467379	189467381	INS	gnomAD-SV_v2.1_INS_1_6657	0.012162	0.002154	0.842467	NA	1:189428724_C_T_0.83;1:189431267_A_G_0.83;1:189432161_A_G_0.84	NA
1	189530195	189530762	DEL	gnomAD-SV_v2.1_DEL_1_10128	0.086836	0.000468	0.923348	NA	1:189528279_C_T_0.91;1:189533736_A_G_0.91;1:189542430_A_G_0.92;1:189542716_G_A_0.92;1:189543092_A_T_0.9;1:189547491_C_A_0.92	NA
1	189672237	189672239	INS	gnomAD-SV_v2.1_INS_1_6673	0.057093	0.000187	0.848167	NA	1:189666255_C_G_0.85;1:189666492_G_T_0.84;1:189683011_G_A_0.85	NA
1	189771447	189777761	DEL	gnomAD-SV_v2.1_DEL_1_10154	0.020169	0.000187	0.980298	NA	1:189779219_C_T_0.98;1:189779436_C_G_0.97;1:189779696_C_CT_0.83;1:189783323_C_T_0.98;1:189790957_A_G_0.98;1:189793287_C_T_0.97;1:189796909_G_A_0.95;1:189801804_C_T_0.98;1:189802550_C_A_0.97;1:189802629_A_G_0.82;1:189808220_T_C_0.94;1:189813109_A_G_0.85;1:189814145_C_T_0.85;1:189821242_G_A_0.94;1:189821724_T_G_0.87;1:189821726_C_G_0.87;1:189825560_T_A_0.85;1:189830021_G_T_0.85	NA
1	189816561	189816563	INS	gnomAD-SV_v2.1_INS_1_6683	0.037658	0.000281	0.869612	NA	1:189781206_C_G_0.85;1:189792808_T_C_0.81;1:189793557_C_T_0.84;1:189795751_A_G_0.85;1:189798124_T_C_0.85;1:189798536_G_A_0.83;1:189805606_T_C_0.85;1:189807786_C_T_0.86;1:189807970_G_C_0.87;1:189819443_G_C_0.86;1:189820857_T_A_0.84;1:189821394_C_T_0.86;1:189821707_T_A_0.86;1:189824198_C_T_0.85;1:189833051_A_G_0.87;1:189834376_A_T_0.86;1:189834936_C_T_0.87;1:189835333_ACT_A_0.85;1:189837668_G_A_0.8…	NA
1	189853339	189854118	DEL	gnomAD-SV_v2.1_DEL_1_10164	0.053207	0.00103	0.891589	NA	1:189841465_G_C_0.86;1:189844162_T_C_0.88;1:189845806_A_G_0.87;1:189854358_C_A_0.89;1:189855326_A_G_0.89;1:189857093_A_T_0.88;1:189860303_T_A_0.86;1:189863189_A_G_0.89;1:189864810_T_C_0.88	NA
1	189883333	189883335	INS	gnomAD-SV_v2.1_INS_1_6688	0.057032	0.272184	0.361935	0.867916	NA	1:189850657_G_A_0.87;1:189879612_C_CT_0.82
1	190007017	190007019	INS	gnomAD-SV_v2.1_INS_1_6694	0.011836	9.4e-05	0.847283	NA	1:190025259_C_T_0.85;1:190027371_C_T_0.85;1:190052041_T_C_0.85;1:190071001_C_G_0.81	NA
1	190052656	190053879	DEL	gnomAD-SV_v2.1_DEL_1_10183	0.115935	0.001128	0.940531	NA	1:190024431_G_A_0.88;1:190027756_T_A_0.93;1:190030330_G_T_0.93;1:190032928_G_A_0.92;1:190035407_G_GA_0.86;1:190037273_A_G_0.92;1:190038095_C_T_0.93;1:190038913_T_A_0.93;1:190045298_G_T_0.93;1:190046751_T_A_0.92;1:190051397_C_T_0.94;1:190051853_C_T_0.94;1:190054680_A_G_0.93;1:190058208_T_C_0.93	NA
1	190326042	190327131	DEL	gnomAD-SV_v2.1_DEL_1_10212	0.010805	9.4e-05	0.90718	NA	1:190156026_T_A_0.83;1:190158910_T_C_0.84;1:190178240_C_T_0.87;1:190195830_T_C_0.82;1:190223855_C_T_0.87;1:190265364_A_T_0.81;1:190266926_G_T_0.82;1:190342700_CTGGATAGAA_C_0.91	NA
1	190612411	190612413	INS	gnomAD-SV_v2.1_INS_1_6720	0.016019	0.000281	0.847983	NA	1:190567397_C_T_0.8;1:190587344_G_A_0.81;1:190609985_T_G_0.85;1:190659078_A_G_0.81	NA
1	190626370	190626372	INS	gnomAD-SV_v2.1_INS_1_6722	0.0067	0.032373	0.846418	0.898609	1:190628084_A_C_0.85	1:190628084_A_C_0.9;1:190646224_C_T_0.9;1:190689210_C_G_0.82;1:190703442_T_A_0.8;1:190723905_G_A_0.81;1:190725832_G_T_0.81
1	190874443	190874445	INS	gnomAD-SV_v2.1_INS_1_6734	0.203093	0.342313	0.814254	0.831343	1:190876988_T_C_0.81	1:190823760_G_T_0.82;1:190823959_C_T_0.82;1:190824396_G_C_0.81;1:190824410_C_G_0.81;1:190824782_A_G_0.8;1:190824783_G_A_0.81;1:190824825_A_T_0.81;1:190825071_G_T_0.82;1:190825220_A_G_0.82;1:190825734_G_A_0.82;1:190829877_T_C_0.82;1:190830792_C_T_0.82;1:190832405_T_C_0.82;1:190833014_G_A_0.82;1:190833193_GTTGT_G_0.81;1:190835504_C_T_0.82;1:190836833_T_C_0.81;1:190839379_TTTAA_T_0.81;1:190840558_A_…
1	190910276	190910775	DEL	gnomAD-SV_v2.1_DEL_1_10273	0.268383	0.266009	0.862614	0.875198	1:190880238_T_C_0.86;1:190881854_C_A_0.86;1:190882939_T_G_0.85;1:190883000_A_G_0.85;1:190883633_T_C_0.85;1:190884578_A_T_0.85;1:190885001_A_G_0.85;1:190886419_GA_G_0.85;1:190886773_T_C_0.86;1:190886816_T_G_0.86;1:190886861_T_TC_0.85;1:190887410_A_G_0.85;1:190887818_A_G_0.84;1:190888338_T_C_0.82;1:190888339_C_T_0.81;1:190889210_G_T_0.85;1:190889685_T_C_0.84;1:190889989_C_A_0.84;1:190890177_A_T_0.8…	1:190880238_T_C_0.87;1:190881147_A_G_0.86;1:190881443_G_A_0.87;1:190881854_C_A_0.87;1:190882286_A_C_0.86;1:190882939_T_G_0.87;1:190883000_A_G_0.87;1:190883633_T_C_0.87;1:190884578_A_T_0.87;1:190885001_A_G_0.87;1:190885859_C_T_0.87;1:190886310_T_A_0.86;1:190886419_GA_G_0.87;1:190886773_T_C_0.87;1:190886816_T_G_0.87;1:190886861_T_TC_0.87;1:190887410_A_G_0.87;1:190887818_A_G_0.87;1:190888338_T_C_0.8…
1	191477449	191477451	INS	gnomAD-SV_v2.1_INS_1_6767	0.421797	0.121775	0.69781	0.868997	NA	1:191480546_C_CTGTT_0.84;1:191482192_T_C_0.86;1:191482573_A_G_0.87;1:191483661_A_T_0.86;1:191484412_T_C_0.84;1:191488911_C_T_0.87;1:191489307_A_C_0.86;1:191489465_C_T_0.87;1:191490610_T_C_0.86;1:191491273_G_A_0.87;1:191495510_A_G_0.81;1:191498359_T_C_0.81;1:191516242_G_A_0.82;1:191516686_G_GAA_0.81;1:191517119_T_G_0.82;1:191518697_A_G_0.83;1:191519238_G_A_0.82;1:191520079_CT_C_0.81;1:191521306_A_…
1	191568884	191568886	INS	gnomAD-SV_v2.1_INS_1_6775	0.064363	0	0.831744	NA	1:191540867_G_A_0.81;1:191544894_T_C_0.83;1:191546555_C_G_0.83;1:191547999_C_G_0.83;1:191549474_TTC_T_0.82;1:191559676_C_T_0.82;1:191562057_T_G_0.83;1:191562193_C_T_0.83;1:191566754_T_G_0.82;1:191567427_A_AT_0.83;1:191571073_G_A_0.82;1:191581608_T_A_0.82;1:191583474_T_C_0.82;1:191583914_T_C_0.82;1:191588120_G_A_0.82;1:191589823_G_T_0.82;1:191596247_T_C_0.82	NA
1	191580767	191580769	INS	gnomAD-SV_v2.1_INS_1_6776	0.197667	0.419551	0.851301	0.824028	1:191579487_A_C_0.85	1:191540850_A_T_0.81;1:191544028_T_C_0.81;1:191544441_A_G_0.82;1:191546478_C_T_0.81;1:191546574_C_T_0.81;1:191554382_A_G_0.82;1:191561185_T_C_0.81;1:191568138_T_TA_0.82;1:191569841_A_G_0.82;1:191577392_T_C_0.82;1:191577713_GAGAGCACAGGCATAATGGAGCCA_G_0.81;1:191578922_T_A_0.82;1:191579487_A_C_0.82;1:191581374_CA_C_0.81;1:191582321_A_C_0.82;1:191582892_GTAA_G_0.81;1:191584467_T_G_0.82;1:191589698_T_…
1	191604600	191604602	INS	gnomAD-SV_v2.1_INS_1_6778	0.057816	0	0.855755	NA	1:191544894_T_C_0.81;1:191546555_C_G_0.81;1:191547999_C_G_0.81;1:191549474_TTC_T_0.81;1:191559676_C_T_0.81;1:191562057_T_G_0.81;1:191562193_C_T_0.81;1:191566754_T_G_0.81;1:191567427_A_AT_0.81;1:191571073_G_A_0.8;1:191581608_T_A_0.81;1:191583474_T_C_0.81;1:191583914_T_C_0.82;1:191588120_G_A_0.82;1:191589823_G_T_0.81;1:191596247_T_C_0.82;1:191601709_C_A_0.86;1:191602558_GT_G_0.85;1:191602951_A_G_0.…	NA
1	191826505	191868474	DEL	gnomAD-SV_v2.1_DEL_1_10344	0.027269	0.000936	0.980258	NA	1:191508494_A_G_0.81;1:191545712_A_T_0.8;1:191590420_T_C_0.85;1:191604737_A_G_0.81;1:191607288_G_C_0.86;1:191608645_T_TA_0.81;1:191610851_G_A_0.82;1:191616245_A_G_0.82;1:191621013_A_C_0.82;1:191629203_A_T_0.83;1:191630685_T_G_0.89;1:191632708_A_G_0.89;1:191649711_A_T_0.94;1:191652225_G_A_0.94;1:191652690_A_G_0.94;1:191655290_TAC_T_0.95;1:191655833_G_C_0.94;1:191656432_T_C_0.94;1:191657993_G_A_0.9…	NA
1	191916447	191918553	DEL	gnomAD-SV_v2.1_DEL_1_10349	0.320568	0.047329	0.750701	0.955995	NA	1:191879298_G_T_0.81;1:191888200_A_G_0.81;1:191892253_A_G_0.81;1:191899184_C_T_0.84;1:191900343_G_A_0.94;1:191900568_G_GTA_0.95;1:191901101_G_A_0.9;1:191905032_G_A_0.93;1:191912661_C_T_0.94;1:191919974_C_T_0.95;1:191928253_T_C_0.96
1	192008677	192008679	INS	gnomAD-SV_v2.1_INS_1_6812	0.002267	0.017377	NA	0.882792	NA	1:191929412_T_A_0.81;1:191930846_A_T_0.81;1:191931246_A_G_0.81;1:191932272_T_A_0.81;1:191934721_T_A_0.81;1:191935843_A_G_0.87;1:191935945_A_G_0.87;1:191936308_A_G_0.87;1:191936483_C_T_0.87;1:191936551_T_A_0.87;1:191937768_C_G_0.87;1:191937842_C_A_0.85;1:191937858_T_A_0.85;1:191937864_G_A_0.85;1:191938219_G_A_0.87;1:191938881_T_G_0.87;1:191941225_C_T_0.87;1:191941410_T_C_0.85;1:191941466_G_A_0.87;…
1	192090895	192092025	DEL	gnomAD-SV_v2.1_DEL_1_10361	0.005042	0.037259	NA	0.927215	NA	1:191941460_G_A_0.9;1:192032110_A_G_0.93
1	192242249	192242251	INS	gnomAD-SV_v2.1_INS_1_6824	0.015577	0	0.820311	NA	1:192223385_A_G_0.81;1:192225173_AT_A_0.81;1:192225886_C_T_0.81;1:192226734_C_A_0.81;1:192231242_T_A_0.82;1:192233129_G_A_0.81;1:192234384_A_G_0.82;1:192236725_A_AT_0.82;1:192239370_G_A_0.82	NA
1	192262252	192262254	INS	gnomAD-SV_v2.1_INS_1_6825	0.438324	0.231592	0.791246	0.905048	NA	1:192176651_A_G_0.87;1:192177626_AT_A_0.88;1:192179750_C_T_0.88;1:192182745_A_T_0.87;1:192183094_A_G_0.88;1:192183110_A_AAAAAT_0.85;1:192184968_G_T_0.88;1:192186628_G_A_0.87;1:192197099_G_T_0.86;1:192198487_A_G_0.88;1:192198790_A_C_0.88;1:192202733_TAA_T_0.8;1:192203151_T_C_0.87;1:192203678_C_T_0.87;1:192204463_G_A_0.88;1:192208913_C_T_0.89;1:192214321_A_G_0.88;1:192215404_A_T_0.89;1:192219415_C_…
1	192609799	192609864	DEL	gnomAD-SV_v2.1_DEL_1_10400	0.394542	0.440972	0.873608	0.879206	1:192602436_A_G_0.87;1:192603690_C_T_0.87;1:192609798_GTCCTCCTCACTTATAGTAGAGACTTACATAGAAAATGAAGTTGATCAGACCACATTTCTCATATGT_G_0.85	1:192599181_T_C_0.85;1:192600491_T_C_0.84;1:192602436_A_G_0.87;1:192603690_C_T_0.87;1:192605507_C_G_0.86;1:192608486_A_AC_0.83;1:192608492_T_A_0.82;1:192608494_G_T_0.83;1:192609268_T_C_0.86;1:192609963_G_A_0.88
1	192860401	192861925	DEL	gnomAD-SV_v2.1_DEL_1_10417	0.221959	0.00206	0.940978	NA	1:192816371_C_A_0.87;1:192825816_G_A_0.89;1:192838539_T_A_0.92;1:192854547_C_T_0.93;1:192855581_T_C_0.94;1:192855824_T_C_0.94;1:192858325_A_G_0.94;1:192873852_A_C_0.94	NA
1	192930053	192930055	INS	gnomAD-SV_v2.1_INS_1_6866	0.092753	0.000468	0.85483	NA	1:192919458_A_G_0.85;1:192930055_T_A_0.85;1:192930058_G_GTAA_0.85;1:192930059_C_G_0.85;1:192930063_C_CG_0.85;1:192930065_C_CATGATTCCGCGGAATCATGA_0.85	NA
1	192934660	192934662	INS	gnomAD-SV_v2.1_INS_1_6867	0.260395	0.004518	0.820709	NA	1:192934661_T_TATAAAATATTATTATAATGTAATATAATA_0.82	NA
1	193171389	193171391	INS	gnomAD-SV_v2.1_INS_1_6883	0.00309	0.010034	NA	0.953533	NA	1:193171375_G_GAA_0.95;1:193171376_C_CTG_0.95;1:193171378_G_GCCTATTA_0.95;1:193171381_C_CT_0.95;1:193171385_G_GGTACTGGAATTACAA_0.95;1:193171387_G_GATAATAATT_0.95;1:193171389_C_CAGG_0.95;1:193171390_T_TACTGTA_0.93
1	193413285	193413287	INS	gnomAD-SV_v2.1_INS_1_6893	0.002264	0.014808	NA	0.909315	NA	1:193030941_C_T_0.82;1:193031075_C_G_0.82;1:193032431_A_G_0.82;1:193034974_C_A_0.82;1:193039383_A_G_0.82;1:193040858_TTA_T_0.8;1:193041046_T_G_0.82;1:193043565_G_A_0.82;1:193044483_C_CCTA_0.82;1:193047043_GTAGA_G_0.82;1:193047170_G_A_0.82;1:193049221_G_A_0.82;1:193050304_A_AT_0.81;1:193050859_T_A_0.82;1:193053675_T_C_0.82;1:193053762_C_T_0.82;1:193053996_GA_G_0.82;1:193054575_CT_C_0.81;1:19305492…
1	193675124	193675126	INS	gnomAD-SV_v2.1_INS_1_6907	0.099979	0.022197	0.866575	0.817668	1:193674124_C_A_0.87	1:193674124_C_A_0.82
1	193999073	194000136	DEL	gnomAD-SV_v2.1_DEL_1_10505	0.019243	0.001966	0.99998	NA	1:193948330_C_CT_0.98;1:193951724_C_T_0.98;1:193951968_CA_C_0.98;1:193952081_G_C_0.99;1:193952613_C_T_1.0;1:193953890_GAA_G_0.99;1:193962008_T_G_1.0;1:193962836_A_G_1.0;1:193963948_C_A_0.98;1:193964999_T_C_0.99;1:193967205_G_A_0.98;1:193969966_T_TAAAA_0.97;1:193973368_A_C_0.98;1:193979046_C_T_0.9;1:193981115_T_C_1.0;1:193983671_T_C_1.0;1:193984814_C_G_1.0;1:193984910_A_C_1.0;1:193986636_G_C_0.81;…	NA
1	194060079	194060242	DEL	gnomAD-SV_v2.1_DEL_1_10510	0.244646	0.706732	0.913573	0.669091	1:194057876_T_C_0.91	NA
1	194073770	194073772	INS	gnomAD-SV_v2.1_INS_1_6926	0.257291	0.126075	0.867748	0.936018	1:194073768_T_C_0.87;1:194073771_G_GGGAGTCCACATGCACTCAAGCAGGAGTCCACATGCACTCAAGCA_0.87	1:194001734_T_G_0.9;1:194002517_C_T_0.9;1:194003284_A_G_0.89;1:194005699_T_C_0.9;1:194005769_C_T_0.9;1:194007396_G_A_0.89;1:194010312_T_C_0.9;1:194010319_G_T_0.9;1:194010953_G_A_0.9;1:194014041_A_G_0.9;1:194016622_AT_A_0.85;1:194016623_T_A_0.85;1:194018426_CTAAA_C_0.88;1:194018512_T_C_0.9;1:194019040_T_C_0.9;1:194021449_A_G_0.9;1:194024086_G_A_0.89;1:194025223_G_A_0.9;1:194030449_C_CGATATAGTAT_0.…
1	194405724	194405726	INS	gnomAD-SV_v2.1_INS_1_6939	0.08397	0.000843	0.840962	NA	1:194382197_C_A_0.83;1:194383296_G_A_0.82;1:194393475_C_T_0.83;1:194394268_G_C_0.83;1:194405725_T_TGAG_0.84;1:194405726_T_TTCTGATA_0.84;1:194405729_T_TTTATCATAG_0.84;1:194405732_A_ATCTGATGAAATT_0.84;1:194405734_C_T_0.84;1:194405737_G_GTATCTGATGAAATTTATAGA_0.84;1:194416219_CT_C_0.8;1:194419185_A_G_0.81	NA
1	194445278	194445348	DUP	gnomAD-SV_v2.1_DUP_1_2889	0.324422	0.141947	0.885575	0.909239	1:194427508_A_C_0.81;1:194446411_C_T_0.87;1:194446626_G_C_0.88;1:194448094_C_G_0.88;1:194448234_C_A_0.89;1:194448945_A_C_0.85;1:194455158_C_T_0.88;1:194455333_G_C_0.88;1:194456167_T_G_0.88;1:194456469_C_A_0.88;1:194459698_A_G_0.88;1:194459725_G_A_0.87;1:194459926_C_T_0.87;1:194461854_G_A_0.88;1:194463660_G_A_0.88;1:194470375_T_A_0.88;1:194486776_C_T_0.82;1:194487790_C_G_0.82;1:194489172_A_AAAC_0.…	1:194378413_G_T_0.86;1:194379043_A_G_0.83;1:194379322_C_A_0.85;1:194382476_T_C_0.86;1:194382825_C_T_0.86;1:194384655_T_C_0.86;1:194385362_G_T_0.86;1:194386296_C_T_0.86;1:194386396_G_A_0.87;1:194391536_C_G_0.86;1:194394626_A_G_0.86;1:194395132_C_G_0.87;1:194396600_A_AG_0.85;1:194396601_A_AGAG_0.83;1:194397208_G_A_0.87;1:194400589_C_T_0.87;1:194400858_C_T_0.87;1:194402539_A_G_0.87;1:194403061_A_G_0…
1	194451101	194454312	DEL	gnomAD-SV_v2.1_DEL_1_10535	0.482606	0.643864	0.994268	0.992235	1:194380999_T_A_0.86;1:194381339_A_G_0.86;1:194382653_C_T_0.85;1:194385113_G_T_0.85;1:194385797_A_G_0.85;1:194386820_G_A_0.86;1:194387837_T_A_0.85;1:194388088_T_C_0.86;1:194388194_A_G_0.86;1:194388939_G_A_0.86;1:194389406_A_G_0.85;1:194390859_T_A_0.84;1:194393601_T_C_0.87;1:194394691_G_A_0.87;1:194394967_A_G_0.87;1:194395281_G_A_0.87;1:194395747_T_A_0.87;1:194396140_A_C_0.88;1:194399439_A_AAT_0.8…	1:194378048_G_T_0.85;1:194379207_C_T_0.97;1:194379400_A_G_0.97;1:194379612_TAG_T_0.97;1:194379660_A_G_0.98;1:194379663_GA_G_0.97;1:194379674_C_T_0.96;1:194379729_A_G_0.97;1:194379943_G_A_0.97;1:194380149_C_T_0.97;1:194380287_A_T_0.97;1:194380646_T_C_0.98;1:194380999_T_A_0.97;1:194381108_T_C_0.97;1:194381135_G_A_0.96;1:194381147_A_T_0.97;1:194381339_A_G_0.97;1:194381418_G_C_0.97;1:194381602_C_T_0.…
1	194517607	194517867	DEL	gnomAD-SV_v2.1_DEL_1_10539	0.234275	0.65956	0.840687	0.644087	1:194522242_C_T_0.81;1:194522584_A_G_0.84;1:194526130_CCA_C_0.83	NA
1	194552987	194552989	INS	gnomAD-SV_v2.1_INS_1_6948	0.05743	0.000187	0.893157	NA	1:194550116_TAA_T_0.87;1:194551415_C_T_0.85;1:194552417_A_G_0.89;1:194557467_A_T_0.89;1:194557740_C_T_0.89;1:194557772_T_C_0.89;1:194558240_C_T_0.89;1:194562271_G_C_0.89;1:194563823_A_ATG_0.88	NA
1	194595946	194595948	INS	gnomAD-SV_v2.1_INS_1_6950	0.189306	0.047775	0.869705	0.915543	1:194582397_G_C_0.86;1:194582478_G_A_0.86;1:194583031_G_T_0.87;1:194586049_C_T_0.86;1:194586169_G_A_0.83;1:194586527_C_T_0.86;1:194587021_C_T_0.86;1:194587740_T_C_0.86;1:194589414_T_A_0.87;1:194591753_T_C_0.87;1:194592063_C_A_0.87;1:194592141_T_C_0.87;1:194594124_C_T_0.87;1:194597577_C_T_0.85;1:194597963_A_C_0.85;1:194598994_TA_T_0.84;1:194599046_G_GAGGGAAGGAGGGAAA_0.81;1:194599314_T_C_0.86	1:194572916_T_A_0.86;1:194574813_C_G_0.87;1:194576478_T_A_0.85;1:194576925_C_T_0.88;1:194576934_A_C_0.87;1:194578343_G_A_0.87;1:194582069_T_G_0.91;1:194582397_G_C_0.92;1:194582478_G_A_0.92;1:194583031_G_T_0.92;1:194586049_C_T_0.92;1:194586169_G_A_0.92;1:194586527_C_T_0.91;1:194587021_C_T_0.92;1:194587740_T_C_0.91;1:194589414_T_A_0.91;1:194591753_T_C_0.92;1:194592063_C_A_0.92;1:194592141_T_C_0.92;…
1	194675124	194675126	INS	gnomAD-SV_v2.1_INS_1_6959	0.086844	0.233375	0.884258	0.931032	1:194635480_A_G_0.84;1:194647212_CTA_C_0.84;1:194647735_C_A_0.88;1:194663495_G_C_0.85;1:194666210_G_A_0.86;1:194676855_T_A_0.85	1:194613365_T_C_0.91;1:194631333_C_A_0.9;1:194632904_A_G_0.91;1:194633091_C_T_0.92;1:194635480_A_G_0.91;1:194641175_C_T_0.91;1:194647212_CTA_C_0.87;1:194647735_C_A_0.92;1:194654682_A_G_0.91;1:194655077_G_T_0.92;1:194656236_C_T_0.89;1:194663495_G_C_0.93;1:194666210_G_A_0.93;1:194668006_G_A_0.87;1:194671858_A_C_0.93;1:194676855_T_A_0.92;1:194682940_C_T_0.91;1:194684856_A_G_0.91;1:194689823_C_G_0.92…
1	194759422	194760557	DEL	gnomAD-SV_v2.1_DEL_1_10551	0.012245	0	0.944356	NA	1:194769670_G_A_0.94;1:194865755_G_A_0.82	NA
1	194908930	194908932	INS	gnomAD-SV_v2.1_INS_1_6965	0.04536	9.4e-05	0.809694	NA	1:194926223_G_A_0.81	NA
1	194934640	194934642	INS	gnomAD-SV_v2.1_INS_1_6968	0.185461	0.166037	0.857902	0.927253	1:194929977_T_TAA_0.85;1:194931905_C_T_0.86;1:194931960_C_G_0.85;1:194933082_ATAAAT_A_0.85;1:194935204_TA_T_0.85;1:194936628_G_A_0.84;1:194940294_A_T_0.83;1:194948411_TG_T_0.83;1:194948581_T_C_0.84;1:194951777_G_A_0.83;1:194952584_C_T_0.84;1:194956511_T_C_0.83;1:194957668_A_G_0.84;1:194960431_T_C_0.84;1:194962385_G_A_0.85;1:194962990_T_G_0.84;1:194968126_C_T_0.83	1:194915195_G_C_0.91;1:194915201_T_C_0.91;1:194916303_CGTGTGTGT_C_0.82;1:194916701_C_A_0.92;1:194917207_AGT_A_0.9;1:194917944_T_C_0.91;1:194918625_A_T_0.91;1:194928513_A_G_0.92;1:194929977_T_TAA_0.91;1:194931905_C_T_0.92;1:194931960_C_G_0.92;1:194933082_ATAAAT_A_0.88;1:194933378_C_T_0.92;1:194935204_TA_T_0.92;1:194936254_G_C_0.92;1:194936628_G_A_0.93;1:194940294_A_T_0.92;1:194941061_G_A_0.92;1:19…
1	194936629	194936631	INS	gnomAD-SV_v2.1_INS_1_6969	0.020297	0	0.856458	NA	1:194927235_T_A_0.85;1:194928805_T_G_0.85;1:194932613_C_T_0.82;1:194934199_A_T_0.85;1:194936955_T_C_0.85;1:194940236_A_T_0.85;1:194940568_T_A_0.85;1:194943723_C_G_0.82;1:194947226_A_C_0.85;1:194951699_C_T_0.85;1:194952419_T_C_0.84;1:194955182_C_A_0.86;1:194956404_A_G_0.85;1:194958528_A_G_0.85;1:194959663_C_G_0.85;1:194970228_G_A_0.85	NA
1	195359466	195365319	DEL	gnomAD-SV_v2.1_DEL_1_10591	0.012657	0	0.979724	NA	1:195351059_T_C_0.96;1:195353742_C_G_0.98;1:195359031_C_T_0.98;1:195390853_G_T_0.82;1:195391441_T_C_0.84;1:195401259_A_C_0.84;1:195405622_T_C_0.85;1:195409001_C_G_0.84;1:195416950_A_G_0.84;1:195427842_C_T_0.83;1:195436077_A_C_0.85	NA
1	195409344	195416421	DEL	gnomAD-SV_v2.1_DEL_1_10593	0.024696	0.000187	0.974623	NA	1:195275550_G_C_0.9;1:195287267_T_TGTGA_0.84;1:195299362_A_G_0.9;1:195305405_T_C_0.89;1:195306244_AC_A_0.86;1:195315512_TG_T_0.92;1:195319480_G_A_0.93;1:195331063_G_A_0.94;1:195345846_A_G_0.95;1:195350869_C_T_0.95;1:195425924_T_C_0.97;1:195441841_T_TA_0.87	NA
1	195647717	195647719	INS	gnomAD-SV_v2.1_INS_1_7005	0.019171	0.00103	0.852335	NA	1:195574324_G_C_0.85;1:195591188_T_G_0.85;1:195591438_A_G_0.85;1:195606543_A_G_0.85	NA
1	196996466	196996549	DUP	gnomAD-SV_v2.1_DUP_1_2948	0.044206	0.000655	0.858754	NA	1:196991260_G_A_0.83;1:196993733_C_T_0.86;1:196994589_T_C_0.86;1:196996916_G_A_0.86;1:196996973_T_C_0.86;1:196997038_G_C_0.86;1:196997276_CT_C_0.85;1:196997611_G_T_0.84;1:196997849_G_A_0.86;1:196998025_C_T_0.86;1:196998057_G_A_0.86;1:196998990_C_T_0.85;1:196999750_G_T_0.86;1:197000185_C_T_0.85;1:197003267_A_C_0.84;1:197003671_T_G_0.85;1:197005509_A_T_0.83;1:197008419_C_G_0.85;1:197008736_T_C_0.85…	NA
1	197268849	197269737	DEL	gnomAD-SV_v2.1_DEL_1_10714	0.020169	0.000936	0.933021	NA	1:197224848_T_C_0.82;1:197242921_T_C_0.82;1:197242979_T_C_0.82;1:197245401_G_A_0.86;1:197247614_G_A_0.89;1:197256619_TAG_T_0.89;1:197260778_T_C_0.88;1:197263360_A_G_0.89;1:197263637_A_G_0.88;1:197266904_A_G_0.93;1:197286297_C_T_0.93;1:197293676_C_T_0.93;1:197294927_A_G_0.9;1:197298443_G_T_0.93;1:197298461_C_T_0.93	NA
1	197756786	197757986	INV	gnomAD-SV_v2.1_INV_1_60	0.05599	0.196365	0.964108	0.954255	1:197529577_T_G_0.83;1:197660143_C_G_0.84;1:197698103_T_C_0.86;1:197722117_C_G_0.85;1:197728734_A_G_0.87;1:197733055_G_A_0.89;1:197733942_C_T_0.89;1:197738325_A_G_0.89;1:197738327_A_G_0.89;1:197740213_G_T_0.87;1:197740690_T_C_0.89;1:197742171_C_T_0.89;1:197746486_C_T_0.89;1:197746925_C_G_0.89;1:197749669_C_T_0.89;1:197749868_C_A_0.89;1:197753074_T_A_0.89;1:197753136_T_C_0.89;1:197754947_G_A_0.94;…	1:197452162_A_G_0.81;1:197453203_G_A_0.81;1:197458119_C_T_0.81;1:197459805_G_T_0.81;1:197508265_C_A_0.85;1:197512778_G_A_0.85;1:197512789_A_C_0.84;1:197514694_C_CT_0.83;1:197515715_G_A_0.84;1:197515777_A_T_0.85;1:197516397_CT_C_0.81;1:197516960_CA_C_0.84;1:197520273_T_C_0.81;1:197521810_C_G_0.82;1:197521877_T_C_0.81;1:197522671_G_A_0.84;1:197522958_T_C_0.83;1:197523805_T_TA_0.85;1:197525439_A_C_0…
1	197894017	197894314	DEL	gnomAD-SV_v2.1_DEL_1_10742	0.51967	0.423546	0.754622	0.887307	NA	1:197892252_C_A_0.8;1:197897943_CTG_C_0.89;1:197910815_A_G_0.84;1:197910860_G_A_0.85;1:197913101_C_T_0.81;1:197922395_G_T_0.84
1	198213098	198213100	INS	gnomAD-SV_v2.1_INS_1_7124	0.052708	0.020431	0.844138	0.910002	1:198167930_G_A_0.8;1:198184203_C_A_0.83;1:198192508_G_A_0.83;1:198195836_G_A_0.83;1:198197870_G_A_0.83;1:198201701_G_T_0.83;1:198203475_A_T_0.84;1:198210986_GC_G_0.83;1:198218384_C_T_0.82;1:198221458_G_A_0.84;1:198223211_T_A_0.82;1:198224893_A_T_0.83;1:198227207_C_T_0.82;1:198229848_T_C_0.84;1:198229862_C_T_0.84;1:198230012_A_AATTTT_0.84;1:198230015_G_GGA_0.84;1:198230016_C_CTGCCT_0.83;1:1982307…	1:198100837_G_A_0.83;1:198104844_C_T_0.83;1:198110944_T_G_0.83;1:198111464_G_A_0.8;1:198115624_A_C_0.83;1:198117669_T_C_0.83;1:198117855_G_A_0.83;1:198126706_C_T_0.89;1:198127719_A_G_0.89;1:198128397_G_A_0.89;1:198128435_G_A_0.89;1:198129618_G_A_0.88;1:198134230_G_A_0.89;1:198135403_A_G_0.89;1:198139203_CACAGA_C_0.89;1:198146893_C_G_0.89;1:198147828_G_C_0.89;1:198152998_A_C_0.88;1:198158966_C_T_0…
1	198243287	198243289	INS	gnomAD-SV_v2.1_INS_1_7125	0.357205	0.100482	0.801902	0.929412	1:198214189_C_A_0.8;1:198216990_G_A_0.8;1:198232609_C_T_0.8	1:198100780_G_A_0.8;1:198100801_C_T_0.8;1:198151143_A_G_0.82;1:198152431_A_G_0.82;1:198156506_C_G_0.82;1:198158112_C_T_0.82;1:198159651_GAATT_G_0.8;1:198161571_A_G_0.83;1:198165119_C_T_0.83;1:198166556_A_G_0.82;1:198167689_A_G_0.83;1:198169019_A_G_0.83;1:198173311_G_C_0.91;1:198176860_T_G_0.9;1:198176861_G_T_0.9;1:198178167_GTATATATA_G_0.87;1:198178381_C_T_0.91;1:198183768_A_G_0.9;1:198184067_C_G…
1	198247270	198247675	DEL	gnomAD-SV_v2.1_DEL_1_10758	0.024393	0	0.910822	NA	1:198113950_A_G_0.83;1:198114873_CT_C_0.83;1:198121424_C_A_0.81;1:198129715_A_G_0.83;1:198147816_TTTGTTG_T_0.82;1:198158114_C_T_0.83;1:198180624_C_T_0.81;1:198213766_G_A_0.88;1:198233781_G_C_0.81;1:198236686_G_C_0.91;1:198249733_T_TA_0.89;1:198249734_G_T_0.89;1:198251816_TGTG_T_0.91;1:198257827_G_T_0.91;1:198303235_T_C_0.88;1:198317277_T_A_0.84;1:198320709_A_G_0.84;1:198335261_C_T_0.81	NA
1	198304655	198310278	DEL	gnomAD-SV_v2.1_DEL_1_10763	0.124717	0.047369	0.982458	0.970521	1:198276967_T_C_0.81;1:198294489_G_A_0.97;1:198297850_A_C_0.92;1:198298510_C_T_0.98;1:198299597_A_G_0.92;1:198311717_G_C_0.98;1:198314758_G_C_0.97;1:198317345_C_T_0.96;1:198318763_G_A_0.93;1:198326907_G_A_0.81;1:198328960_T_G_0.81	1:198176339_C_T_0.87;1:198185636_A_G_0.86;1:198186508_A_G_0.86;1:198191392_A_C_0.84;1:198192752_G_A_0.87;1:198195221_T_C_0.87;1:198204782_G_A_0.87;1:198223490_A_T_0.84;1:198234028_G_T_0.89;1:198241050_T_TAC_0.84;1:198244641_T_A_0.89;1:198272217_T_C_0.92;1:198273513_G_A_0.94;1:198273858_G_A_0.94;1:198273889_G_A_0.94;1:198274100_A_G_0.92;1:198274361_A_G_0.92;1:198274908_A_T_0.94;1:198275315_C_T_0.9…
1	198304716	198304780	DUP	gnomAD-SV_v2.1_DUP_1_2966	0.429821	0.105436	0.674254	0.829247	NA	1:198304734_C_CCATTAGCTATTGTGTCATGGGGGTTTGTTGTGCAGATTATTTTATCTGCACTATACTAAGTGCAAGTTATTTTATCTGCACTGTACTAAGCCTAGTACT_0.83
1	198411106	198411178	DUP	gnomAD-SV_v2.1_DUP_1_2967	0.120657	0.148372	0.903621	0.940881	1:198392604_G_A_0.9;1:198393815_G_A_0.89;1:198393899_C_T_0.9;1:198394226_C_T_0.9;1:198396132_T_C_0.9;1:198401660_G_A_0.89;1:198406147_G_A_0.89;1:198407159_A_C_0.82;1:198407201_A_G_0.89;1:198407217_T_C_0.89;1:198408447_A_G_0.82;1:198408955_G_C_0.9;1:198409276_C_T_0.82;1:198412006_C_A_0.89;1:198414706_G_A_0.9;1:198416306_A_C_0.83;1:198417004_T_C_0.89;1:198418512_A_AAAAAG_0.88;1:198418782_T_C_0.9;1:…	1:198389828_C_T_0.93;1:198392410_AT_A_0.93;1:198392604_G_A_0.93;1:198393815_G_A_0.93;1:198393899_C_T_0.93;1:198394226_C_T_0.93;1:198396132_T_C_0.94;1:198396282_AT_A_0.92;1:198397348_C_G_0.93;1:198398570_G_A_0.93;1:198401660_G_A_0.94;1:198402467_G_C_0.93;1:198403047_T_C_0.91;1:198404579_C_CT_0.93;1:198404938_T_C_0.93;1:198405758_G_A_0.92;1:198406147_G_A_0.93;1:198407201_A_G_0.9;1:198407217_T_C_0.9…
1	198469337	198469339	INS	gnomAD-SV_v2.1_INS_1_7137	0.013394	0.071226	0.821924	0.904877	1:198467872_A_G_0.81;1:198468788_G_C_0.81;1:198468793_TA_T_0.81;1:198470710_C_T_0.81;1:198471425_G_A_0.82;1:198472578_TG_T_0.81;1:198474027_C_T_0.81;1:198478696_AGTTCTCT_A_0.81;1:198479963_G_T_0.81;1:198487564_T_C_0.81;1:198490690_C_G_0.81;1:198498926_T_C_0.81;1:198501000_G_T_0.81;1:198504267_G_A_0.81;1:198506653_A_G_0.81;1:198512514_GTTATT_G_0.81;1:198513306_T_C_0.81;1:198514224_A_G_0.81;1:19851…	1:198399282_C_T_0.8;1:198413810_TA_T_0.8;1:198428886_T_C_0.8;1:198441447_G_A_0.8;1:198452029_A_G_0.88;1:198452633_GA_G_0.88;1:198452958_A_AACACACAC_0.82;1:198453350_C_T_0.89;1:198454583_A_G_0.87;1:198455163_G_A_0.89;1:198455585_G_A_0.88;1:198458941_A_G_0.89;1:198462535_C_T_0.87;1:198467872_A_G_0.89;1:198468788_G_C_0.9;1:198468793_TA_T_0.9;1:198469583_A_C_0.9;1:198469842_G_A_0.88;1:198470710_C_T_0…
1	198531029	198531101	DUP	gnomAD-SV_v2.1_DUP_1_2971	0.010328	0.067686	0.833843	0.880088	1:198467872_A_G_0.82;1:198468788_G_C_0.82;1:198468793_TA_T_0.82;1:198469583_A_C_0.81;1:198469842_G_A_0.82;1:198470710_C_T_0.82;1:198471425_G_A_0.83;1:198472578_TG_T_0.82;1:198474027_C_T_0.82;1:198474626_G_A_0.81;1:198478696_AGTTCTCT_A_0.82;1:198479963_G_T_0.82;1:198482235_T_G_0.81;1:198487564_T_C_0.82;1:198490690_C_G_0.82;1:198498926_T_C_0.82;1:198501000_G_T_0.82;1:198504267_G_A_0.82;1:198506653_…	1:198452029_A_G_0.84;1:198452633_GA_G_0.84;1:198453350_C_T_0.84;1:198454583_A_G_0.85;1:198455163_G_A_0.84;1:198455585_G_A_0.83;1:198458941_A_G_0.84;1:198462535_C_T_0.83;1:198467872_A_G_0.86;1:198468788_G_C_0.87;1:198468793_TA_T_0.86;1:198469583_A_C_0.85;1:198469842_G_A_0.85;1:198470710_C_T_0.88;1:198471425_G_A_0.87;1:198472578_TG_T_0.86;1:198474027_C_T_0.87;1:198474626_G_A_0.87;1:198476042_T_A_0.…
1	198773748	198775414	DEL	gnomAD-SV_v2.1_DEL_1_10788	0.094978	0.243539	0.945465	0.944181	1:198769962_A_T_0.95;1:198784207_A_AT_0.88	1:198759207_T_A_0.93;1:198759785_T_G_0.92;1:198765168_C_T_0.94;1:198766821_T_C_0.93;1:198769962_A_T_0.94;1:198784207_A_AT_0.9
1	198815312	198815314	INS	gnomAD-SV_v2.1_INS_1_7153	0.031432	0.094923	0.495771	0.84686	NA	1:198811372_G_A_0.85
1	198886120	198886823	DEL	gnomAD-SV_v2.1_DEL_1_10793	0.029363	9.4e-05	0.885707	NA	1:198864102_C_G_0.89;1:198885731_ATTTTACCCTTAATAAATC_A_0.88;1:198887491_A_C_0.87;1:198938682_A_G_0.86;1:198973680_T_G_0.87;1:199006644_A_T_0.8;1:199011722_A_G_0.81	NA
1	199012050	199012052	INS	gnomAD-SV_v2.1_INS_1_7171	0.010397	0	0.896676	NA	1:198974265_T_TA_0.9	NA
1	199110047	199113805	DEL	gnomAD-SV_v2.1_DEL_1_10810	0.407491	0.13621	0.869911	0.969792	1:199107306_AAGAT_A_0.81;1:199113887_ATG_A_0.84;1:199113890_T_TAAAA_0.84;1:199117223_T_C_0.85;1:199117587_G_A_0.87	1:199028106_T_C_0.83;1:199039278_T_C_0.82;1:199055223_T_A_0.88;1:199057488_C_T_0.93;1:199059197_G_T_0.92;1:199059604_G_T_0.92;1:199060344_A_C_0.92;1:199062438_A_AT_0.82;1:199068218_C_G_0.92;1:199071907_T_A_0.91;1:199073513_A_G_0.93;1:199080183_TGA_T_0.93;1:199081484_A_G_0.94;1:199086009_T_C_0.93;1:199088029_T_C_0.93;1:199089130_TA_T_0.92;1:199089801_T_C_0.93;1:199091139_T_C_0.93;1:199091829_T_C_0…
1	199226941	199226943	INS	gnomAD-SV_v2.1_INS_1_7180	0.100728	0.001311	0.860646	NA	1:199224660_C_G_0.86;1:199226555_G_C_0.83;1:199226558_T_C_0.83	NA
1	199302745	199302807	DEL	gnomAD-SV_v2.1_DEL_1_10823	0.189111	0.012191	0.89537	0.913076	1:199302744_CAGTG_C_0.9;1:199302752_TGATTGCGCCACTGCACTCCAACCTAGACGACAAGCAAAAAAAAAAAAAAAAAAAA_T_0.89	1:199291796_C_T_0.83;1:199293552_G_A_0.83;1:199298567_G_C_0.82;1:199302744_CAGTG_C_0.91;1:199302752_TGATTGCGCCACTGCACTCCAACCTAGACGACAAGCAAAAAAAAAAAAAAAAAAAA_T_0.91
1	199329653	199329655	INS	gnomAD-SV_v2.1_INS_1_7184	0.079013	0.055974	0.869109	0.917841	1:199323535_T_C_0.86;1:199326270_A_G_0.87;1:199327090_C_T_0.86;1:199333976_T_G_0.82;1:199345638_T_C_0.87;1:199354349_G_A_0.87;1:199370219_C_T_0.82	1:199268391_CA_C_0.9;1:199275222_G_A_0.8;1:199276105_T_C_0.9;1:199283795_T_C_0.8;1:199299621_C_T_0.91;1:199301222_T_G_0.88;1:199308568_A_G_0.91;1:199309477_T_G_0.91;1:199315331_A_G_0.9;1:199317569_T_C_0.92;1:199318138_G_A_0.91;1:199323535_T_C_0.89;1:199326270_A_G_0.91;1:199327090_C_T_0.92;1:199330530_A_T_0.91;1:199333266_T_G_0.91;1:199333976_T_G_0.91;1:199335723_A_T_0.9;1:199336246_G_A_0.92;1:199…
1	199564018	199566641	DEL	gnomAD-SV_v2.1_DEL_1_10844	0.005763	0.025187	NA	0.869165	NA	1:199443764_A_AT_0.87;1:199581902_A_C_0.81
1	199811134	199811136	INS	gnomAD-SV_v2.1_INS_1_7202	0.014855	0	0.855884	NA	1:199759785_A_T_0.81;1:199768174_T_A_0.8;1:199786895_CA_C_0.81;1:199789073_TAAC_T_0.85;1:199801079_A_G_0.86;1:199809546_A_C_0.86;1:199824254_G_A_0.84;1:199825088_A_G_0.81;1:199827209_CACACAA_C_0.84;1:199827222_A_ATC_0.85;1:199831127_A_G_0.8;1:199835683_G_GT_0.8;1:199851008_T_G_0.8;1:199851068_G_C_0.8	NA
1	199883639	199883641	INS	gnomAD-SV_v2.1_INS_1_7204	0.583927	0.545941	0.782588	0.861778	NA	1:199875480_T_C_0.8;1:199875862_T_G_0.8;1:199877026_G_A_0.8;1:199881017_C_T_0.8;1:199881715_G_A_0.8;1:199882001_C_T_0.86;1:199882322_T_TA_0.86;1:199882780_A_G_0.86;1:199883124_A_T_0.84;1:199883176_T_G_0.83;1:199883178_T_G_0.83;1:199883516_G_T_0.85;1:199883741_T_C_0.86;1:199883846_C_T_0.86;1:199884929_C_G_0.86;1:199885509_G_A_0.85;1:199886499_C_T_0.86;1:199887614_GGTGA_G_0.81;1:199887619_T_TA_0.81…
1	199926798	199926800	INS	gnomAD-SV_v2.1_INS_1_7207	0.003294	0.010219	NA	0.876901	NA	1:199941464_G_T_0.88
1	200460804	200460888	DEL	gnomAD-SV_v2.1_DEL_1_10896	0.014945	0.000374	0.898097	NA	1:200460802_AGTGCATCTTTAGTAGGGGAATGTTGGACATTATTTGGAGTGGTATGGTTGTTTGAGATATCTTTAGTCATGTCCCATTTTAGTAGT_A_0.86;1:200462728_G_C_0.9	NA
1	200576184	200576186	INS	gnomAD-SV_v2.1_INS_1_7229	0.23666	0.101112	0.829156	0.904439	1:200578219_T_C_0.83	1:200536518_A_T_0.87;1:200550166_C_T_0.89;1:200555074_C_G_0.9;1:200555737_A_G_0.89;1:200562513_C_T_0.9;1:200563971_A_G_0.9;1:200578219_T_C_0.9
1	201001145	201001206	DEL	gnomAD-SV_v2.1_DEL_1_10924	0.123522	0.002528	0.925617	NA	1:200996779_T_A_0.81;1:200998210_A_G_0.83;1:201001146_AAAAGACAGAGAGCAGAGACTACCAGAGG_A_0.92;1:201001176_TGAG_T_0.93;1:201001180_TGGAGGTACTTGGGTGGGTCTGGC_T_0.93;1:201001206_G_A_0.92;1:201002599_C_T_0.92;1:201007423_C_T_0.91	NA
1	202295112	202297672	DEL	gnomAD-SV_v2.1_DEL_1_10983	0.013892	0.000187	0.885218	NA	1:202251817_T_C_0.8;1:202401538_G_A_0.86;1:202563427_C_G_0.89	NA
1	202298091	202298629	DEL	gnomAD-SV_v2.1_DEL_1_10984	0.01348	0.000187	0.88266	NA	1:202251817_T_C_0.82;1:202401538_G_A_0.86;1:202563427_C_G_0.88	NA
1	203064345	203065190	DEL	gnomAD-SV_v2.1_DEL_1_11024	0.004013	0.015663	NA	0.935302	NA	1:203065311_G_GTCAGTTTATCA_0.94;1:203089719_G_A_0.9;1:203089968_G_A_0.92
1	203326821	203326882	DEL	gnomAD-SV_v2.1_DEL_1_11039	0.054827	0.000281	0.84732	NA	1:203326822_GGGATGGGTGGGGACATTTCTTCAAGGTGAGAAGCGTGACATATCCCATGTGCCCATCCAA_G_0.85;1:203329696_G_T_0.83	NA
1	203657975	203657977	INS	gnomAD-SV_v2.1_INS_1_7338	0.046617	0	0.882266	NA	1:203648883_G_A_0.85;1:203653959_T_G_0.81;1:203659656_T_C_0.88;1:203660852_CTG_C_0.88;1:203667796_G_A_0.81;1:203668039_A_T_0.88	NA
1	203786485	203787381	DEL	gnomAD-SV_v2.1_DEL_1_11068	0.001132	0.012172	NA	0.942686	NA	1:203798573_G_C_0.94;1:203817945_A_G_0.94
1	203887682	203889886	DEL	gnomAD-SV_v2.1_DEL_1_11077	0.161692	0.005617	0.939988	NA	1:203886499_G_C_0.93;1:203886806_A_G_0.93;1:203886963_A_G_0.94;1:203886990_G_A_0.93;1:203887189_C_T_0.94;1:203887331_C_T_0.8;1:203887420_G_A_0.89;1:203887483_C_T_0.93;1:203887606_G_A_0.88;1:203890076_AAG_A_0.89;1:203890127_T_C_0.9;1:203890419_T_G_0.92;1:203890477_C_T_0.82;1:203890535_T_C_0.93;1:203890659_A_G_0.93;1:203890674_G_C_0.93;1:203890813_C_T_0.94;1:203890862_A_G_0.93;1:203891065_T_A_0.94;…	NA
1	203908451	203908453	INS	gnomAD-SV_v2.1_INS_1_7345	0.111378	0.001498	0.884427	NA	1:203902447_T_C_0.88;1:203907341_A_G_0.88;1:203907846_G_A_0.88	NA
1	204238454	204238456	INS	gnomAD-SV_v2.1_INS_1_7356	0.418989	0.505035	0.826863	0.865756	1:204239603_T_C_0.82;1:204240121_G_A_0.82;1:204240182_C_T_0.83;1:204243124_C_A_0.82	1:204232972_C_T_0.8;1:204233454_A_G_0.8;1:204233710_T_C_0.82;1:204233739_T_C_0.81;1:204234225_G_A_0.84;1:204238697_C_T_0.85;1:204239603_T_C_0.86;1:204240121_G_A_0.87;1:204240182_C_T_0.86;1:204241466_G_T_0.86;1:204242262_C_T_0.86;1:204243124_C_A_0.86;1:204244730_C_A_0.85;1:204248960_C_T_0.83;1:204250248_G_A_0.84;1:204252903_G_A_0.83;1:204253206_G_A_0.8
1	204316291	204316470	DEL	gnomAD-SV_v2.1_DEL_1_11118	0.025736	0.000562	0.919355	NA	1:204268148_T_C_0.87;1:204270415_C_A_0.87;1:204277595_T_C_0.84;1:204283659_T_G_0.9;1:204285038_T_C_0.91;1:204285407_C_G_0.91;1:204286886_C_G_0.91;1:204292232_G_A_0.92;1:204296297_C_T_0.91;1:204300549_G_C_0.89;1:204306845_G_C_0.91;1:204315993_G_T_0.88	NA
1	204345039	204345041	INS	gnomAD-SV_v2.1_INS_1_7361	0.310218	0.193728	0.794576	0.874618	NA	1:204345151_T_G_0.87
1	204822268	204822270	INS	gnomAD-SV_v2.1_INS_1_7369	0.010511	0.000281	0.889494	NA	1:204817864_G_A_0.89;1:204829348_C_T_0.89	NA
1	205106126	205108236	DEL	gnomAD-SV_v2.1_DEL_1_11159	0.027069	9.4e-05	0.962479	NA	1:205097785_A_G_0.92;1:205099100_A_T_0.94;1:205100011_T_C_0.94;1:205100192_G_A_0.94;1:205100517_C_T_0.94;1:205100681_T_C_0.9;1:205100965_T_C_0.94;1:205101118_C_T_0.94;1:205101809_G_C_0.94;1:205101878_G_A_0.94;1:205103553_A_G_0.92;1:205104433_A_G_0.93;1:205104701_A_G_0.88;1:205108512_C_CT_0.95;1:205109989_A_C_0.94;1:205110094_T_C_0.95;1:205110327_C_T_0.95;1:205111643_G_A_0.95;1:205112427_A_C_0.94;…	NA
1	205148817	205148819	INS	gnomAD-SV_v2.1_INS_1_7375	0.052775	0.00103	0.824119	NA	1:205111850_G_A_0.81;1:205142846_C_T_0.82	NA
1	205439857	205440024	DEL	gnomAD-SV_v2.1_DEL_1_11180	0.013022	0.064259	0.826536	0.885688	1:205440322_G_A_0.83;1:205442557_C_T_0.81;1:205442612_C_G_0.81;1:205442999_G_A_0.81;1:205444796_T_A_0.81	1:205440322_G_A_0.87;1:205440470_A_G_0.85;1:205441907_G_A_0.88;1:205442478_C_T_0.88;1:205442557_C_T_0.88;1:205442612_C_G_0.88;1:205442999_G_A_0.88;1:205443449_ATGG_A_0.89;1:205444796_T_A_0.88;1:205446201_C_T_0.8
1	206814685	206815659	DEL	gnomAD-SV_v2.1_DEL_1_11233	0.092596	0.007028	0.838873	0.793756	1:206808692_C_T_0.84	NA
1	206938809	206938811	INS	gnomAD-SV_v2.1_INS_1_7428	0.044869	0.000281	0.851929	NA	1:206937168_A_G_0.85;1:206945303_AAT_A_0.84;1:206946244_C_A_0.83;1:206947304_G_A_0.82;1:206951848_T_C_0.8	NA
1	207213879	207213881	INS	gnomAD-SV_v2.1_INS_1_7440	0.010614	0.000468	0.831872	NA	1:207196028_C_G_0.81;1:207197940_G_A_0.81;1:207204016_G_A_0.83;1:207204971_C_A_0.83;1:207206984_T_C_0.81;1:207209521_G_A_0.83;1:207215336_T_G_0.82;1:207219418_A_G_0.82;1:207220619_A_C_0.82;1:207223797_G_A_0.83;1:207223885_A_G_0.83;1:207225779_G_A_0.83;1:207235010_T_C_0.83;1:207238829_G_A_0.82	NA
1	207292361	207293195	DEL	gnomAD-SV_v2.1_DEL_1_11257	0.3793	0.608965	0.878681	0.721005	1:207291436_A_T_0.87;1:207291454_TTATC_T_0.86;1:207292105_T_G_0.87;1:207292380_C_CG_0.82;1:207293248_T_A_0.88;1:207293496_A_G_0.87;1:207294795_T_TTTTGA_0.85;1:207294969_A_G_0.87;1:207295157_T_G_0.86;1:207295177_A_C_0.86;1:207295181_C_T_0.86;1:207295245_T_C_0.87;1:207295298_T_C_0.87;1:207295470_G_A_0.87;1:207295812_C_T_0.87;1:207296064_G_C_0.86;1:207296069_G_C_0.86;1:207296174_G_C_0.87;1:207296198…	NA
1	207624028	207624030	INS	gnomAD-SV_v2.1_INS_1_7458	0.105465	0.000936	0.839148	NA	1:207620289_A_C_0.83;1:207631048_T_A_0.84	NA
1	207667443	207667495	DUP	gnomAD-SV_v2.1_DUP_1_3096	0.191581	0.043576	0.878344	0.928371	1:207667985_G_A_0.88;1:207668235_C_T_0.87;1:207668288_CT_C_0.81	1:207661485_A_G_0.9;1:207661861_C_T_0.89;1:207666597_C_G_0.9;1:207667454_A_AAAGAGTTGGATTGGTGGTTAGAGAGTGGGATCATTGAAATAATTGAGGGTTGCAGTGGTAAAAGAG_0.85;1:207667497_C_T_0.92;1:207667549_A_G_0.93;1:207667985_G_A_0.91;1:207668235_C_T_0.92;1:207668288_CT_C_0.89;1:207668315_G_A_0.87;1:207668549_TTTTC_T_0.86;1:207669248_G_A_0.88;1:207670281_A_C_0.88
1	207841064	207845814	DEL	gnomAD-SV_v2.1_DEL_1_11287	0.094875	0.002434	0.994747	NA	1:207816573_A_G_0.92;1:207816601_G_C_0.92;1:207818273_G_C_0.93;1:207819470_G_A_0.92;1:207819550_G_C_0.93;1:207821718_A_G_0.94;1:207822297_C_T_0.93;1:207822303_G_A_0.92;1:207827935_T_C_0.93;1:207830037_C_T_0.91;1:207830880_A_G_0.94;1:207832811_T_G_0.99;1:207832976_G_C_0.99;1:207833683_C_A_0.95;1:207834182_A_G_0.99;1:207834240_G_A_0.99;1:207835116_C_G_0.99;1:207835138_CT_C_0.94;1:207837326_CT_C_0.9…	NA
1	208103858	208103860	INS	gnomAD-SV_v2.1_INS_1_7473	0.01328	0	0.815752	NA	1:208098792_A_G_0.82;1:208103969_A_G_0.81	NA
1	208452605	208452607	INS	gnomAD-SV_v2.1_INS_1_7481	0.154029	0.296308	0.425508	0.809046	NA	1:208447186_C_T_0.81;1:208450001_C_T_0.8;1:208450524_T_C_0.81;1:208452981_G_A_0.81;1:208454371_C_T_0.81
1	208691479	208691481	INS	gnomAD-SV_v2.1_INS_1_7493	0.281861	0.049625	0.87047	0.901265	1:208690290_G_A_0.84;1:208690383_GCTGCACA_G_0.81;1:208690828_C_T_0.83;1:208691722_C_T_0.87;1:208692686_T_C_0.87;1:208695367_C_G_0.87	1:208647985_A_G_0.8;1:208661969_G_C_0.8;1:208683421_G_C_0.82;1:208686828_G_A_0.84;1:208688412_G_A_0.84;1:208690247_G_A_0.88;1:208690288_A_G_0.86;1:208690290_G_A_0.89;1:208690383_GCTGCACA_G_0.87;1:208690828_C_T_0.89;1:208691722_C_T_0.9;1:208692517_G_A_0.87;1:208692686_T_C_0.9;1:208695016_G_A_0.86;1:208695367_C_G_0.9;1:208695628_T_A_0.88;1:208696455_GATAT_G_0.85;1:208697304_G_A_0.86;1:208698669_A_G…
1	208762796	208762798	INS	gnomAD-SV_v2.1_INS_1_7496	0.009782	0.032043	0.877163	0.90364	1:208763462_G_A_0.88;1:208764231_G_T_0.85;1:208765808_T_G_0.88;1:208766836_G_A_0.88;1:208766837_G_C_0.88;1:208769161_G_A_0.88;1:208769443_A_G_0.88;1:208769944_CGT_C_0.88;1:208772989_A_G_0.88	1:208763462_G_A_0.9;1:208764231_G_T_0.9;1:208765808_T_G_0.9;1:208766836_G_A_0.9;1:208766837_G_C_0.9;1:208769161_G_A_0.9;1:208769443_A_G_0.88;1:208769944_CGT_C_0.9;1:208772989_A_G_0.9
1	208862796	208862852	DEL	gnomAD-SV_v2.1_DEL_1_11344	0.004428	0.021186	NA	0.825227	NA	1:208862789_TGTTTTTCTACTCTGGGTGGAGAAAAATTATTAAAAAGTCTTGATTATCAGAATTTGGCCCCTA_T_0.83
1	209844848	209845200	DEL	gnomAD-SV_v2.1_DEL_1_11386	0.167284	0.173689	0.852612	0.857661	1:209844846_ATTATGTGGGCAATGAGAAATGATCTTGGCCTTTAAACAGGCAGTTGACAATAAAAAATTAAATT_A_0.83;1:209845288_G_C_0.85;1:209848600_C_T_0.84;1:209852076_A_G_0.84;1:209854954_A_T_0.84	1:209839374_G_A_0.85;1:209839806_A_G_0.85;1:209841023_G_T_0.84;1:209841668_C_G_0.85;1:209841781_A_G_0.84;1:209844846_ATTATGTGGGCAATGAGAAATGATCTTGGCCTTTAAACAGGCAGTTGACAATAAAAAATTAAATT_A_0.83;1:209845288_G_C_0.86;1:209845640_C_T_0.85;1:209848600_C_T_0.86;1:209852076_A_G_0.86;1:209854954_A_T_0.86
1	209946049	209946051	INS	gnomAD-SV_v2.1_INS_1_7539	0.015599	9.4e-05	0.830504	NA	1:209981459_T_G_0.83	NA
1	210001012	210001014	INS	gnomAD-SV_v2.1_INS_1_7542	0.03396	0	0.870414	NA	1:209997047_A_G_0.87;1:209998455_GATT_G_0.87;1:210001960_G_T_0.85;1:210004570_C_T_0.84;1:210005266_C_T_0.87;1:210005337_A_G_0.86;1:210011119_T_G_0.87;1:210012184_T_C_0.87;1:210026323_A_G_0.82	NA
1	210078054	210085977	DEL	gnomAD-SV_v2.1_DEL_1_11396	0.607841	0.565356	0.994647	0.995206	1:210095527_C_T_0.99;1:210100459_T_C_0.99	1:210068117_G_A_0.9;1:210071528_C_T_0.92;1:210075260_T_G_0.91;1:210075317_C_A_0.97;1:210076092_CGTGTGTGTGT_C_0.88;1:210076223_G_A_0.95;1:210076234_T_C_0.89;1:210076884_T_A_0.94;1:210077113_A_G_0.99;1:210077605_A_G_0.98;1:210086341_C_T_0.99;1:210086539_G_A_0.99;1:210093494_C_T_0.99;1:210093571_A_G_0.99;1:210093585_A_C_0.99;1:210093818_CTT_C_0.89;1:210094835_T_C_0.95;1:210095016_C_T_0.92;1:21009504…
1	210198280	210198282	INS	gnomAD-SV_v2.1_INS_1_7553	0.015693	0.000374	0.804537	NA	1:210167311_C_T_0.8;1:210186607_G_A_0.8;1:210201216_AT_A_0.8;1:210209418_G_A_0.8;1:210213350_G_A_0.8;1:210218268_TATTACCAAGGGGATGGTACTAAACC_T_0.8;1:210232200_G_C_0.8;1:210234714_G_T_0.8	NA
[truncated: 14,642 more rows]

## Sheet: SupplementaryTable8
Supplementary Table 8: Carrier frequencies of genomic disorder CNVs in gnomAD-SV
	Start (Mb)	End (Mb)			UK BioBank				gnomAD-SV
Chr			Genomic Disorder	CNV	Samples	Carriers	Freq.		Samples	Carriers	Freq.
1	145.39	145.63	TARdel	DEL	396725	69	0.000173924		10001	2	0.00019998
[truncated: 48 more rows]

## Sheet: SupplementaryTable9
Supplementary Table 9: Sample size information for selected figures
[truncated: 271 more rows]
